# Supplementary material for: Exploring the genetics of lesion and nodal resistance in pea (Pisum sativum L.) to Sclerotinia sclerotiorum using genome‐wide association studies and RNA‐Seq
Source: Plant Direct. 2018 Jun 26;2(6):e00064. doi: 10.1002/pld3.64 (PMC6508546; doi:10.1002/pld3.64)
Supplement: Supplementary file 5 [file PLD3-2-e00064-s005.xlsx]

## Sheet: Sheet1
Table S1 Pea lines used for lesion and nodal resistance
Pea Lines	Lesion Resistance (mean from 4 replicates)	Pea Lines	Nodal Resistance (mean from 4 replicates)
PI269778	0.85	PI102888	0
PI411141	1.15	PI109866	0
PI285747	1.25	PI116944	0
PI269802	1.375	PI117998	0
PI263032	1.575	PI118501	0
PI181801	1.825	PI125840	0
PI344003	1.85	PI134271	0
PI280613	1.9	PI137118	0
PI155109	1.925	PI173840	0
PI413698	1.93333	PI174921	0
PI166084	1.975	PI179450	0
PI275822	2	PI179459	0
PI197044	2.075	PI179970	0
PI270536	2.125	PI180329	0
PI156720	2.175	PI180693	0
PI355906	2.25	PI180696	0
PI272171	2.25	PI180702	0
PI285717	2.275	PI181799	0
PI285724	2.325	PI184784	0
PI371796	2.33333	PI193584	0
PI411142	2.33333	PI193590	0
PI248181	2.35	PI195020	0
PI499982	2.35	PI195631	0
PI164971	2.375	PI197990	0
PI381334	2.4	PI198072	0
PI413683	2.4	PI198074	0
PI476410	2.425	PI198735	0
PI280626	2.43333	PI201390	0
PI639962	2.45	PI203066	0
PI413703	2.475	PI203067	0
PI244175	2.525	PI203068	0
PI314794	2.6	PI203069	0
PI269791	2.65	PI204306	0
PI365419	2.66667	PI206006	0
PI263030	2.7	PI206838	0
PI195404	2.725	PI206861	0
PI164972	2.7375	PI209507	0
PI204306	2.75	PI210561	0
PI378157	2.75	PI210568	0
PI324695	2.825	PI210569	0
PI413685	2.875	PI210571	0
PI343321	2.875	PI210583	0
PI505122	2.875	PI212031	0
PI269782	2.9	PI212917	0
PI250446	2.9	PI220174	0
PI206006	2.925	PI220189	0
PI261671	2.95	PI222071	0
PI288025	2.95	PI227258	0
PI356974	2.95	PI236492	0
PI347281	2.975	PI242027	0
PI210561	3	PI242028	0
PI250447	3	PI244093	0
PI279825	3	PI244175	0
PI179459	3.025	PI248181	0
PI343338	3.025	PI249645	0
PI250440	3.05	PI250439	0
PI476409	3.05	PI250441	0
PI505144	3.125	PI250444	0
PI343987	3.125	PI250446	0
PI358300	3.15	PI250447	0
PI393490	3.15	PI257244	0
PI169608	3.25	PI257592	0
PI180699	3.27143	PI261622	0
PI261636	3.275	PI261623	0
PI184130	3.3	PI261624	0
PI261623	3.325	PI261636	0
PI505080	3.375	PI261671	0
PI476413	3.4	PI261677	0
PI250438	3.425	PI263030	0
PI358640	3.45	PI263032	0
PI343979	3.46667	PI263871	0
PI285740	3.475	PI266070	0
PI280614	3.475	PI269761	0
PI358620	3.475	PI269762	0
PI180696	3.5	PI269777	0
PI195020	3.5	PI269791	0
PI494077	3.55	PI269798	0
PI269761	3.575	PI269802	0
PI285722	3.575	PI269812	0
PI314795	3.575	PI269818	0
PI179970	3.6	PI269822	0
PI274308	3.6	PI269825	0
PI181958	3.6	PI271116	0
PI347457	3.6	PI272175	0
PI275821	3.625	PI272184	0
PI210558	3.625	PI272194	0
PI477371	3.65	PI272215	0
PI250444	3.66667	PI272218	0
PI179722	3.675	PI273605	0
PI181799	3.7	PI274307	0
PI429845	3.7	PI274308	0
PI413678	3.725	PI274584	0
PI344013	3.73333	PI275821	0
PI203069	3.75	PI275825	0
PI280611	3.75	PI279823	0
PI357290	3.775	PI279825	0
PI137119	3.775	PI280603	0
PI639981	3.8375	PI280609	0
PI344011	3.85	PI280613	0
PI173840	3.875	PI280616	0
PI269822	3.875	PI280617	0
PI163126	3.875	PI285710	0
PI166159	3.875	PI285715	0
PI183467	3.8875	PI285717	0
PI261624	3.9	PI285718	0
PI263871	3.9	PI285722	0
PI193590	3.95	PI285724	0
PI253968	3.975	PI285727	0
PI639977	3.9875	PI285730	0
PI356986	4.03333	PI285740	0
PI409031	4.05	PI286607	0
PI103058	4.05	PI288025	0
PI356980	4.075	PI293426	0
PI347496	4.075	PI306591	0
PI250441	4.125	PI307666	0
PI357292	4.175	PI308796	0
PI286430	4.175	PI314794	0
PI639980	4.18571	PI314795	0
PI505059	4.225	PI320972	0
PI263014	4.225	PI324697	0
PI271035	4.225	PI324700	0
PI195631	4.275	PI324702	0
PI193578	4.3	PI324703	0
PI429839	4.325	PI324706	0
PI179451	4.325	PI331413	0
PI164548	4.35	PI340128	0
PI269804	4.375	PI340130	0
PI344010	4.375	PI343292	0
PI175231	4.375	PI343338	0
PI212031	4.4	PI343824	0
PI142775	4.425	PI343958	0
PI306591	4.45	PI344011	0
PI227258	4.5	PI347295	0
PI261622	4.5	PI355906	0
PI285718	4.5	PI356974	0
PI277852	4.5	PI356984	0
PI429843	4.55	PI356986	0
PI273209	4.55	PI356991	0
PI505127	4.575	PI357290	0
PI271511	4.6	PI357292	0
PI413688	4.6	PI358613	0
PI207508	4.6	PI358640	0
PI271038	4.6	PI365419	0
PI125839	4.6	PI371796	0
PI198072	4.625	PI381334	0
PI505108	4.625	PI393488	0
PI280617	4.65	PI404225	0
PI404225	4.65	PI409031	0
PI257244	4.675	PI411141	0
PI180702	4.7	PI411142	0
PI344012	4.7	PI413683	0
PI344009	4.73333	PI413685	0
PI165949	4.78571	PI413698	0
PI179449	4.7875	PI413703	0
PI184784	4.8	PI429839	0
PI244191	4.8	PI429845	0
PI212917	4.875	PI429849	0
PI279823	4.875	PI476410	0
PI244093	4.95	PI477371	0
PI180693	4.975	PI486131	0
PI203067	4.975	PI494077	0
PI164612	4.975	PI505062	0
PI209507	5	PI505080	0
PI343958	5	PI505127	0
PI174921	5.025	PI505144	0
PI269825	5.025	PI560058	0
PI347490	5.05	PI244191	0.25
PI393489	5.075	PI343321	0.25
PI197990	5.1	PI356980	0.25
PI639968	5.1	PI356992	0.375
PI343972	5.1	PI358633	0.375
PI179450	5.125	PI269778	0.5
PI320972	5.125	PI393489	0.5
PI356991	5.15	PI250440	0.625
PI210583	5.175	PI271033	0.625
PI429849	5.175	PI343979	0.625
PI193584	5.2	PI347477	0.625
PI272215	5.2	PI347496	0.625
PI162909	5.25	PI358620	0.625
PI206861	5.3	PI476409	0.625
PI393488	5.3	PI505059	0.625
PI286607	5.325	PI124478	0.666667
PI280603	5.325	PI181958	0.75
PI156647	5.45	PI210558	0.75
PI358633	5.45	PI221697	0.75
PI250439	5.5	PI272148	0.75
PI505062	5.5	PI272216	0.75
PI274584	5.525	PI343987	0.75
PI117264	5.525	PI378157	0.75
PI273605	5.55	PI499982	0.75
PI347477	5.55	PI285747	0.875
PI319374	5.55	PI286430	0.875
PI343977	5.55	PI324695	0.875
PI180329	5.575	PI347490	0.875
PI257592	5.575	PI393490	0.875
PI272218	5.575	PI505108	0.875
PI137118	5.65	PI263014	1
PI210568	5.65	PI269804	1
PI210569	5.65	PI275822	1
PI266070	5.65	PI280614	1
PI221697	5.65	PI280626	1
PI639967	5.65	PI344003	1
PI272175	5.675	PI639964	1
PI486131	5.7	PI250438	1.125
PI286431	5.725	PI344010	1.125
PI198074	5.75	PI560055	1.16667
PI639964	5.8	PI116056	1.25
PI241593	5.825	PI241593	1.25
PI261677	5.875	PI280252	1.25
PI280619	5.875	PI280619	1.25
PI347295	5.9	PI319374	1.25
PI639976	5.975	PI343331	1.25
PI206838	6.075	PI343977	1.25
PI269798	6.1	PI179722	1.375
PI222117	6.125	PI476413	1.375
PI210571	6.13333	PI560056	1.375
PI285710	6.13333	PI175231	1.5
PI639969	6.225	PI269782	1.5
PI222071	6.25	PI429843	1.5
PI249645	6.25	PI639980	1.5
PI293426	6.25	PI344538	1.6
PI285727	6.4	PI271511	1.625
PI324700	6.46667	PI117264	1.75
PI560055	6.46667	PI277852	1.75
PI356992	6.475	PI347281	1.75
PI358613	6.5	PI505122	1.75
PI203066	6.525	PI121352	1.875
PI236492	6.525	PI193578	1.875
PI343331	6.575	PI195404	1.875
PI203068	6.575	PI222117	1.875
PI198735	6.675	PI179451	2
PI121352	6.725	PI270536	2
PI269818	6.725	PI639976	2
PI269812	6.73333	PI116844	2.125
PI280252	6.8	PI271038	2.125
PI116844	6.85	PI273209	2.16667
PI201390	6.925	PI179449	2.25
PI164779	6.925	PI253968	2.25
PI124478	7	PI347457	2.25
PI285730	7.025	PI639969	2.375
PI242027	7.05	PI103058	2.5
PI344538	7.1	PI344012	2.5
PI242028	7.1	PI344013	2.5
PI125840	7.175	PI639967	2.5
PI116056	7.175	PI271035	2.625
PI163129	7.175	PI358300	2.625
PI118501	7.25	PI125839	2.66667
PI102888	7.35	PI344009	2.66667
PI285715	7.375	PI181801	2.75
PI272148	7.375	PI272171	2.75
PI143485	7.4	PI413688	2.75
PI307666	7.46667	PI639977	2.75
PI220174	7.5	PI207508	2.875
PI356984	7.525	PI286431	2.875
PI280616	7.525	PI165949	3
PI272184	7.575	PI183467	3.125
PI560056	7.65	PI184130	3.125
PI274307	7.675	PI413678	3.125
PI324703	7.725	PI639968	3.125
PI272194	7.85	PI639981	3.125
PI343824	7.875	PI180699	3.16667
PI308796	7.9	PI155109	3.25
PI324697	7.925	PI197044	3.25
PI560058	7.95	PI164548	3.375
PI275825	7.975	PI280611	3.75
PI340130	8.025	PI164972	3.875
PI271116	8.125
PI343292	8.15
PI117998	8.25
PI272216	8.425
PI269777	8.475
PI331413	8.5
PI134271	8.6
PI220189	8.7
PI116944	8.975
PI269762	9.175
PI280609	9.4
PI271033	9.575
PI324706	9.75
PI109866	10.25
PI324702	10.4
PI340128	10.725
