# Supplementary material for: Exploring the genetics of lesion and nodal resistance in pea (Pisum sativum L.) to Sclerotinia sclerotiorum using genome‐wide association studies and RNA‐Seq
Source: Plant Direct. 2018 Jun 26;2(6):e00064. doi: 10.1002/pld3.64 (PMC6508546; doi:10.1002/pld3.64)
Supplement: Supplementary file 6 [file PLD3-2-e00064-s006.xlsx]

## Sheet: Sheet1
Table S2 Illumina sequencing statistics
Variety	Treatment	Time	Replicate	Seq_Direction	Raw_Reads	QC_Reads	Trimmomatic_paired	Trimmomatic_unpaired	Unmapped to Sclerotinia (paired-end)
'Lifter'	Mock	12	1	Forward	6164714	4981469	4967280	129	–
'Lifter'	Mock	12	2	Forward	15558075	8544929	8499780	583	–
'Lifter'	WM Inoculation	12	1	Forward	3865324	2986814	2986726	73	0.677
'Lifter'	WM Inoculation	12	2	Forward	20104662	10829215	10828123	829	0.86
PI 240515	Mock	12	1	Forward	7141137	5636483	5636308	145	–
PI 240515	Mock	12	2	Forward	15270243	8139799	8138980	585	–
PI 240515	WM Inoculation	12	1	Forward	23773979	19007611	19006911	537	0.628
PI 240515	WM Inoculation	12	2	Forward	21338111	11622322	11621113	878	0.838
'Lifter'	Mock	12	1	Reverse	5777115	4634907	4634687	12	–
'Lifter'	Mock	12	2	Reverse	15340446	8407444	8406614	104	–
'Lifter'	WM Inoculation	12	1	Reverse	3458082	2767143	2672890	6	0.677
'Lifter'	WM Inoculation	12	2	Reverse	19653118	10914516	10577581	137	0.86
PI 240515	Mock	12	1	Reverse	6307014	5164292	4982963	15	–
PI 240515	Mock	12	2	Reverse	14695000	8714650	7805204	113	–
PI 240515	WM Inoculation	12	1	Reverse	21949826	17588712	17484894	116	0.628
PI 240515	WM Inoculation	12	2	Reverse	21013406	11574158	11621113	878	0.838
'Lifter'	Mock	24	1	Forward	7794367	6093159	6093045	64	–
'Lifter'	Mock	24	2	Forward	15256943	10574667	10573770	779	–
'Lifter'	WM Inoculation	24	1	Forward	6761249	5048691	5048573	74	0.578
'Lifter'	WM Inoculation	24	2	Forward	10662682	7400068	7399315	628	0.775
PI 240515	Mock	24	1	Forward	15516005	11709018	11708740	180	–
PI 240515	Mock	24	2	Forward	13766009	9513005	9512221	666	–
PI 240515	WM Inoculation	24	1	Forward	10874248	8528760	8528456	135	0.571
PI 240515	WM Inoculation	24	2	Forward	24034009	16651532	16415314	1244	0.788
'Lifter'	Mock	24	1	Reverse	7260329	5838238	5701943	32	–
'Lifter'	Mock	24	2	Reverse	15165263	10622752	10502521	46	–
'Lifter'	WM Inoculation	24	1	Reverse	6029101	4841510	4547486	19	0.578
'Lifter'	WM Inoculation	24	2	Reverse	10543710	7370755	7307580	33	0.775
PI 240515	Mock	24	1	Reverse	13718829	11183019	10475440	59	–
PI 240515	Mock	24	2	Reverse	13417540	9619962	9258344	38	–
PI 240515	WM Inoculation	24	1	Reverse	9966975	8129077	7860942	111	0.571
PI 240515	WM Inoculation	24	2	Reverse	24047659	16407229	16405534	90	0.788
'Lifter'	Mock	48	1	Forward	14494334	6626884	6626394	260	–
'Lifter'	Mock	48	2	Forward	9245804	5771449	5423955	447	–
'Lifter'	WM Inoculation	48	1	Forward	14453072	5938534	5938126	201	0.479
'Lifter'	WM Inoculation	48	2	Forward	18570748	11451139	11449321	1003	0.721
PI 240515	Mock	48	1	Forward	23860249	10589710	10588914	414	–
PI 240515	Mock	48	2	Forward	23511987	14546275	14544111	1158	–
PI 240515	WM Inoculation	48	1	Forward	19920177	8382197	8381607	342	0.53
PI 240515	WM Inoculation	48	2	Forward	14887975	9025129	8619037	631	0.576
'Lifter'	Mock	48	1	Reverse	14333740	7112079	6551388	83	–
'Lifter'	Mock	48	2	Reverse	9304918	5490314	5489059	245	–
'Lifter'	WM Inoculation	48	1	Reverse	14196791	6853207	5816748	75	0.479
'Lifter'	WM Inoculation	48	2	Reverse	18370780	11435231	11361450	659	0.721
PI 240515	Mock	48	1	Reverse	23255903	12161965	10305640	144	–
PI 240515	Mock	48	2	Reverse	23178832	14538795	14365513	747	–
PI 240515	WM Inoculation	48	1	Reverse	19728039	9038102	8293368	91	0.53
PI 240515	WM Inoculation	48	2	Reverse	14916577	8681064	8679243	344	0.576
