# Supplementary material for: Exploring the genetics of lesion and nodal resistance in pea (Pisum sativum L.) to Sclerotinia sclerotiorum using genome‐wide association studies and RNA‐Seq
Source: Plant Direct. 2018 Jun 26;2(6):e00064. doi: 10.1002/pld3.64 (PMC6508546; doi:10.1002/pld3.64)
Supplement: Supplementary file 7 [file PLD3-2-e00064-s007.xlsx]

## Sheet: Sheet1
Table S3 Significant SNPs associated with lesion resistance
SNP	GWAS q value	Allele1	Allele2	MAF	De novo transcript	SNP2Transcript_Evalue	BLASTN (Gm.W82.a2.v1)	BLASTN E value	Cluster	Annotation	PI_Scl-vs-CK	Lifter_Scl-vs-CK
20824_16	0.003559	C	A	0.2637	TRINITY_DN19892_c0_g1_i4	7e-33	Glyma.10G166000	0	4	Threonine aldolase	0.000103091	0.000246609
TP46107	0.003031	A	C	0.4	TRINITY_DN23674_c1_g2_i1	2e-26	Glyma.03G168000	0	4	Pleiotropic drug resistance ABC transporter	1.16125e-05	7.8719e-05
TP192026	0.002678	G	A	0.1849	TRINITY_DN12885_c0_g1_i1	5e-26	Glyma.04G159700	0	4	UDP-arabinopyranose mutase	1.4678e-05	5.64578e-05
TP32895	0.003267	C	T	0.1082	TRINITY_DN7238_c0_g1_i1	3e-22	Glyma.10G039000	0	4	Succinyl-CoA synthetase	0.000105723	0.000198189
TP176436	0.00133	A	G	0.3559	TRINITY_DN15345_c0_g1_i2	6e-19	Glyma.19G233900	0	4	Oxidoreductase	1.53497e-07	1.42555e-07
67025_44	0.009205	T	C	0.3517	TRINITY_DN29578_c0_g1_i1	6e-27	Glyma.06G131900	1e-85	4	Cytochrome b5	0.000216695	0.000155843
TP101850	0.000468	G	A	0.3011	TRINITY_DN21009_c3_g1_i2	6e-13	–	–	4	–	1.20396e-05	0.000341472
160179_5	0.009629	C	T	0.1126	TRINITY_DN19288_c0_g1_i3	2e-33	Glyma.11G093200	0	4	Sulfite reductase	0.000198745	8.22853e-05
16659_23	0.007035	G	C	0.05995	TRINITY_DN18503_c0_g1_i2	4e-35	Glyma.13G276500	0	1	Proton pump interactor	0.00466004	0.00150679
33096_47	0.003222	C	T	0.06625	TRINITY_DN21610_c0_g1_i1	2e-33	Glyma.14G032500	0	2	E3 ubiquitin ligase	0.0263948	0.00583086
224898_16	0.006905	C	T	0.2931	TRINITY_DN770_c0_g1_i2	2e-33	Glyma.05G135800	0	2	CCCH-type zinc finger family protein	0.0194211	0.0120648
57491_37	0.007477	C	T	0.4858	TRINITY_DN22952_c0_g2_i1	2e-33	Glyma.02G021900	0	2	Unknown	–	0.0441791
38226_4	0.00825	A	T	0.08161	TRINITY_DN7063_c0_g1_i1	2e-32	Glyma.02G113900	0	2	Ankyrin repeat family protein	0.0183912	0.0161172
TP132492	0.001251	C	A	0.09959	TRINITY_DN11274_c0_g2_i1	2e-26	Glyma.20G193300	0	2	Disease resistance protein (CC-NBS-LRR class) family	0.00486796	–
TP104731	0.001727	T	C	0.06676	TRINITY_DN16167_c0_g1_i4	2e-26	Glyma.17G009500	0	2	Dynamin family protein	0.0104209	0.016727
TP155385	0.002279	G	A	0.05128	TRINITY_DN10313_c0_g1_i1	2e-26	Glyma.12G022500	0	2	E3 ubiquitin ligase	–	–
TP137099	0.003702	G	C	0.1224	TRINITY_DN4670_c0_g1_i1	2e-26	Glyma.10G182300	0	2	COP1-interacting protein	0.00120506	0.00805429
TP41972	0.005792	C	T	0.3463	TRINITY_DN14687_c0_g1_i1	2e-26	Glyma.12G038800	0	2	Unknown	0.00670876	0.00729051
TP118190	0.006258	T	C	0.3135	TRINITY_DN4558_c0_g1_i1	2e-26	Glyma.18G034700	0	2	BTB/POZ/MATH-domains containing protein	0.0257283	0.0244531
TP56848	0.009049	A	C	0.1927	TRINITY_DN23559_c0_g2_i3	2e-26	Glyma.06G178400	0	2	Copper amine oxidase	–	0.0268782
TP24081	0.0002653	C	T	0.1444	TRINITY_DN14295_c0_g1_i4	7e-25	Glyma.14G014100	0	2	Potassium channel protein	0.0259996	0.0122761
TP82039	0.001224	C	T	0.4885	TRINITY_DN22733_c0_g1_i1	7e-25	Glyma.16G023200	0	2	TPR-containing protein	0.000510765	0.000546096
TP146384	0.001864	A	G	0.1494	TRINITY_DN4586_c0_g1_i2	7e-25	Glyma.01G015900	0	2	Heat shock transcription factor	0.0191751	–
TP40425	0.003958	C	T	0.06923	TRINITY_DN11862_c0_g1_i1	7e-25	Glyma.09G242500	0	2	PPR-containing protein	0.0291595	0.0254297
TP5714	0.00397	A	G	0.1598	TRINITY_DN8622_c0_g1_i2	7e-25	Glyma.20G013200	0	2	ARM repeat superfamily protein	0.0163967	0.0150213
TP122891	0.00437	C	T	0.06491	TRINITY_DN20767_c0_g1_i1	7e-25	Glyma.06G065000	0	2	Cellulose synthase	0.00436933	0.00166801
TP184273	0.009524	A	T	0.05466	TRINITY_DN22193_c0_g1_i4	7e-25	Glyma.19G004700	0	2	ARM repeat superfamily protein	0.00468139	0.0151914
TP13557	0.009823	C	T	0.1944	TRINITY_DN7903_c0_g1_i2	7e-25	Glyma.06G117800	0	2	Glutathione S-transferase	0.0449727	0.0219171
TP57623	0.004113	T	C	0.1852	TRINITY_DN22946_c1_g2_i2	8e-24	Glyma.02G128000	0	2	Adenosylmethionine decarboxylase	0.00325942	0.00450143
TP156912	0.005222	T	G	0.06087	TRINITY_DN23645_c0_g1_i2	8e-24	Glyma.03G108200	0	2	Mannosyltransferase	0.0309168	0.039312
TP125696	0.009524	T	C	0.1754	TRINITY_DN20333_c0_g1_i11	8e-24	Glyma.20G114300	0	2	Cell division protein kinase	0.0238425	0.00300922
TP98465	0.001682	G	C	0.4939	TRINITY_DN22452_c0_g3_i2	3e-22	Glyma.02G302000	0	2	Apoptosis inhibitor	0.00221411	0.0272706
TP23772	0.002805	T	C	0.2824	TRINITY_DN3478_c0_g1_i1	1e-21	Glyma.03G250700	0	2	Chloroplast J-like domain	0.0249736	0.0219637
6118_11	0.008835	A	G	0.1384	TRINITY_DN22406_c1_g1_i4	6e-21	Glyma.07G031100	0	2	Phospholipase D	–	0.0400421
TP107762	0.004653	C	G	0.3482	TRINITY_DN21987_c1_g2_i1	2e-19	Glyma.08G284100	0	1	Leucine-rich repeat receptor-like kinase	0.0301199	–
TP14472	0.007597	A	G	0.1078	TRINITY_DN23601_c0_g1_i1	2e-19	Glyma.08G160900	0	2	ABC transporter	0.00770819	0.00199109
54792_76	0.00791	C	G	0.3211	TRINITY_DN23920_c0_g1_i14	2e-15	Glyma.13G370300	0	2	Pleiotropic drug resistance ABC transporter	0.0105821	0.00376728
59136_75	0.003606	A	G	0.0852	TRINITY_DN24902_c0_g1_i1	5e-15	Glyma.16G130700	0	2	Serine carboxypeptidase S28	0.0243256	–
63865_57	0.008781	T	C	0.3718	TRINITY_DN23623_c0_g1_i1	2e-14	Glyma.15G188300	0	2	ARID/BRIGHT DNA-binding domain-containing protein	0.0294495	0.0208048
TP104551	0.0001405	A	G	0.108	TRINITY_DN19399_c0_g1_i2	2e-06	Glyma.05G228200	0	2	Xylogalacturonan β-1,3-xylosyltransferase	0.0209482	0.00609231
TP56429	0.007704	T	C	0.1805	TRINITY_DN16147_c0_g1_i3	2e-06	Glyma.12G021500	0	2	Saccharopine dehydrogenase	0.046718	0.029596
47644_38	0.003662	T	C	0.4631	TRINITY_DN23953_c0_g1_i1	1e-28	Glyma.05G146800	4e-179	1	60S ribosomal protein L22	0.0114227	0.00173165
TP89108	0.004723	T	G	0.4021	TRINITY_DN42358_c0_g1_i1	1e-14	Glyma.20G121100	5e-173	2	Octicosapeptide/Phox/Bem1p family protein	0.0151361	0.0475761
TP30010	0.006713	T	A	0.127	TRINITY_DN19049_c1_g1_i2	2e-18	Glyma.13G217200	5e-165	1	40S ribosomal protein S14	0.0021946	0.00226857
TP94318	0.002534	C	G	0.2238	TRINITY_DN22157_c0_g1_i7	2e-18	Glyma.06G229100	3e-150	2	Polynucleotide kinase 3 phosphatase	0.0369853	0.000941126
219263_45	0.0005197	C	T	0.395	TRINITY_DN21997_c0_g1_i17	8e-13	Glyma.08G057000	3e-98	2	Unknown	0.00892173	0.00179812
TP129079	0.0009181	T	A	0.1593	TRINITY_DN12568_c0_g1_i2	2e-26	Glyma.03G057300	1e-83	2	PHD/F-box Zn-finger protein	0.00761125	0.0110369
TP186406	0.003768	C	T	0.3397	TRINITY_DN15378_c0_g1_i1	7e-25	Glyma.06G262900	1e-44	2	Unknown	0.00997896	0.00519451
TP35847	0.009311	T	A	0.4037	TRINITY_DN8093_c0_g1_i1	2e-26	Glyma.17G226000	4e-38	2	Unknown	0.00356665	0.00693372
TP126177	0.009194	T	G	0.2444	TRINITY_DN23414_c0_g1_i6	7e-12	–	–	2	–	0.00855074	0.00698419
TP181393	0.009228	C	A	0.3261	TRINITY_DN24000_c6_g1_i12	2e-06	–	–	2	–	0.0105055	0.00137929
64833_37	0.003938	T	C	0.4262	TRINITY_DN21727_c0_g1_i1	1e-30	Glyma.17G090900	0	3	ARM repeat superfamily protein	–	0.00360706
TP109342	0.008857	G	A	0.2021	TRINITY_DN23565_c0_g1_i6	5e-26	Glyma.20G170000	0	1	Gigantea protein	–	–
TP58726	0.002814	C	T	0.1445	TRINITY_DN21727_c0_g1_i1	7e-25	Glyma.17G090900	0	3	ARM repeat superfamily protein	–	0.00360706
TP78017	0.004115	C	T	0.1615	TRINITY_DN23833_c1_g1_i2	4e-21	Glyma.12G087000	0	2	DNA polymerase	0.00128294	0.0127926
TP109092	0.00669	G	A	0.09659	TRINITY_DN17196_c0_g2_i1	2e-26	Glyma.04G230700	4e-55	1	Unknown	0.00358859	0.0142785
42690_25	0.003295	T	C	0.1561	TRINITY_DN960_c0_g1_i1	4e-35	Glyma.06G307500	0	–	Voltage-dependent anion channel	0.00967754	–
TP105293	0.007278	C	T	0.4895	TRINITY_DN22449_c0_g1_i1	2e-26	Glyma.13G359600	0	–	Pentatricopeptide repeat (PPR-like) superfamily protein	0.0315577	–
TP191946	0.007457	A	G	0.05734	TRINITY_DN17255_c1_g1_i1	7e-06	Glyma.20G205200	0	–	P-loop containing nucleoside triphosphate hydrolases superfamily protein	0.0436406	–
TP163419	0.002513	A	T	0.245	TRINITY_DN25170_c0_g1_i1	7e-25	Glyma.02G107800	2e-95	–	Unknown	–	–
272673_40	0.001285	A	G	0.07143	TRINITY_DN32559_c0_g1_i1	4e-35	Glyma.06G078700	6e-94	–	Oleosin family protein	–	–
26142_64	0.00885	G	A	0.1057	TRINITY_DN29050_c0_g1_i1	2e-07	Glyma.10G189900	7e-68	–	peroxygenase	–	–
TP8068	0.007548	T	C	0.2391	TRINITY_DN23393_c3_g2_i2	8e-24	Glyma.06G254200	8e-65	–	proteasome alpha subunit A1	–	0.00186021
TP121850	0.004515	T	C	0.1339	TRINITY_DN23443_c0_g1_i5	2e-26	Glyma.08G156200	3e-54	–	Transducin/WD40 repeat-like superfamily protein	–	–
TP41803	0.003215	A	G	0.0531	TRINITY_DN8482_c0_g1_i1	7e-12	Glyma.19G253700	8e-14	–	Unknown	–	–
TP105135	0.006251	C	T	0.1471	TRINITY_DN10024_c0_g1_i1	7e-25	Glyma.15G006400	1e-13	–	NADH-ubiquinone oxidoreductase	–	–
TP37652	0.005648	C	T	0.07027	TRINITY_DN7560_c0_g1_i1	2e-26	Glyma.15G095300	2e-12	–	Ribosomal protein S11 family protein	–	–
TP61766	0.009464	A	C	0.4477	TRINITY_DN17324_c0_g1_i1	2e-07	Glyma.14G149100	1e-08	–	ARM repeat superfamily protein	–	–
TP27104	0.003491	T	C	0.3333	TRINITY_DN11154_c0_g1_i2	2e-26	Glyma.09G068600	8e-06	–	TPR-containing nuclear phosphoprotein	–	–
59206_63	0.003181	C	T	0.06897	TRINITY_DN37047_c0_g1_i1	4e-35	–	–	–	–	–	–
6534_9	0.005052	T	G	0.1504	TRINITY_DN46177_c0_g1_i1	4e-35	–	–	–	–	–	–
46780_10	0.003567	C	T	0.07738	TRINITY_DN19856_c0_g3_i1	3e-30	–	–	–	–	–	–
232732_56	0.003533	G	A	0.1695	TRINITY_DN49620_c0_g1_i1	1e-29	–	–	–	–	–	–
326_5	0.001127	A	T	0.06522	TRINITY_DN56983_c0_g1_i1	4e-29	–	–	–	–	–	–
TP69567	0.004856	T	C	0.4825	TRINITY_DN5215_c0_g1_i1	5e-26	–	–	–	–	–	–
TP159397	0.001799	C	A	0.4252	TRINITY_DN8276_c0_g1_i1	3e-22	–	–	–	–	–	–
TP39373	0.003436	T	C	0.2385	TRINITY_DN5922_c0_g1_i1	2e-19	–	–	–	–	–	–
TP128673	0.007574	C	T	0.4953	TRINITY_DN49967_c0_g1_i1	2e-19	–	–	–	–	–	–
173566_24	0.00197	T	C	0.1971	TRINITY_DN44196_c0_g1_i1	3e-18	–	–	–	–	–	–
TP144861	0.001799	G	A	0.1178	TRINITY_DN51705_c0_g1_i1	9e-17	–	–	–	–	–	–
TP50693	0.009354	A	G	0.225	TRINITY_DN10554_c0_g1_i1	3e-16	–	–	–	–	–	–
TP40148	0.007335	T	C	0.3867	TRINITY_DN47192_c0_g1_i1	1e-14	–	–	–	–	–	–
TP84325	0.007182	A	G	0.2778	TRINITY_DN37662_c0_g1_i1	2e-11	–	–	–	–	–	–
TP148651	0.003075	T	G	0.2019	TRINITY_DN50386_c0_g1_i1	3e-10	–	–	–	–	–	–
TP98119	0.008176	C	G	0.1099	TRINITY_DN17595_c0_g1_i1	3e-10	–	–	–	–	–	–
TP138719	0.006063	A	G	0.3304	TRINITY_DN51721_c0_g1_i1	1e-09	–	–	–	–	–	–
TP50941	0.006502	G	A	0.3139	TRINITY_DN51441_c0_g1_i1	1e-09	–	–	–	–	–	–
TP169196	0.0008738	T	A	0.08738	TRINITY_DN23515_c0_g1_i2	4e-09	–	–	–	–	–	–
TP150462	0.0009408	C	T	0.416	TRINITY_DN5978_c0_g1_i1	4e-09	–	–	–	–	–	–
TP120386	0.003681	C	T	0.06494	TRINITY_DN54182_c0_g1_i1	4e-09	–	–	–	–	–	–
TP47594	0.003844	A	G	0.1824	TRINITY_DN19874_c0_g1_i2	1e-08	–	–	–	–	–	–
TP37259	0.004733	T	C	0.07206	TRINITY_DN27032_c0_g1_i1	1e-08	–	–	–	–	–	–
TP185058	0.009142	T	C	0.3937	TRINITY_DN27032_c0_g1_i1	1e-08	–	–	–	–	–	–
TP147177	0.00754	T	C	0.1304	TRINITY_DN37888_c0_g1_i1	2e-06	–	–	–	–	–	–
TP107231	0.0005239	T	C	0.464	TRINITY_DN1567_c0_g1_i1	7e-06	–	–	–	–	–	–
TP79637	0.007945	A	G	0.2342	TRINITY_DN37526_c0_g1_i1	7e-06	–	–	–	–	–	–
TP174267	0.0004237	T	C	0.06897	–	–	–	–	–	–	–	–
TP83473	0.0004496	T	A	0.05195	–	–	–	–	–	–	–	–
TP31111	0.0006013	T	G	0.05311	–	–	–	–	–	–	–	–
TP169555	0.0008383	A	G	0.0507	–	–	–	–	–	–	–	–
22935_78	0.0009868	C	G	0.3554	–	–	–	–	–	–	–	–
TP81804	0.001035	T	A	0.1029	–	–	–	–	–	–	–	–
TP85650	0.001166	C	A	0.3022	–	–	–	–	–	–	–	–
5534_51	0.001494	T	A	0.05577	–	–	–	–	–	–	–	–
TP138215	0.001648	A	G	0.08271	–	–	–	–	–	–	–	–
TP88121	0.001701	A	T	0.1453	–	–	–	–	–	–	–	–
TP33045	0.001806	A	G	0.07339	–	–	–	–	–	–	–	–
TP86945	0.001806	G	A	0.1483	–	–	–	–	–	–	–	–
TP75991	0.001837	A	T	0.2299	–	–	–	–	–	–	–	–
TP138584	0.002012	C	T	0.2155	–	–	–	–	–	–	–	–
31906_13	0.00214	G	A	0.3007	–	–	–	–	–	–	–	–
TP139592	0.002167	A	G	0.08271	–	–	–	–	–	–	–	–
215433_63	0.002194	C	T	0.05357	–	–	–	–	–	–	–	–
TP147344	0.002208	T	C	0.05405	–	–	–	–	–	–	–	–
228387_27	0.002213	A	G	0.08738	–	–	–	–	–	–	–	–
TP119507	0.002527	C	A	0.1995	–	–	–	–	–	–	–	–
TP170745	0.002657	T	C	0.4051	–	–	–	–	–	–	–	–
TP26867	0.002758	T	C	0.06122	–	–	–	–	–	–	–	–
TP82129	0.002777	A	G	0.3821	–	–	–	–	–	–	–	–
TP186704	0.002797	C	T	0.346	–	–	–	–	–	–	–	–
TP175658	0.002799	T	C	0.09434	–	–	–	–	–	–	–	–
TP21861	0.002911	C	T	0.2857	–	–	–	–	–	–	–	–
TP128788	0.003018	T	A	0.06383	–	–	–	–	–	–	–	–
TP49436	0.003271	A	G	0.3021	–	–	–	–	–	–	–	–
TP9505	0.00337	T	A	0.08	–	–	–	–	–	–	–	–
39164_32	0.00354	T	C	0.06944	–	–	–	–	–	–	–	–
TP98987	0.003606	C	T	0.1514	–	–	–	–	–	–	–	–
TP12659	0.003636	T	C	0.2098	–	–	–	–	–	–	–	–
TP95494	0.003787	C	T	0.09821	–	–	–	–	–	–	–	–
TP117241	0.003869	C	A	0.4946	–	–	–	–	–	–	–	–
TP180063	0.003934	T	A	0.3847	–	–	–	–	–	–	–	–
TP63774	0.003989	C	A	0.206	–	–	–	–	–	–	–	–
TP13477	0.004019	C	G	0.1298	–	–	–	–	–	–	–	–
TP34614	0.004126	T	C	0.4194	–	–	–	–	–	–	–	–
TP120714	0.00416	G	A	0.05114	–	–	–	–	–	–	–	–
TP41193	0.004225	C	G	0.08007	–	–	–	–	–	–	–	–
TP17163	0.004332	T	C	0.4286	–	–	–	–	–	–	–	–
TP171091	0.004341	G	A	0.3788	–	–	–	–	–	–	–	–
TP40110	0.004356	T	C	0.09594	–	–	–	–	–	–	–	–
TP39678	0.00439	C	T	0.1296	–	–	–	–	–	–	–	–
TP120626	0.004409	A	C	0.06378	–	–	–	–	–	–	–	–
TP67977	0.004529	G	A	0.313	–	–	–	–	–	–	–	–
TP186875	0.004571	A	C	0.4344	–	–	–	–	–	–	–	–
41924_16	0.004723	T	A	0.0791	–	–	–	–	–	–	–	–
TP43102	0.004856	T	G	0.4038	–	–	–	–	–	–	–	–
TP4874	0.004856	G	A	0.05081	–	–	–	–	–	–	–	–
TP183236	0.004963	C	T	0.1014	–	–	–	–	–	–	–	–
21391_31	0.005075	C	G	0.08182	–	–	–	–	–	–	–	–
TP80352	0.005121	T	G	0.05338	–	–	–	–	–	–	–	–
242641_66	0.005537	A	G	0.3639	–	–	–	–	–	–	–	–
248349_10	0.005537	A	C	0.1124	–	–	–	–	–	–	–	–
TP573	0.005728	T	G	0.1389	–	–	–	–	–	–	–	–
TP91899	0.005857	T	C	0.1144	–	–	–	–	–	–	–	–
289888_63	0.005857	C	A	0.2356	–	–	–	–	–	–	–	–
TP48867	0.006045	C	A	0.1469	–	–	–	–	–	–	–	–
TP150581	0.006151	T	C	0.3729	–	–	–	–	–	–	–	–
TP18810	0.006269	G	A	0.05409	–	–	–	–	–	–	–	–
TP45096	0.006481	C	G	0.1775	–	–	–	–	–	–	–	–
TP145364	0.006551	T	C	0.4807	–	–	–	–	–	–	–	–
TP130876	0.006698	G	C	0.05603	–	–	–	–	–	–	–	–
TP49194	0.006858	C	T	0.4526	–	–	–	–	–	–	–	–
223515_71	0.006889	T	G	0.08984	–	–	–	–	–	–	–	–
72477_58	0.00693	T	C	0.06571	–	–	–	–	–	–	–	–
TP128934	0.006954	G	A	0.1457	–	–	–	–	–	–	–	–
TP107730	0.007003	G	A	0.09743	–	–	–	–	–	–	–	–
TP29787	0.007045	G	T	0.06164	–	–	–	–	–	–	–	–
TP64479	0.007353	C	T	0.05263	–	–	–	–	–	–	–	–
TP125888	0.007535	A	G	0.1	–	–	–	–	–	–	–	–
7430_30	0.007542	A	G	0.1309	–	–	–	–	–	–	–	–
TP136544	0.00755	T	C	0.1016	–	–	–	–	–	–	–	–
TP161281	0.007779	A	G	0.1144	–	–	–	–	–	–	–	–
38991_18	0.007787	A	C	0.1183	–	–	–	–	–	–	–	–
TP29733	0.007884	G	T	0.1167	–	–	–	–	–	–	–	–
TP152540	0.007937	T	C	0.1091	–	–	–	–	–	–	–	–
TP139340	0.008084	T	C	0.05189	–	–	–	–	–	–	–	–
TP60726	0.008127	A	G	0.06911	–	–	–	–	–	–	–	–
TP27704	0.00827	G	T	0.0625	–	–	–	–	–	–	–	–
TP119942	0.008298	G	A	0.07826	–	–	–	–	–	–	–	–
14151_58	0.008308	C	T	0.1575	–	–	–	–	–	–	–	–
TP131529	0.008366	T	C	0.05344	–	–	–	–	–	–	–	–
TP39769	0.008386	C	T	0.1916	–	–	–	–	–	–	–	–
TP144197	0.008558	A	G	0.1528	–	–	–	–	–	–	–	–
TP43681	0.008558	G	A	0.4594	–	–	–	–	–	–	–	–
TP143362	0.008589	C	T	0.09164	–	–	–	–	–	–	–	–
TP29587	0.008589	T	C	0.1799	–	–	–	–	–	–	–	–
TP45767	0.008606	A	C	0.1854	–	–	–	–	–	–	–	–
TP113930	0.00861	A	G	0.1429	–	–	–	–	–	–	–	–
202867_29	0.008684	A	T	0.05495	–	–	–	–	–	–	–	–
TP154436	0.008727	C	T	0.1198	–	–	–	–	–	–	–	–
TP138913	0.008802	A	G	0.1548	–	–	–	–	–	–	–	–
TP122398	0.008839	A	C	0.2169	–	–	–	–	–	–	–	–
TP34434	0.008982	G	A	0.09109	–	–	–	–	–	–	–	–
TP31721	0.009058	C	T	0.438	–	–	–	–	–	–	–	–
TP1438	0.009161	C	T	0.2314	–	–	–	–	–	–	–	–
TP45563	0.009161	A	G	0.2397	–	–	–	–	–	–	–	–
TP21522	0.009228	A	G	0.1011	–	–	–	–	–	–	–	–
TP81501	0.009262	A	G	0.05556	–	–	–	–	–	–	–	–
TP45427	0.009394	C	T	0.1393	–	–	–	–	–	–	–	–
TP150907	0.009411	T	C	0.125	–	–	–	–	–	–	–	–
TP43981	0.009442	T	C	0.0531	–	–	–	–	–	–	–	–
TP176954	0.009472	T	C	0.09507	–	–	–	–	–	–	–	–
132341_22	0.009545	A	G	0.387	–	–	–	–	–	–	–	–
TP68900	0.009618	A	G	0.06429	–	–	–	–	–	–	–	–
51003_32	0.009768	C	A	0.06923	–	–	–	–	–	–	–	–
TP129213	0.009919	G	A	0.4983	–	–	–	–	–	–	–	–
53802_69	0.009923	C	T	0.0801	–	–	–	–	–	–	–	–
