# Supplementary material for: Exploring the genetics of lesion and nodal resistance in pea (Pisum sativum L.) to Sclerotinia sclerotiorum using genome‐wide association studies and RNA‐Seq
Source: Plant Direct. 2018 Jun 26;2(6):e00064. doi: 10.1002/pld3.64 (PMC6508546; doi:10.1002/pld3.64)
Supplement: Supplementary file 8 [file PLD3-2-e00064-s008.xlsx]

## Sheet: Sheet1
Table S4 Significant SNPs associated with nodal resistance
SNP	GWAS q value	Allele1	Allele2	MAF	De novo transcript	SNP2Transcript_Evalue	BLASTN (Gm.W82.a2.v1)	BLASTN E value	Cluster	Annotation	PI_Scl-vs-CK	Lifter_Scl-vs-CK
53592_14	0.006467	C	T	0.1466	TRINITY_DN21524_c0_g1_i1	4e-35	Glyma.05G224500	0	4	Myo-inositol oxygenase	0.0125394	7.18203e-06
TP113028	0.00733	T	C	0.1235	TRINITY_DN12369_c1_g1_i1	7e-25	Glyma.12G222500	0	4	CBS domain-containing protein	8.78511e-06	2.68024e-06
TP52272	0.004638	T	C	0.1062	TRINITY_DN23515_c1_g1_i4	1e-15	Glyma.12G053900	0	4	β-glucosidase	1.84768e-05	0.000166568
TP164952	0.009524	T	C	0.09677	TRINITY_DN23515_c1_g1_i4	2e-06	Glyma.12G053900	0	4	β-glucosidase	1.84768e-05	0.000166568
TP41550	0.004502	A	G	0.1667	TRINITY_DN25769_c0_g1_i1	7e-25	Glyma.09G051900	7e-39	4	VQ motif-containing protein	4.90195e-07	3.17568e-07
14350_13	0.008251	A	G	0.124	TRINITY_DN16214_c1_g2_i1	2e-32	Glyma.09G011200	0	4	Cytochrome b-561	3.65237e-07	6.54234e-07
TP95082	0.0008677	C	T	0.2993	TRINITY_DN18276_c0_g2_i2	7e-25	Glyma.19G136100	0	2	Glycerol-3-phosphate dehydrogenase	0.012227	0.0214848
140670_10	0.003669	C	T	0.2857	TRINITY_DN11885_c0_g1_i1	4e-35	Glyma.20G090000	0	2	Phytochrome A	0.000398493	0.00058163
123212_21	0.009661	G	A	0.1545	TRINITY_DN21917_c0_g1_i2	2e-27	Glyma.11G202700	0	2	TPR repeat-containing protein	0.000962084	0.00825323
TP111457	0.002322	G	A	0.2043	TRINITY_DN23108_c2_g1_i4	2e-26	Glyma.16G144800	0	2	Aminotransferase	0.00770762	0.00452053
TP164197	0.004825	T	A	0.09281	TRINITY_DN41476_c0_g1_i1	2e-26	Glyma.08G254000	0	2	PPR repeat-containing protein	0.010008	0.00137156
TP35840	0.008621	C	A	0.2897	TRINITY_DN23570_c1_g3_i5	2e-26	Glyma.05G240000	0	2	Glutamyl-tRNA amidotransferase	0.013294	0.00805871
TP30624	0.004322	C	T	0.3995	TRINITY_DN22573_c0_g1_i3	7e-25	Glyma.12G236000	0	2	Ubiquitin-activating enzyme	0.00164763	0.00608106
TP13557	0.00459	C	T	0.1944	TRINITY_DN7903_c0_g1_i2	7e-25	Glyma.06G117800	0	2	Glutathione S-transferase	0.0449727	0.0219171
TP109056	0.007035	T	C	0.07651	TRINITY_DN13979_c0_g2_i1	7e-25	Glyma.20G221800	0	2	Signal transduction histidine kinase	0.0181129	0.011898
TP163256	0.008035	A	G	0.3571	TRINITY_DN7950_c0_g1_i1	7e-25	Glyma.07G018400	0	2	Peroxisome-related protein	–	0.0435893
366503_60	0.007433	A	T	0.09615	TRINITY_DN22478_c0_g1_i4	6e-21	Glyma.11G111400	0	2	Fructose-bisphosphate aldolase	0.00219537	0.00211685
TP46962	0.008663	A	C	0.2731	TRINITY_DN18141_c0_g1_i1	8e-18	Glyma.02G025000	0	2	Galactosyltransferase	0.00394191	0.00897135
18674_8	0.004172	T	C	0.2309	TRINITY_DN7408_c0_g1_i1	1e-16	Glyma.19G052300	0	2	Ras family GTP-binding protein	0.0050318	0.0191258
TP119499	0.007485	T	C	0.05303	TRINITY_DN43663_c0_g1_i1	2e-12	Glyma.18G202100	0	2	Calcium-dependent protein kinase	0.0178525	0.0194899
TP170096	0.004203	T	C	0.07216	TRINITY_DN15051_c0_g1_i1	5e-07	Glyma.15G213400	0	2	Tyrosine kinase	0.0173487	0.00889149
TP186821	0.008487	A	G	0.08333	TRINITY_DN15660_c0_g1_i2	1e-15	Glyma.18G243500	3e-178	2	Acetyl-CoA carboxylase	0.0328452	0.0176819
33803_4	0.009957	C	T	0.05776	TRINITY_DN23419_c1_g1_i6	4e-35	Glyma.07G151800	8e-59	2	β-glucosidase	0.00356275	0.00589191
36046_1	0.009661	A	T	0.1395	TRINITY_DN23472_c1_g1_i2	4e-35	–	–	2	–	0.0453946	–
TP176143	0.005384	T	C	0.09903	TRINITY_DN24010_c2_g1_i7	9e-17	–	–	3	–	0.0166913	0.049353
TP146617	0.008026	G	T	0.2254	TRINITY_DN24076_c0_g1_i2	9e-17	–	–	2	–	–	–
TP132383	0.009493	G	A	0.1883	TRINITY_DN24054_c3_g1_i9	4e-15	–	–	2	–	0.000524439	0.00268889
161268_51	0.005038	T	C	0.09483	TRINITY_DN21874_c0_g2_i1	4e-35	Glyma.04G029500	0	3	RING/U-box superfamily protein	0.00367498	0.00436121
10759_57	0.008663	A	G	0.4633	TRINITY_DN23565_c0_g1_i6	2e-32	Glyma.20G170000	0	1	Gigantea protein	–	–
TP99035	0.008017	T	C	0.3344	TRINITY_DN16397_c0_g1_i1	8e-24	Glyma.11G156500	8e-113	1	Thioredoxin	–	–
56725_68	0.003739	G	C	0.1973	TRINITY_DN5298_c0_g1_i1	3e-30	Glyma.05G107600	0	–	ACT domain repeat	–	3.22771e-06
53724_55	0.009747	A	T	0.1325	TRINITY_DN31204_c0_g1_i1	7e-20	Glyma.02G035300	2e-91	–	Leucine rich-repeat receptor-like kinase	–	–
TP108888	0.006962	C	T	0.248	TRINITY_DN21142_c0_g2_i2	7e-25	Glyma.06G183500	4e-63	–	Protein kinase superfamily protein	0.00138198	–
TP75514	0.005001	G	A	0.1043	TRINITY_DN48471_c0_g1_i1	2e-26	Glyma.13G083100	2e-60	–	Putative protein kinase	–	–
TP96514	0.008548	T	A	0.2635	TRINITY_DN32868_c0_g1_i1	2e-25	Glyma.17G185800	5e-44	–	NADH dehydrogenase	–	–
8878_47	0.007901	T	C	0.299	TRINITY_DN26524_c0_g1_i1	4e-35	Glyma.20G120100	5e-41	–	Leucine rich-repeat receptor-like kinase	–	–
TP14729	0.008221	G	C	0.06688	TRINITY_DN20338_c0_g1_i1	5e-14	Glyma.03G071000	2e-10	–	Tam3-transposase	–	0.015247
100460_49	0.002138	C	T	0.06977	TRINITY_DN42403_c0_g1_i1	5e-34	–	–	–	–	–	–
134370_11	0.004141	A	G	0.05435	TRINITY_DN5978_c0_g1_i1	2e-33	–	–	–	–	–	–
159022_4	0.003739	C	T	0.09434	TRINITY_DN22943_c0_g1_i2	1e-28	–	–	–	–	0.0280504	–
TP63749	0.007407	G	A	0.06723	TRINITY_DN29256_c0_g1_i1	2e-26	–	–	–	–	0.0191843	–
TP108029	0.007704	A	G	0.4082	TRINITY_DN10546_c0_g1_i1	2e-26	–	–	–	–	–	–
TP41766	0.008673	C	T	0.05224	TRINITY_DN53986_c0_g1_i1	2e-25	–	–	–	–	–	–
TP150755	0.008212	T	C	0.1953	TRINITY_DN47745_c0_g1_i1	4e-21	–	–	–	–	–	–
TP147778	0.004073	A	G	0.1466	TRINITY_DN30414_c0_g1_i1	5e-20	–	–	–	–	–	–
TP81977	0.00342	C	G	0.2663	TRINITY_DN23695_c1_g1_i1	2e-19	–	–	–	–	–	–
TP188326	0.006995	G	A	0.05297	TRINITY_DN45785_c0_g1_i1	9e-17	–	–	–	–	–	–
TP96562	0.009301	T	G	0.05	TRINITY_DN5978_c0_g1_i1	9e-17	–	–	–	–	–	–
TP49932	0.005033	G	A	0.4581	TRINITY_DN28983_c0_g1_i1	3e-16	–	–	–	–	–	–
TP58862	0.008035	A	T	0.121	TRINITY_DN12396_c0_g1_i1	1e-15	–	–	–	–	–	–
TP28037	0.008386	A	G	0.1309	TRINITY_DN4622_c0_g1_i1	1e-15	–	–	–	–	–	–
TP13425	0.007501	T	G	0.06806	TRINITY_DN9689_c0_g1_i1	5e-14	–	–	–	–	–	–
TP43701	0.008426	T	C	0.2606	TRINITY_DN7885_c1_g1_i1	6e-13	–	–	–	–	–	–
TP135324	0.003218	C	T	0.0604	TRINITY_DN9538_c0_g1_i1	3e-10	–	–	–	–	–	–
TP138955	0.005262	G	C	0.1774	TRINITY_DN42115_c0_g1_i1	1e-09	–	–	–	–	–	–
TP108355	0.008802	A	G	0.3132	TRINITY_DN14848_c0_g1_i3	1e-09	–	–	–	–	–	–
TP17892	0.007573	C	A	0.1316	TRINITY_DN7322_c0_g1_i1	1e-08	–	–	–	–	–	–
TP83574	0.002197	C	G	0.4714	TRINITY_DN25041_c0_g1_i1	2e-07	–	–	–	–	–	–
TP41206	0.008576	A	G	0.3208	TRINITY_DN31925_c0_g1_i1	7e-06	–	–	–	–	–	–
TP40394	0.009031	A	G	0.05978	TRINITY_DN38539_c0_g1_i1	7e-06	–	–	–	–	–	–
TP61883	0.009493	A	G	0.1474	TRINITY_DN40519_c0_g1_i1	7e-06	–	–	–	–	–	–
TP93956	0.009935	A	G	0.4681	TRINITY_DN33726_c0_g1_i1	7e-06	–	–	–	–	–	–
TP129323	0.002178	A	T	0.07027	–	–	–	–	–	–	–	–
TP130512	0.002546	T	A	0.1351	–	–	–	–	–	–	–	–
TP166759	0.003654	A	G	0.4692	–	–	–	–	–	–	–	–
TP46087	0.003819	A	G	0.06188	–	–	–	–	–	–	–	–
65021_32	0.004244	T	C	0.1313	–	–	–	–	–	–	–	–
TP139006	0.004262	T	C	0.211	–	–	–	–	–	–	–	–
TP140882	0.004299	T	C	0.06471	–	–	–	–	–	–	–	–
TP84108	0.004322	C	T	0.4851	–	–	–	–	–	–	–	–
9432_10	0.00437	A	C	0.09964	–	–	–	–	–	–	–	–
TP111232	0.004609	A	C	0.1222	–	–	–	–	–	–	–	–
TP33643	0.004851	T	C	0.3513	–	–	–	–	–	–	–	–
TP98967	0.005016	T	G	0.2209	–	–	–	–	–	–	–	–
TP20919	0.006271	C	T	0.06846	–	–	–	–	–	–	–	–
TP143201	0.006467	A	G	0.4602	–	–	–	–	–	–	–	–
TP100427	0.006474	A	G	0.08224	–	–	–	–	–	–	–	–
TP142396	0.00674	A	G	0.1226	–	–	–	–	–	–	–	–
TP4027	0.006857	G	A	0.09537	–	–	–	–	–	–	–	–
TP31429	0.00697	A	G	0.07955	–	–	–	–	–	–	–	–
TP106608	0.007087	G	A	0.05208	–	–	–	–	–	–	–	–
TP182704	0.007175	G	A	0.05431	–	–	–	–	–	–	–	–
TP147526	0.007233	G	A	0.3662	–	–	–	–	–	–	–	–
TP7160	0.007323	C	T	0.08738	–	–	–	–	–	–	–	–
TP29603	0.007407	A	T	0.09162	–	–	–	–	–	–	–	–
TP138198	0.007485	T	C	0.1176	–	–	–	–	–	–	–	–
215793_22	0.007485	T	A	0.1232	–	–	–	–	–	–	–	–
TP111619	0.007754	T	A	0.07807	–	–	–	–	–	–	–	–
TP66511	0.007771	A	T	0.1483	–	–	–	–	–	–	–	–
TP67808	0.007789	T	G	0.209	–	–	–	–	–	–	–	–
TP41459	0.007875	T	A	0.05875	–	–	–	–	–	–	–	–
TP7320	0.007884	C	T	0.09589	–	–	–	–	–	–	–	–
TP122202	0.007919	G	A	0.3803	–	–	–	–	–	–	–	–
TP45430	0.007924	G	C	0.4163	–	–	–	–	–	–	–	–
TP21665	0.008212	T	G	0.4964	–	–	–	–	–	–	–	–
TP124916	0.008221	C	T	0.05729	–	–	–	–	–	–	–	–
TP77724	0.008289	G	T	0.3371	–	–	–	–	–	–	–	–
TP181702	0.008298	A	T	0.4519	–	–	–	–	–	–	–	–
TP15412	0.008318	T	C	0.4574	–	–	–	–	–	–	–	–
31822_20	0.008406	C	T	0.1987	–	–	–	–	–	–	–	–
TP82280	0.008416	G	A	0.3415	–	–	–	–	–	–	–	–
TP38211	0.008652	T	C	0.4211	–	–	–	–	–	–	–	–
TP18588	0.008727	A	G	0.1222	–	–	–	–	–	–	–	–
TP62922	0.008846	C	T	0.176	–	–	–	–	–	–	–	–
TP21371	0.008904	A	G	0.1851	–	–	–	–	–	–	–	–
TP83802	0.008958	C	T	0.1158	–	–	–	–	–	–	–	–
TP3811	0.009301	G	T	0.1108	–	–	–	–	–	–	–	–
TP47028	0.009301	G	A	0.1386	–	–	–	–	–	–	–	–
240273_20	0.009301	T	G	0.1321	–	–	–	–	–	–	–	–
53574_52	0.009434	T	C	0.0911	–	–	–	–	–	–	–	–
TP64482	0.009472	T	C	0.07569	–	–	–	–	–	–	–	–
38014_14	0.009587	G	A	0.1142	–	–	–	–	–	–	–	–
TP110199	0.00966	G	A	0.2383	–	–	–	–	–	–	–	–
TP3050	0.009702	G	T	0.4551	–	–	–	–	–	–	–	–
TP44884	0.009703	G	A	0.3459	–	–	–	–	–	–	–	–
TP159831	0.009801	C	T	0.1273	–	–	–	–	–	–	–	–
TP49506	0.009845	G	A	0.1667	–	–	–	–	–	–	–	–
TP38306	0.009969	G	A	0.2271	–	–	–	–	–	–	–	–
