# Supplementary material for: Exploring the genetics of lesion and nodal resistance in pea (Pisum sativum L.) to Sclerotinia sclerotiorum using genome‐wide association studies and RNA‐Seq
Source: Plant Direct. 2018 Jun 26;2(6):e00064. doi: 10.1002/pld3.64 (PMC6508546; doi:10.1002/pld3.64)
Supplement: Supplementary file 9 [file PLD3-2-e00064-s009.xlsx]

## Sheet: Sheet1
Table S5. Significant DEs of the 29 candidate transcripts controlling WM resistance and susceptibility
Transcript	Lifter-M-12	Lifter-M-24	Lifter-M-48	Lifter-WM-12	Lifter-WM-24	Lifter-WM-48	PI240515-M-12	PI240515-M-24	PI240515-M-48	PI240515-WM-12	PI240515-WM-24	PI240515-WM-48	Cluster	Significance	GmW82a2v1	TAIR10	E value
TRINITY_DN10111_c0_g1_i1	1.71788	2.53595	0	4.88506	2.56037	8.56808	7.21729	7.80245	14.6675	10.0064	46.8154	123.8	1	2.08104e-06	Glyma.07G188200	Flavodoxin-like quinone reductase	7e-158
TRINITY_DN21704_c0_g1_i1	3.675	5.12214	3.03376	3.26198	0.553635	0.544222	8.37322	3.75105	2.59178	7.97161	3.44883	1.03265	1	0.0637747	Glyma.14G185600	Zinc finger (C3HC4-type RING finger) family protein	2e-132
TRINITY_DN23944_c2_g1_i3	6.30498	11.2388	3.71018	3.20003	1.39959	1.34566	5.1364	5.62489	6.71002	10.3165	23.3746	27.5116	1	0.00850329	–	–	–
TRINITY_DN21565_c0_g1_i1	6.43356	6.60236	8.51453	3.28741	2.10878	2.88276	6.03648	4.26046	5.9371	4.77272	6.63785	5.43242	1	0.00671218	Glyma.19G140000	Heavy metal atpase	0
TRINITY_DN22669_c0_g1_i1	7.85254	13.6479	17.4135	7.27795	3.18077	1.71373	11.9271	14.2113	12.8451	15.8169	7.76601	2.82349	1	0.0684226	Glyma.01G031800	K+ potassium transporter	0
TRINITY_DN21092_c0_g1_i1	7.88457	11.4618	6.83026	5.74622	2.47972	6.3206	6.34222	5.98622	9.15256	9.36612	10.0034	15.784	1	0.000998936	Glyma.09G093800	Flavin-dependent monooxygenase	0
TRINITY_DN10907_c0_g1_i1	51.9582	24.5814	16.3321	77.8473	10.1393	2.91436	29.4945	23.7538	19.5986	105.236	57.3593	5.36649	1	0.00243412	Glyma.11G215200	Eukaryotic aspartyl protease	0
TRINITY_DN17004_c0_g1_i3	0	0	0	0	0	0	10.7913	11.5144	15.9063	5.3319	7.01157	9.79972	1	5.4786e-05	–	–	–
TRINITY_DN17750_c1_g1_i1	0	0	0	0	0	0	7.01663	5.70379	10.2272	4.16948	3.18914	2.84746	1	#N/A	–	–	–
TRINITY_DN19258_c0_g2_i1	0.876005	0	0	2.31319	0.452358	2.21116	10.9082	3.69509	6.01595	6.04793	6.18595	5.52158	1	7.17988e-05	–	–	–
TRINITY_DN24010_c1_g1_i7	3.60767	16.6896	27.3571	3.69556	7.37341	5.81524	8.12749	28.5519	44.4103	12.097	38.4621	37.3426	1	0.0142634	Glyma.16G145500	MLO family protein	0
TRINITY_DN13831_c0_g4_i1	24.5674	48.6935	46.2542	25.5478	34.8246	16.9929	44.0864	41.2296	63.0756	78.8761	123.005	43.3693	1	0.0008509	Glyma.19G178800	Ribosomal protein S12/S23	9e-82
TRINITY_DN21848_c0_g1_i1	1.42414	2.65929	4.04088	0.955493	0	0	3.29096	7.32278	6.39634	2.12412	1.2485	0.626901	2	0.00621282	Glyma.03G253800	Leucine-rich repeat containing protein	0
TRINITY_DN23343_c6_g1_i5	3.20183	1.74053	2.14122	0.296351	0.129028	0.0503915	3.73086	3.2702	5.05032	1.85938	0.598912	0.503112	2	9.35533e-05	Glyma.10G045500	Kinesin-like protein	3e-06
TRINITY_DN22775_c0_g1_i1	6.02545	3.793	2.81522	3.33785	0.79822	2.08528	9.34919	3.57121	3.41493	6.73185	10.5387	4.32962	2	0.00442504	Glyma.17G191300	OPT oligopeptide transporter	0
TRINITY_DN22558_c1_g1_i5	10.5506	8.28257	5.6367	5.59489	2.75168	1.80896	8.97015	4.85602	5.96234	1.89966	0.24701	0.112488	2	0.002288	Glyma.07G261600	Glucan endo-1,3-β-D-glucosidase	0
TRINITY_DN12911_c0_g1_i1	10.9195	8.30742	17.0008	7.24316	4.14329	6.7529	12.8715	15.4095	18.0289	14.7121	15.2537	12.5511	2	0.00304195	Glyma.11G099700	Serine carboxypeptidase	0
TRINITY_DN43397_c0_g1_i1	13.8011	7.71955	3.04162	6.31348	1.7692	4.21414	12.9758	10.0997	6.8411	9.99262	11.9248	17.5036	2	0.00478054	Glyma.14G198000	UDP-Glycosyltransferase superfamily protein	0
TRINITY_DN23913_c0_g1_i2	16.6199	10.0262	8.45798	6.823	4.74996	5.12788	7.25692	9.66172	9.9312	3.48498	0.625931	0	2	0.0242933	–	–	–
TRINITY_DN21224_c0_g1_i1	22.6084	37.1628	22.4229	5.80113	13.6122	8.26503	14.5355	18.0803	6.24698	2.16719	0.261903	1.70577	2	0.0178851	Glyma.05G155600	Galactose oxidase/kelch repeat superfamily protein	3e-165
TRINITY_DN17725_c0_g1_i1	23.9065	17.8225	17.8714	12.6802	5.93193	5.25317	10.5702	8.86701	9.69859	5.15038	1.95927	1.42651	2	0.00405852	Glyma.07G009000	Metallo-hydrolase/oxidoreductase superfamily protein	0
TRINITY_DN19319_c0_g1_i2	26.9384	21.1933	25.1031	16.8661	14.986	12.3581	17.7733	13.3554	22.7863	6.07475	1.03462	1.00631	2	0.090672	Glyma.13G204700	Starch synthase	0
TRINITY_DN18024_c0_g1_i1	27.4439	26.0527	11.1291	15.365	10.0894	3.82768	34.733	31.0632	18.9268	23.1712	19.452	12.0255	2	0.00496423	Glyma.02G052200	Oxidoreductase-like protein	7e-39
TRINITY_DN17284_c0_g1_i1	29.3026	49.0174	39.3496	13.1559	10.685	18.175	8.16765	49.1537	54.4245	5.00009	5.11983	3.53546	2	0.021204	Glyma.08G080900	Tetrahydroberberine oxidase	0
TRINITY_DN14068_c0_g1_i1	46.9872	59.9794	53.2097	28.7947	25.2742	12.7051	27.3697	57.0376	25.1352	14.9079	5.5256	3.7864	2	0.0118027	Glyma.15G181800	Unknwon	1e-34
TRINITY_DN20041_c0_g1_i1	50.3791	38.8308	27.5923	44.8227	7.54016	3.10846	44.7998	43.1739	33.8036	49.8422	24.6515	9.56488	2	0.132419	Glyma.18G078600	ZIP Zinc transporter	7e-173
TRINITY_DN21694_c0_g1_i1	35.5667	48.8022	55.6878	23.8104	30.8897	25.17	18.0379	36.279	23.8411	3.08374	1.11404	8.46013	2	0.275203	Glyma.13G360600	Galactose oxidase/kelch repeat superfamily protein	4e-150
TRINITY_DN20546_c0_g1_i1	99.0592	205.822	215.119	116.073	110.407	99.764	58.2014	167.8	168.765	21.0813	17.5239	52.6157	2	1	Glyma.13G215000	β-amylase	0
TRINITY_DN2823_c0_g1_i1	6.52363	3.15526	2.5404	6.30427	2.15626	1.01373	2.92827	5.13193	3.23624	10.506	8.17278	2.86289	3	0.000878137	Glyma.07G035200	Hydroxyproline-rich glycoprotein family protein	2e-112
