# Supplementary material for: Exploring the genetics of lesion and nodal resistance in pea (Pisum sativum L.) to Sclerotinia sclerotiorum using genome‐wide association studies and RNA‐Seq
Source: Plant Direct. 2018 Jun 26;2(6):e00064. doi: 10.1002/pld3.64 (PMC6508546; doi:10.1002/pld3.64)
Supplement: Supplementary file 10 [file PLD3-2-e00064-s010.xlsx]

## Sheet: 17220.csv
Table S5 Kallisto counts and clustering for 17220 de novo transcripts
Transcript	Lifter-CK-12-1	Lifter-CK-12-BR	Lifter-CK-24-1	Lifter-CK-24-BR	Lifter-CK-48-1	Lifter-CK-48-BR	Lifter-Scl-12-1	Lifter-Scl-12-BR	Lifter-Scl-24-1	Lifter-Scl-24-BR	Lifter-Scl-48-1	Lifter-Scl-48-BR	PI-CK-12-1	PI-CK-12-BR	PI-CK-24-1	PI-CK-24-BR	PI-CK-48-1	PI-CK-48-BR	PI-Scl-12-1	PI-Scl-12-BR	PI-Scl-24-1	PI-Scl-24-BR	PI-Scl-48-1	PI-Scl-48-BR	Lifter-CK-12	Lifter-CK-24	Lifter-CK-48	Lifter-Scl-12	Lifter-Scl-24	Lifter-Scl-48	PI-CK-12	PI-CK-24	PI-CK-48	PI-Scl-12	PI-Scl-24	PI-Scl-48	Cluster
TRINITY_DN1576_c0_g1_i1	0	0	0	0	0	0	1989.66	1086.35	491.923	331.152	740.237	428.644	0	0	0	0	0	0	2709.91	1704.06	741.539	453.69	528.894	415.57	0	0	0	1538.01	411.538	584.44	0	0	0	2206.98	597.615	472.232	1
TRINITY_DN40705_c0_g1_i1	0	0	0	0	11.4793	0	1150.22	682.185	766.345	820.682	693.109	569.767	0	0	0	0	6.80316	5.15287	1401.57	1133.99	1009.58	468.972	771.186	732.923	0	0	5.73965	916.202	793.514	631.438	0	0	5.97802	1267.78	739.276	752.054	1
TRINITY_DN41453_c0_g1_i1	0	0	0	0	0	0	172.779	109.374	155.207	79.181	203.367	109.402	0	0	0	0	2.12498	0	215.307	142.655	216.327	76.5259	156.722	107.483	0	0	0	141.077	117.194	156.385	0	0	1.06249	178.981	146.426	132.103	1
TRINITY_DN52036_c0_g1_i1	0	0	0	0	0	0	1260.73	457.343	964.532	658.847	1039.15	511.458	0	0	0	0	11.1314	8.04696	1421.87	558.093	1284.51	716.135	723.667	998.274	0	0	0	859.037	811.689	775.304	0	0	9.58918	989.981	1000.32	860.971	1
TRINITY_DN53944_c0_g1_i1	0	0	0	0	0	0	850.783	723.382	1011	778.947	2036.68	2219.18	0	0	0	0	0	7.58947	796.49	436.47	686.299	562.08	2131.2	2518.63	0	0	0	787.082	894.974	2127.93	0	0	3.79474	616.48	624.189	2324.91	1
TRINITY_DN1355_c0_g1_i1	0	0	0	0	0	0	2317.7	1558.44	808.257	464.301	1368.12	585.888	0	0	0	0	16.4402	6.24177	3086.99	3197.45	864.133	513.562	986.492	527.067	0	0	0	1938.07	636.279	977.004	0	0	11.341	3142.22	688.848	756.779	1
TRINITY_DN3764_c0_g1_i1	0	0	0	0	0	0	533.958	265.457	305.809	411.501	544.362	249.787	0	0	0	0	0	0	704.783	225.841	677.488	347.056	474.06	613.329	0	0	0	399.707	358.655	397.075	0	0	0	465.312	512.272	543.694	1
TRINITY_DN51955_c0_g1_i1	0	13.7275	0	0	0	0	3050.46	1802.84	1573.3	1090.81	1396.39	835.069	0	0	0	0	21.7635	7.93063	4776.73	2842.55	2482.08	1435.22	1070.41	1396.32	6.86375	0	0	2426.65	1332.05	1115.73	0	0	14.8471	3809.64	1958.65	1233.37	1
TRINITY_DN25071_c0_g1_i2	0	0	0	0	0	0	1262.86	510.048	695.95	410.491	571.59	205.327	0	0	8.04885	0	0	0	1772.99	578.147	1186.4	517.126	538.357	630.23	0	0	0	886.454	553.221	388.459	0	4.02442	0	1175.57	851.763	584.293	1
TRINITY_DN11004_c0_g2_i1	0	0	0	0	0	0	3177.07	1474.03	3711.45	3380.52	2937.01	2969.6	0	0	0	7.18553	43.2047	10.1927	3895.68	2583.44	5074.58	2044.37	2541.76	3093.54	0	0	0	2325.55	3545.98	2953.31	0	3.59276	26.6987	3239.56	3559.47	2817.65	1
TRINITY_DN41242_c0_g1_i1	0	0	0	0	0	0	763.191	442.312	698.434	875.334	1534.15	1215.58	0	0	7.02124	0	26.6224	6.72095	957.036	435.6	970.295	575.471	1430.19	1134.74	0	0	0	602.752	786.884	1374.87	0	3.51062	16.6717	696.318	772.883	1282.47	1
TRINITY_DN50011_c0_g1_i1	0	0	0	0	0	0	1102.55	586.097	1079.82	711.053	1271.73	476.288	0	0	0	0	10.5937	0	1563.98	411.704	1835.71	654.42	1128.3	832.837	0	0	0	844.323	895.437	874.009	0	0	5.29685	987.842	1245.07	980.568	1
TRINITY_DN39011_c0_g1_i1	0	0	0	0	0	0	1201.87	452.74	482.934	712.501	595.099	458.509	0	0	0	0	22.0933	7.97589	1521.97	454.071	1339.77	594.273	640.894	768.113	0	0	0	827.305	597.717	526.804	0	0	15.0346	988.021	967.022	704.504	1
TRINITY_DN28369_c0_g1_i1	0	0	0	0	0	18.017	764.609	790.519	1777.38	1483.7	3665.49	1914.38	0	0	13.8938	9.1757	26.2929	26.5674	1265.97	785.233	1888.22	1235.14	3160.99	2247.19	0	0	9.0085	777.564	1630.54	2789.93	0	11.5348	26.4301	1025.6	1561.68	2704.09	1
TRINITY_DN2987_c0_g1_i1	0	0	0	0	0	0	633.035	497.908	1480.7	1372.04	1649.65	1019.41	0	0	0	0	23.2023	5.87755	730.553	582.46	1531.89	969.179	1917.66	1149.02	0	0	0	565.471	1426.37	1334.53	0	0	14.5399	656.506	1250.53	1533.34	1
TRINITY_DN18313_c0_g1_i1	0	0	0	0	0	0	3591.54	1016.14	1412.56	856.982	680.533	613.831	0	0	0	0	20.8324	0	4460.12	1646.14	2647.82	1228.07	496.757	990.053	0	0	0	2303.84	1134.77	647.182	0	0	10.4162	3053.13	1937.95	743.405	1
TRINITY_DN49989_c0_g1_i1	0	0	0	0	0	0	508.395	230.752	323.105	322.235	353.79	337.034	0	0	0	0	15.9367	0	777.465	274.332	779.991	447.32	710.802	968.41	0	0	0	369.573	322.67	345.412	0	0	7.96835	525.899	613.655	839.606	1
TRINITY_DN29358_c0_g1_i1	0	0	0	0	0	0	300.088	457.584	269.419	116.075	461.812	179.278	0	0	6.5559	0	0	0	475.77	322.501	603.004	238.938	474.54	326.892	0	0	0	378.836	192.747	320.545	0	3.27795	0	399.135	420.971	400.716	1
TRINITY_DN1537_c0_g1_i1	0	0	0	0	0	0	2514	1018.89	2984.63	2450.57	2082.74	2056.99	0	0	0	0	43.8215	0	3298.37	1384.19	4303.48	1813.19	2221.69	3131.97	0	0	0	1766.44	2717.6	2069.86	0	0	21.9108	2341.28	3058.34	2676.83	1
TRINITY_DN42315_c0_g1_i1	0	0	0	0	0	0	55.6551	30.7954	78.2149	42.1711	203.871	73.9668	0	0	0	0	0	0	101.271	58.2637	142.98	63.8483	140.933	74.9338	0	0	0	43.2253	60.193	138.919	0	0	0	79.7673	103.414	107.933	1
TRINITY_DN24066_c1_g1_i7	0	0	0	0	0	0	35.6641	30.2444	55.4623	73.5449	47.3098	52.3629	0	0	0	0	1.72616	0	56.0035	53.1624	60.1708	115.377	28.1138	41.4732	0	0	0	32.9543	64.5036	49.8364	0	0	0.86308	54.5829	87.7739	34.7935	1
TRINITY_DN45426_c0_g1_i1	0	0	0	0	0	0	10.3176	45.7856	15.5177	12.6457	11.278	20.667	0	0	0	0	0	0	17.0451	36.8503	23.5703	20.3408	18.1854	32.7526	0	0	0	28.0516	14.0817	15.9725	0	0	0	26.9477	21.9556	25.469	1
TRINITY_DN55565_c0_g1_i1	0	0	0	0	0	0	175.679	412.32	183.267	80.9174	574.615	141.766	0	0	0	0	0	5.78217	309.524	362.11	345.276	187.082	501.901	234.184	0	0	0	294	132.092	358.19	0	0	2.89108	335.817	266.179	368.043	1
TRINITY_DN4838_c0_g1_i1	0	0	0	0	0	0	1758.65	1068.45	2302.33	2333.72	1939.46	2066.91	0	10.1679	0	0	36.2177	5.5238	2261.56	1385.79	3225.94	1279	2389.68	1812.7	0	0	0	1413.55	2318.02	2003.18	5.08395	0	20.8708	1823.67	2252.47	2101.19	1
TRINITY_DN2004_c0_g1_i1	0	0	0	0	0	0	28.8494	9.44908	32.0068	13.5278	41.3144	15.9827	0	0	0	0	0.414738	0	43.48	13.6764	46.0912	22.628	37.0837	34.183	0	0	0	19.1492	22.7673	28.6486	0	0	0.207369	28.5782	34.3596	35.6334	1
TRINITY_DN20632_c2_g1_i1	0	0	0	0	0	0	737.294	517.656	554.691	468.634	1995.93	1320.32	0	0	0	0	11.1274	16.1824	490.239	170.778	380.611	748.743	1947.84	2376.47	0	0	0	627.475	511.663	1658.12	0	0	13.6549	330.508	564.677	2162.15	1
TRINITY_DN37051_c0_g1_i1	0	0	0	0	0	0	3850.49	598.493	1586.15	971.03	2574.11	624.197	0	0	0	0	0	0	3850.32	928.95	1365.17	441.794	1878.25	2997.74	0	0	0	2224.49	1278.59	1599.15	0	0	0	2389.64	903.482	2437.99	1
TRINITY_DN38824_c0_g1_i1	0	0	0	0	0	0	1202.02	660.819	562.028	274.221	960.633	436.598	16.7852	0	0	0	20.4894	7.58947	1842.2	835.259	894.207	592.36	687.096	465.82	0	0	0	931.419	418.125	698.615	8.3926	0	14.0394	1338.73	743.284	576.458	1
TRINITY_DN24066_c2_g1_i4	0	0	0	0	0	0	23.3577	7.35851	10.4837	13.6291	11.7701	11.7712	0	0	0	0	0	0	9.54442	3.74291	2.77607	7.14987	1.74227	3.30357	0	0	0	15.3581	12.0564	11.7706	0	0	0	6.64367	4.96297	2.52292	1
TRINITY_DN39855_c0_g1_i1	0	0	0	0	0	0	722.769	411.202	513.832	273.66	1236.15	269.207	0	0	8.04885	0	0	0	683.809	290.653	566.969	279.631	790.406	325.58	0	0	0	566.986	393.746	752.678	0	4.02442	0	487.231	423.3	557.993	1
TRINITY_DN38530_c0_g1_i1	0	0	0	0	0	0	954.685	262.506	831.374	484.145	381.777	291.809	0	0	0	0	0	0	978.311	230.793	884.754	370.48	312.199	650.033	0	0	0	608.595	657.76	336.793	0	0	0	604.552	627.617	481.116	1
TRINITY_DN1116_c0_g1_i1	0	1.98379	0	0	2.57923	0	72.2173	164.38	116.206	154.336	51.476	72.3164	0	0	0	0	0	0	56.7086	124.326	85.0767	117.414	38.8962	34.6597	0.991895	0	1.28961	118.299	135.271	61.8962	0	0	0	90.5173	101.245	36.778	1
TRINITY_DN20375_c0_g1_i1	0	0	0	0	0	0	49.4918	55.7425	123.596	130.507	74.4496	92.7097	0	0	0	0	1.59821	0	32.9581	44.8439	72.1078	112.202	48.1651	58.6679	0	0	0	52.6171	127.052	83.5797	0	0	0.799105	38.901	92.1549	53.4165	1
TRINITY_DN43840_c0_g1_i1	0	0	0	0	0	0	123.653	59.08	76.604	29.1762	77.9492	53.2496	0	0	1.88306	0	0	0	135.258	53.7167	71.9685	36.8904	79.401	64.058	0	0	0	91.3665	52.8901	65.5994	0	0.94153	0	94.4874	54.4295	71.7295	1
TRINITY_DN8589_c0_g1_i2	0	0	0	0	0	0	75.1872	46.978	53.2696	69.2829	48.7603	23.7847	0	0.783972	0	0	1.683	0.396371	72.4741	64.2801	68.7672	116.979	32.1582	26.9113	0	0	0	61.0826	61.2762	36.2725	0.391986	0	1.03969	68.3771	92.8731	29.5348	1
TRINITY_DN11004_c0_g1_i1	0	0	0	0	15.8307	0	2614.49	1187.61	4050.81	2788.74	2252.09	2141.88	0	0	0	0	63.8572	0	2331.05	1460.59	2501.65	1603.07	2871.79	2510.98	0	0	7.91535	1901.05	3419.77	2196.99	0	0	31.9286	1895.82	2052.36	2691.39	1
TRINITY_DN43514_c0_g1_i1	0	0	0	0	0	0	3087.67	1885.53	3178.46	3212.87	2589.94	2437.11	16.7595	0	7.93322	0	71.2204	7.52626	3920.29	1853.77	4211.25	2263.41	4042.74	2387.2	0	0	0	2486.6	3195.66	2513.53	8.37975	3.96661	39.3733	2887.03	3237.33	3214.97	1
TRINITY_DN49787_c0_g1_i1	0	0	0	0	0	0	342.927	230.238	818.293	621.919	794.151	578.567	0	0	0	0	13.6913	0	487.413	254.564	936.705	502.249	1040.04	754.232	0	0	0	286.582	720.106	686.359	0	0	6.84565	370.988	719.477	897.136	1
TRINITY_DN9232_c0_g1_i1	0	0	0	0	0	0	13.5641	40.7281	17.1475	14.5554	32.0286	29.3789	0	0	0.71713	0	0	0	22.7588	29.2024	34.6232	25.805	53.5853	70.262	0	0	0	27.1461	15.8514	30.7037	0	0.358565	0	25.9806	30.2141	61.9236	1
TRINITY_DN54166_c0_g1_i1	0	0	0	0	0	0	279.423	123.689	435.507	182.11	617.889	386.644	0	0	0	0	8.05047	0	203.785	169.422	305.523	208.09	630.082	444.235	0	0	0	201.556	308.808	502.267	0	0	4.02524	186.603	256.807	537.159	1
TRINITY_DN31438_c0_g1_i1	0	0	0	0	0	0	792.541	359.496	692.149	455.838	769.041	263.148	0	0	0	0	27.4849	0	972.294	369.827	906.736	460.24	450.826	558.427	0	0	0	576.019	573.994	516.095	0	0	13.7424	671.061	683.488	504.627	1
TRINITY_DN4896_c0_g1_i1	0	0	0	0	10.6691	0	3541.03	2408.93	2567.53	2323.91	6957.51	6267.64	22.7921	0	15.6277	0	25.5694	19.2188	2675.15	1730.11	1721.26	2345.77	5569.39	7675.33	0	0	5.33455	2974.98	2445.72	6612.58	11.3961	7.81385	22.3941	2202.63	2033.51	6622.36	1
TRINITY_DN54050_c0_g1_i1	0	0	0	0	0	0	1173.13	446.037	1261.04	1140.25	1272.32	635.44	0	0	0	0	41.3724	0	1249.54	596.48	1650.98	903.809	1315.21	1065.74	0	0	0	809.584	1200.64	953.88	0	0	20.6862	923.01	1277.39	1190.47	1
TRINITY_DN2817_c0_g1_i1	0	0	0	0	0	0	498.142	407.331	494.42	352.714	1919.76	1043.57	0	12.309	0	0	0	7.03636	605.307	730.12	426.221	303.778	1321.11	1057.06	0	0	0	452.736	423.567	1481.66	6.1545	0	3.51818	667.714	365	1189.09	1
TRINITY_DN3210_c0_g1_i1	0	0	0	0	0	0	56.7283	16.6134	30.7329	14.3388	44.8497	24.3758	0	0	0	0	0	0.578644	63.7402	12.0855	27.7446	18.658	28.9222	66.3898	0	0	0	36.6709	22.5358	34.6127	0	0	0.289322	37.9128	23.2013	47.656	1
TRINITY_DN35_c0_g1_i1	0	0	0	0	0	0	2653.72	355.511	1283.32	473.324	494.701	153.576	0	0	0	0	0	0	2667.68	504.125	1638.81	583.491	307.691	470.289	0	0	0	1504.62	878.322	324.139	0	0	0	1585.9	1111.15	388.99	1
TRINITY_DN589_c0_g1_i1	0	0	0	0	0	0	1494.8	1114.77	3506.67	2570.58	2546.4	2551.09	10.6979	0	0	0	41.5834	9.10118	1946.18	1262.7	2664.81	1580.04	3451.14	2810.33	0	0	0	1304.78	3038.62	2548.74	5.34895	0	25.3423	1604.44	2122.43	3130.73	1
TRINITY_DN31002_c0_g1_i1	0	0	0	0	0	0	1312.91	1056.45	1567.48	1520.68	4145.79	3319.53	8.5618	0	0	0	43.9311	14.7575	1698.98	862.205	1843.69	1261.05	4395.06	3876.76	0	0	0	1184.68	1544.08	3732.66	4.2809	0	29.3443	1280.59	1552.37	4135.91	1
TRINITY_DN21671_c1_g1_i1	3.34122	2.79167	4.02628	5.38863	3.6042	5.10028	157.067	165.461	137.523	222.382	75.9961	77.9143	3.4417	5.73233	3.66432	4.33031	6.16369	5.44081	135.952	134.455	141.981	241.855	46.0139	54.9872	3.06644	4.70745	4.35224	161.264	179.952	76.9552	4.58702	3.99731	5.80225	135.204	191.918	50.5006	1
TRINITY_DN38114_c0_g1_i1	0	0	0	0	0	0	2188.79	465.773	1130.7	753.519	572.713	390.342	0	0	0	0	20.6862	0	2511.29	448.149	1450.13	756.988	703.88	888.118	0	0	0	1327.28	942.11	481.527	0	0	10.3431	1479.72	1103.56	795.999	1
TRINITY_DN44519_c0_g1_i1	0	0	0	0	0	0	3952.27	2458.06	643.861	427.692	1529.98	662.318	15.2197	0	0	0	17.4129	0	5512.12	3080.25	931.699	573.992	1117.02	627.063	0	0	0	3205.16	535.776	1096.15	7.60985	0	8.70645	4296.18	752.845	872.042	1
TRINITY_DN31345_c0_g1_i1	0	0	0	0	0	0	69.8419	138.846	68.019	246.122	46.2093	120.046	0	0	0	0	0	0	79.2948	133.577	133.993	182.128	62.6381	82.5068	0	0	0	104.344	157.071	83.1277	0	0	0	106.436	158.06	72.5725	1
TRINITY_DN51558_c0_g1_i1	0	0	0	0	0	0	345.958	176.115	575.348	361.509	661.486	513.644	0	0	0	0	0	0	278.239	94.9975	434.531	371.726	641.518	540.819	0	0	0	261.037	468.428	587.565	0	0	0	186.618	403.129	591.168	1
TRINITY_DN39302_c0_g1_i1	0	0	0	0	0	0	1800.86	866.788	1687.88	1167.11	1170.22	684.138	0	0	0	0	44.3707	0	2348.43	934.247	2430.34	975.798	992.547	603.331	0	0	0	1333.82	1427.49	927.179	0	0	22.1853	1641.34	1703.07	797.939	1
TRINITY_DN51528_c0_g1_i1	0	0	0	0	0	0	634.813	649.809	1393.91	1044.62	3600.03	1771.38	13.964	0	6.21959	0	0	5.83222	836.525	823.31	1319.9	1013.39	2801.41	1979.11	0	0	0	642.311	1219.26	2685.7	6.982	3.1098	2.91611	829.918	1166.64	2390.26	1
TRINITY_DN22242_c0_g1_i1	5.71251	8.98234	14.5047	5.65156	10.4484	7.85065	451.808	435.396	578.417	867.595	395.242	472.677	11.0461	9.22825	11.4937	6.96066	17.766	9.77347	258.705	318.826	373.643	669.916	257.485	254.258	7.34743	10.0781	9.14953	443.602	723.006	433.96	10.1372	9.22718	13.7697	288.765	521.779	255.872	1
TRINITY_DN39116_c0_g1_i1	0	0	0	0	0	0	422.371	367.169	624.593	647.799	1097.93	593.462	0	0	0	0	65.2905	7.93063	525.761	387.62	755.504	548.817	901.661	782.606	0	0	0	394.77	636.196	845.696	0	0	36.6106	456.69	652.16	842.133	1
TRINITY_DN39078_c0_g1_i1	0	0	0	0	0	0	1488.63	317.172	988.723	624.926	682.716	925.123	0	0	5.18337	0	6.35464	0	1096.24	211.876	1028.32	487.236	451.345	1092.4	0	0	0	902.901	806.824	803.919	0	2.59169	3.17732	654.058	757.778	771.873	1
TRINITY_DN3677_c0_g1_i1	0	0	0	0	0	15.6763	444.963	311.046	271.19	285.467	214.221	231.884	0	0	0	0	15.3927	0	664.299	316.045	411.955	258.17	167.276	292.171	0	0	7.83815	378.005	278.328	223.053	0	0	7.69635	490.172	335.062	229.724	1
TRINITY_DN42192_c0_g1_i1	0	0	0	0	0	0	1351.37	431.009	1190.95	636.131	459.343	204.62	0	0	0	0	16.4952	0	1700.4	515.895	1366.49	606.54	440.368	531.289	0	0	0	891.189	913.541	331.981	0	0	8.2476	1108.15	986.515	485.828	1
TRINITY_DN7275_c0_g1_i1	0	0	0	0	0	0	2068.79	744.475	3010.46	2507.43	1400.25	1468.63	15.7358	0	7.31239	0	18.6404	0	2365.87	1159.76	3146.42	1214.97	1609.78	1505.11	0	0	0	1406.63	2758.94	1434.44	7.8679	3.65619	9.3202	1762.82	2180.7	1557.44	1
TRINITY_DN14255_c0_g1_i2	0	0	0	0	0	0	7.26015	4.87473	15.3003	15.606	19.0247	29.535	0	0	0	0	0	0	6.18096	7.93321	9.70511	11.9861	11.5511	14.8352	0	0	0	6.06744	15.4532	24.2798	0	0	0	7.05708	10.8456	13.1931	1
TRINITY_DN22602_c0_g1_i2	0	0.856037	0	0.598958	0	0	22.6039	25.8516	21.5163	29.0935	11.5372	23.038	0	0.879348	0	0	0	0	38.1233	55.8445	19.8833	42.712	13.1775	18.3264	0.428019	0.299479	0	24.2278	25.3049	17.2876	0.439674	0	0	46.9839	31.2977	15.752	1
TRINITY_DN29588_c0_g1_i1	0	0	0	0	0	0	524.401	303.554	435.491	441.96	863.941	484.919	0	0	3.36367	0	27.9609	0	688.139	352.314	601.314	334.727	771.246	482.492	0	0	0	413.977	438.726	674.43	0	1.68183	13.9804	520.226	468.02	626.869	1
TRINITY_DN27513_c0_g1_i1	0	0	0	0	0	0	441.539	150.232	501.159	255.841	766.064	322.035	0	0	7.20928	0	0	6.89505	470.73	193.487	498.077	291.424	529.734	836.836	0	0	0	295.885	378.5	544.049	0	3.60464	3.44753	332.108	394.75	683.285	1
TRINITY_DN11363_c0_g1_i1	0	0	1.42857	0	0	0	27.8817	25.9507	54.9356	54.34	40.1078	49.2144	0	0	0	0	0	0.638761	22.8574	33.7653	37.8861	77.759	37.813	49.2026	0	0.714285	0	26.9162	54.6378	44.6611	0	0	0.319381	28.3114	57.8225	43.5078	1
TRINITY_DN25053_c0_g1_i1	0	0	0	0	0	0	213.084	258.105	732.857	674.809	1814.48	973.123	0	0	0	0	0	0	303.829	441.678	908.447	428.703	1401.06	1202.13	0	0	0	235.595	703.833	1393.8	0	0	0	372.754	668.575	1301.6	1
TRINITY_DN34473_c0_g1_i1	0	0	0	0	0	0	225.845	144.231	324.769	181.595	268.609	88.9198	0	0	6.05554	0	0	0	320.985	158.218	449.962	240.083	270.058	343.43	0	0	0	185.038	253.182	178.764	0	3.02777	0	239.601	345.022	306.744	1
TRINITY_DN39518_c0_g1_i1	0	0	0	0	0	0	2263.21	773.843	3307.76	2692.29	2042.29	1817.66	16.0511	0	7.70081	0	29.3917	7.33668	2699.11	924.999	3983.34	1733.58	2417.07	2368.59	0	0	0	1518.53	3000.03	1929.97	8.02555	3.8504	18.3642	1812.05	2858.46	2392.83	1
TRINITY_DN41330_c0_g1_i2	0	0	0	0	0	0	228.468	92.275	87.5766	117.006	113.909	62.416	0	0	0	0	8.71227	0	223.425	85.4969	162.087	88.9756	129.374	88.8411	0	0	0	160.371	102.291	88.1625	0	0	4.35614	154.461	125.531	109.108	1
TRINITY_DN505_c0_g1_i1	0	0	0	0	0	0	76.162	130.537	133.389	168.163	41.2051	93.0521	0	0	0	0	3.99292	0	49.8949	111.387	114.455	148.116	46.2591	50.584	0	0	0	103.35	150.776	67.1286	0	0	1.99646	80.641	131.286	48.4215	1
TRINITY_DN41488_c0_g1_i1	0	0	0	0	0	0	2663.4	819.41	2943.7	892.063	1297.82	295.1	0	0	0	0	27.0251	0	3901.79	1275.2	2576.12	1400.8	874.962	1123.75	0	0	0	1741.4	1917.88	796.46	0	0	13.5125	2588.49	1988.46	999.356	1
TRINITY_DN27639_c0_g1_i1	0	0	0	0	0	10.5259	354.797	171.717	323.514	200.131	527.188	1000.65	0	0	4.30497	0	5.22682	0	269.474	144.356	151.029	181.705	508.899	1033.84	0	0	5.26295	263.257	261.822	763.919	0	2.15248	2.61341	206.915	166.367	771.37	1
TRINITY_DN3496_c0_g1_i1	0	0	0	0	0	0	302.332	190.175	847.16	538.99	1931.85	803.547	0	0	7.37287	0	8.82439	13.2773	380.757	324.862	607.554	491.535	1579.06	787.584	0	0	0	246.254	693.075	1367.7	0	3.68643	11.0508	352.81	549.544	1183.32	1
TRINITY_DN56704_c0_g1_i1	0	0	0	0	0	0	525.323	251.522	554.354	593.751	317.386	276.523	0	0	0	0	22.0933	0	476.293	211.9	624.539	283.083	394.2	358.774	0	0	0	388.423	574.053	296.955	0	0	11.0466	344.096	453.811	376.487	1
TRINITY_DN54759_c0_g1_i1	0	0	0	0	0	0	1759.65	500.307	2714.94	1202.92	4434.22	1150.78	6.70475	0	6.51759	0	15.5025	2.89856	2146.51	783.476	1904.2	1057.75	2529.53	2772.22	0	0	0	1129.98	1958.93	2792.5	3.35237	3.2588	9.20053	1464.99	1480.97	2650.88	1
TRINITY_DN15788_c0_g1_i1	0	0	0	0.334472	0.6117	0.69594	55.6013	23.3793	37.994	61.2388	34.9823	24.9906	0	0	0.277666	0.368259	1.05284	0.247388	59.1163	53.1859	65.3184	103.844	23.2334	21.9475	0	0.167236	0.65382	39.4903	49.6164	29.9865	0	0.322963	0.650114	56.1511	84.5812	22.5905	1
TRINITY_DN21964_c3_g1_i1	0	0	0	0	0	0	734.315	308.685	1841.47	1045.37	765.515	917.382	0	0	0	0	18.6404	0	1000.01	287.012	1217.54	657.819	790.614	1233.36	0	0	0	521.5	1443.42	841.448	0	0	9.3202	643.511	937.679	1011.99	1
TRINITY_DN50922_c0_g1_i1	0	0	0	0	0	0	792.422	390.93	456.237	182.251	2241.45	353.55	0	0	0	0	15.5907	0	1235.33	432.715	409.417	327.34	1833.24	1413.57	0	0	0	591.676	319.244	1297.5	0	0	7.79535	834.022	368.378	1623.4	1
TRINITY_DN56584_c0_g1_i1	0	0	0	0	0	0	1948.78	471.542	1349.93	494.287	911.779	226.386	14.474	0	0	0	8.00919	0	2435.29	657.627	1318.57	607.98	509.248	752.596	0	0	0	1210.16	922.109	569.082	7.237	0	4.0046	1546.46	963.275	630.922	1
TRINITY_DN17077_c0_g1_i1	0	0	0	0	0	0	72.2603	86.063	147.817	291.946	194.484	138.036	0	0	0.607309	0	5.34771	0.540977	89.03	113.015	187.678	311.498	120.428	113.889	0	0	0	79.1617	219.882	166.26	0	0.303654	2.94434	101.023	249.588	117.159	1
TRINITY_DN20822_c0_g1_i1	0	0	0	0	0	0	9.70066	15.529	34.3727	35.3154	22.7455	49.9568	0	0	0	0	0	0	11.2104	17.2749	17.1462	35.9565	22.2751	31.991	0	0	0	12.6148	34.844	36.3512	0	0	0	14.2426	26.5513	27.133	1
TRINITY_DN22090_c0_g1_i4	1.31292	0	0	0.577362	1.06541	1.20274	123.661	86.194	292.109	362.457	482.429	685.197	0	0	0.480171	0	4.23591	4.70535	56.5105	60.6246	195.988	219.988	492.39	557.33	0.65646	0.288681	1.13407	104.928	327.283	583.813	0	0.240086	4.47063	58.5675	207.988	524.86	1
TRINITY_DN34181_c0_g1_i1	0	0	0	0	10.2098	0	2236.71	2046.37	7276.38	4134.36	7664.26	6060.96	10.8864	8.51845	10.1005	0	91.5924	41.8898	2812.24	2448.43	4037.18	3112.27	9064.6	6344.37	0	0	5.1049	2141.54	5705.37	6862.61	9.70242	5.05025	66.7411	2630.34	3574.72	7704.49	1
TRINITY_DN22477_c0_g1_i1	1.91734	3.59792	6.9199	3.79563	3.86886	7.90095	222.034	327.349	460.748	780.455	390.599	585.817	8.88234	6.15453	5.25506	3.72216	18.1357	8.42727	228.483	334.623	386.253	671.717	326.125	323.421	2.75763	5.35777	5.8849	274.692	620.601	488.208	7.51844	4.48861	13.2815	281.553	528.985	324.773	1
TRINITY_DN38852_c0_g1_i1	0	0	0	0	0	0	883.992	597.455	612.888	250.96	737.254	364.389	13.964	0	12.4392	0	23.0891	0	1401.59	701.141	720.097	433.251	601.089	436.517	0	0	0	740.724	431.924	550.822	6.982	6.2196	11.5445	1051.37	576.674	518.803	1
TRINITY_DN47675_c0_g1_i1	0	0	0	0	0	0	1639.64	419.203	1564.43	1340.18	458.046	472.69	0	0	0	0	11.0467	7.97589	2590.39	480.979	2805.27	1041.99	724.82	876.467	0	0	0	1029.42	1452.31	465.368	0	0	9.5113	1535.68	1923.63	800.644	1
TRINITY_DN37347_c0_g1_i1	0	0	0	0	0	0	1111.95	260.955	517.084	104.635	251.362	95.8194	0	0	0	0	0	0	1270.37	306.449	534.686	279.631	159.06	160.465	0	0	0	686.452	310.859	173.591	0	0	0	788.409	407.159	159.762	1
TRINITY_DN13645_c0_g1_i2	0	0	0	0	0	0	24.5274	24.5533	31.0038	45.6176	12.4659	14.016	1.11771	0	0	0	0	0	29.0319	34.2251	34.5867	52.4222	6.24905	10.7112	0	0	0	24.5404	38.3107	13.2409	0.558855	0	0	31.6285	43.5044	8.48013	1
TRINITY_DN34303_c0_g1_i1	0	0	0	0	0	0	465.582	288.779	554.833	223.016	966.262	208.187	0	0	0	0	27.0251	0	479.879	236.576	410.552	238.255	586.864	350.155	0	0	0	377.18	388.924	587.225	0	0	13.5125	358.228	324.404	468.51	1
TRINITY_DN55716_c0_g1_i1	0	0	0	0	0	0	140.781	73.3875	197.756	140.59	365.231	262.786	0	0	0	0	0	0	171.998	126.793	199.387	146.556	362.703	318.721	0	0	0	107.084	169.173	314.009	0	0	0	149.395	172.971	340.712	1
TRINITY_DN2466_c0_g1_i1	0	0	0	0	0	0	272.164	322.189	529.688	780.172	407.059	643.964	2.12169	0	2.00295	2.69268	7.51626	0.891876	216.346	289.809	427.722	694.451	421.337	562.857	0	0	0	297.177	654.93	525.512	1.06085	2.34781	4.20407	253.078	561.087	492.097	1
TRINITY_DN47023_c0_g1_i1	0	0	0	0	0	0	363.741	135.339	372.744	183.336	900.119	960.394	0	0	4.58303	0	5.46378	4.16585	366.424	113.552	243.267	241.021	641.783	1398.2	0	0	0	249.54	278.04	930.256	0	2.29151	4.81481	239.988	242.144	1019.99	1
TRINITY_DN8636_c1_g1_i1	0	0	0	6.78995	0	0	1217.19	541.28	1779.38	762.94	2050.47	600.804	0	0	5.44748	0	33.735	5.09636	1498.04	540.417	1667.77	807.728	1383	1215.72	0	3.39498	0	879.235	1271.16	1325.64	0	2.72374	19.4157	1019.23	1237.75	1299.36	1
TRINITY_DN23757_c1_g2_i1	2.05172	7.06406	2.96409	6.15277	2.48654	3.75792	114.087	137.377	32.0603	70.555	43.0304	30.3352	6.33819	7.91041	1.95054	2.49091	2.55546	3.5018	206.858	192.18	54.1699	171.178	39.6557	44.505	4.55789	4.55843	3.12223	125.732	51.3077	36.6828	7.1243	2.22072	3.02863	199.519	112.674	42.0804	1
TRINITY_DN38471_c0_g1_i1	0	0	14.4944	0	0	0	392.634	290.251	815.778	580.969	1162.08	923.327	0	0	0	0	10.4905	0	495.765	250.849	671.666	435.804	1149.73	882.802	0	7.2472	0	341.442	698.374	1042.7	0	0	5.24525	373.307	553.735	1016.27	1
TRINITY_DN52110_c0_g1_i1	0	0	0	0	0	0	1199.82	381.188	2339.39	778.772	1297.77	615.938	0	0	9.64017	0	11.6366	0	1465.22	397.836	1966.36	828.224	1126.65	1356.81	0	0	0	790.504	1559.08	956.854	0	4.82008	5.8183	931.528	1397.29	1241.73	1
TRINITY_DN11723_c0_g1_i1	0	0	0	0	0	0	10.8934	13.7316	12.5626	24.949	9.41861	8.42723	0	0	0	0	0	0	11.64	10.3152	9.06401	20.8328	2.35126	4.71688	0	0	0	12.3125	18.7558	8.92292	0	0	0	10.9776	14.9484	3.53407	1
TRINITY_DN20568_c0_g2_i2	0	1.52228	0	1.05109	3.94841	0	75.3631	100.182	137.216	278.993	184.593	273.29	0	0	0	0	2.19854	1.56261	84.7105	125.238	210.995	301.081	170.196	208.906	0.76114	0.525545	1.9742	87.7725	208.105	228.942	0	0	1.88057	104.974	256.038	189.551	1
TRINITY_DN23397_c4_g2_i2	9.26704	12.532	7.78853	5.77652	4.3509	7.77737	162.577	122.831	86.7351	107.782	42.6999	32.6151	8.34183	7.41754	4.79563	6.73498	6.41742	3.26735	214.437	195.08	203.713	286.268	63.8447	82.0609	10.8995	6.78252	6.06414	142.704	97.2585	37.6575	7.87969	5.7653	4.84239	204.759	244.99	72.9528	1
TRINITY_DN20786_c0_g1_i6	10.2549	23.9672	14.8849	8.37374	15.4904	14.7649	314.766	509.524	516.035	622.312	330.415	537.163	13.5993	9.47128	5.3597	3.57135	13.4982	5.25195	244.173	406.633	304.917	560.006	322.396	516.874	17.111	11.6293	15.1276	412.145	569.173	433.789	11.5353	4.46552	9.37508	325.403	432.462	419.635	1
TRINITY_DN4685_c0_g1_i1	0	0	0	0	0	0	5.37871	25.4496	9.88925	6.41451	30.9566	23.1859	0	0	0	0	1.28461	0	16.0564	17.5622	15.7133	16.2772	37.3066	57.9031	0	0	0	15.4142	8.15188	27.0712	0	0	0.642305	16.8093	15.9953	47.6048	1
TRINITY_DN39515_c0_g1_i1	0	0	0	0	0	0	111.848	90.6237	189.465	100.044	782.148	250.593	0	0	0	0	0	0	138.667	113.305	210.554	109.304	410.808	304.354	0	0	0	101.236	144.755	516.37	0	0	0	125.986	159.929	357.581	1
TRINITY_DN15736_c0_g1_i3	7.4251	12.4257	7.16748	10.885	12.0369	19.2707	918.944	1234.02	2080.84	3766.05	2195.27	3254.84	31.5643	12.7607	22.1735	11.4403	65.6086	21.7691	932.177	1064.41	1966.5	3179.99	1859.34	2168.17	9.9254	9.02624	15.6538	1076.48	2923.45	2725.06	22.1625	16.8069	43.6889	998.293	2573.24	2013.76	1
TRINITY_DN23574_c0_g2_i2	0	0	0	0	0	0	12.4973	21.3176	7.01421	25.334	17.965	16.4225	0.962149	0	0	0.605702	0.573853	0	23.9099	31.4668	13.3354	43.0811	15.4914	13.3425	0	0	0	16.9074	16.1741	17.1938	0.481075	0.302851	0.286926	27.6883	28.2082	14.4169	1
TRINITY_DN9300_c0_g1_i1	0	0	0	0	0	0	22.7754	20.1699	56.4173	66.8661	58.739	78.579	0	0	0	0	0	0	16.6121	21.7233	53.1822	63.2334	56.5783	65.8985	0	0	0	21.4727	61.6417	68.659	0	0	0	19.1677	58.2078	61.2384	1
TRINITY_DN47387_c0_g1_i1	0	0	0	0	13.3937	0	302.203	244.693	1266.92	994.505	2622.76	1848.72	0	0	6.45615	0	40.5768	6.166	365.426	375.387	941.222	657.371	2256.47	2549.67	0	0	6.69685	273.448	1130.71	2235.74	0	3.22808	23.3714	370.406	799.296	2403.07	1
TRINITY_DN34901_c0_g1_i1	0	0	0	0	0	0	1726.49	392.373	1218.79	598.861	822.393	195.208	0	0	0	0	17.0655	0	2156.43	635.392	2245.52	613.475	473.202	608.314	0	0	0	1059.43	908.825	508.8	0	0	8.53275	1395.91	1429.5	540.758	1
TRINITY_DN48168_c0_g1_i1	0	0	0	0	13.3915	16.6862	3094.91	1413.95	2812.71	2167.11	11669.1	2223.9	14.7119	11.0834	12.8836	0	40.3669	0	3980.56	1680.14	3372.53	1915.4	7214.13	5894.02	0	0	15.0389	2254.43	2489.91	6946.5	12.8976	6.4418	20.1835	2830.35	2643.97	6554.08	1
TRINITY_DN55097_c0_g1_i1	0	0	0	0	0	0	514.456	161.773	985.694	1067.24	1990.64	1434.06	0	0	7.25022	0	9.16165	13.8751	895.069	282.466	1361.04	705.816	1824.98	2382.07	0	0	0	338.115	1026.47	1712.35	0	3.62511	11.5184	588.767	1033.43	2103.53	1
TRINITY_DN1344_c0_g1_i1	0	0	6.3203	0	0	0	2949.66	797.439	2987.03	746.184	2309.69	441.863	0	0	6.85666	4.48406	24.5188	3.07669	2824.18	1249.41	2144.95	1181.98	1436.32	1570.01	0	3.16015	0	1873.55	1866.61	1375.78	0	5.67036	13.7977	2036.8	1663.46	1503.16	1
TRINITY_DN18887_c0_g1_i1	0	0	0	0	0	0	82.6484	135.661	226.332	459.785	245.972	269.082	0	0	0	0	0	2.41203	54.8142	71.2343	117.573	286.434	105.552	117.439	0	0	0	109.155	343.058	257.527	0	0	1.20602	63.0243	202.004	111.495	1
TRINITY_DN30243_c0_g1_i1	0	0	0	8.67393	0	0	869.542	584.777	958.629	287.762	1250.46	123.295	0	0	0	0	18.0168	0	1187.7	753.003	806.31	555.928	593.267	462.123	0	4.33697	0	727.159	623.196	686.878	0	0	9.0084	970.351	681.119	527.695	1
TRINITY_DN37506_c0_g1_i1	0	0	0	9.62419	16.6989	0	858.588	496.592	959.324	786.895	2372.73	827.952	0	0	0	0	71.7129	7.58947	1154.55	587.194	1459.39	686.986	1962.44	810.619	0	4.8121	8.34945	677.59	873.11	1600.34	0	0	39.6512	870.872	1073.19	1386.53	1
TRINITY_DN44864_c0_g1_i1	0	0	0	0	0	12.1831	8067.99	2062.42	6411.93	1974.1	3793.88	1112.78	10.8058	0	9.97825	0	54.364	9.19306	8696.09	2234.07	5744.37	2989.83	3033.13	4179.22	0	0	6.09155	5065.2	4193.02	2453.33	5.4029	4.98912	31.7785	5465.08	4367.1	3606.18	1
TRINITY_DN49499_c0_g1_i1	0	0	0	0	0	0	410.31	201.595	941.654	620.971	1690.2	494.562	0	0	0	0	0	6.47146	501.404	174.176	1151.58	950.947	1491.67	1596.51	0	0	0	305.952	781.312	1092.38	0	0	3.23573	337.79	1051.26	1544.09	1
TRINITY_DN3712_c0_g1_i1	0	6.31093	0	0	0	0	81.1806	197.325	228.651	314.401	117.228	215.637	0	0	0	0	4.65815	3.49844	110.298	374.629	253.477	287.071	130.993	211.852	3.15546	0	0	139.253	271.526	166.433	0	0	4.07829	242.464	270.274	171.423	1
TRINITY_DN12732_c0_g1_i1	0	0	0	0	0	0	39.1698	63.1409	74.1535	119.417	90.9133	258.949	0	0	0	0	3.46102	2.56152	34.2847	69.7808	137.066	105.572	110.469	201.381	0	0	0	51.1553	96.7852	174.931	0	0	3.01127	52.0328	121.319	155.925	1
TRINITY_DN11879_c0_g1_i1	0	0	0	0	0	0	3087.99	817.197	3736.75	932.639	1453.98	311.944	20.8954	8.24027	0	0	11.6037	0	3709.63	1430.46	2557.72	1406.46	944.869	1097.79	0	0	0	1952.59	2334.69	882.962	14.5678	0	5.80185	2570.05	1982.09	1021.33	1
TRINITY_DN48313_c0_g1_i2	0	0	0	0	0	0	1081.68	563.717	1217.03	925.874	4313.9	1694.51	15.7015	0	0	0	56.2699	7.03636	1445.17	677.551	1350.65	747.224	3333.82	2539.48	0	0	0	822.698	1071.45	3004.2	7.85075	0	31.6531	1061.36	1048.94	2936.65	1
TRINITY_DN16081_c0_g1_i1	0	0	0	0	0	0	25.1114	52.4885	47.54	105.221	24.5531	42.9393	0	0	0	0	4.02594	0	50.9265	85.9385	78.6333	133.291	44.8866	45.0024	0	0	0	38.8	76.3805	33.7462	0	0	2.01297	68.4325	105.962	44.9445	1
TRINITY_DN29520_c0_g1_i1	0	0	0	0	0	0	60.7888	62.4998	93.7393	119.298	72.563	82.1734	0	0	0	0	2.72058	1.9784	19.0231	43.1115	78.8486	116.307	81.1798	72.7663	0	0	0	61.6443	106.519	77.3682	0	0	2.34949	31.0673	97.5778	76.9731	1
TRINITY_DN7153_c0_g1_i1	0	0	0	0	0	0	1016.96	449.609	1730.92	1372.81	980.257	1861.9	10.8789	0	0	0	18.2152	9.28431	1239.17	346.571	1590.25	779.145	1123.45	2207.15	0	0	0	733.284	1551.87	1421.08	5.43945	0	13.7498	792.87	1184.7	1665.3	1
TRINITY_DN787_c0_g1_i1	0	0	0	0	0	0	21.2337	30.0854	36.0694	82.5925	25.4848	69.2184	0	0	0	0	0.875073	1.86126	18.8451	32.4681	60.3865	64.9537	27.2942	34.3958	0	0	0	25.6595	59.331	47.3516	0	0	1.36817	25.6566	62.6701	30.845	1
TRINITY_DN6616_c0_g1_i1	21.4367	0	0	0	0	0	1814.88	915.524	2308.34	963.064	1853.1	440.107	0	0	0	0	33.3821	0	2666.16	1376.47	1749.15	1140.27	1495.99	1193.07	10.7183	0	0	1365.2	1635.7	1146.6	0	0	16.6911	2021.32	1444.71	1344.53	1
TRINITY_DN52601_c0_g1_i1	0	0	0	7.39103	12.5214	0	989.695	380.069	802.235	785.924	1065.47	608.172	13.5169	0	0	0	7.42814	0	1186.92	392.277	1611.27	831.998	1109.44	1132.09	0	3.69551	6.2607	684.882	794.08	836.821	6.75845	0	3.71407	789.599	1221.63	1120.76	1
TRINITY_DN2830_c0_g1_i1	0	0	0	0	0	0	302.384	196.159	571.093	546.87	3386.64	1611.24	0	0	5.38708	0	20.0799	15.1277	404.846	274.17	560.405	322.79	2177.67	1375.16	0	0	0	249.272	558.981	2498.94	0	2.69354	17.6038	339.508	441.597	1776.41	1
TRINITY_DN20733_c0_g1_i1	2.72738	0.857057	3.95447	3.59795	2.21493	2.49864	169.99	172.965	302.025	389.195	166.892	302.441	2.10903	3.52159	3.49159	4.64989	11.9403	2.22174	158.409	184.069	286.758	482.629	157.194	206.348	1.79222	3.77621	2.35678	171.478	345.61	234.666	2.81531	4.07074	7.08102	171.239	384.693	181.771	1
TRINITY_DN19270_c0_g1_i1	0	0	0	0	0	0	52.2524	28.7701	86.7578	148.751	67.9839	88.3934	0	0	0	0	2.60196	0	27.68	37.4319	115.154	120.446	95.7396	117.184	0	0	0	40.5113	117.754	78.1886	0	0	1.30098	32.5559	117.8	106.462	1
TRINITY_DN26126_c0_g1_i1	0	0	0	0	0	17.5664	6188.22	1668.44	5088.65	1558.4	3952.31	905.23	0	11.304	6.68478	0	51.1966	0	6048.87	2112.4	4549.63	2179.11	2422.88	2966	0	0	8.7832	3928.33	3323.52	2428.77	5.652	3.34239	25.5983	4080.64	3364.37	2694.44	1
TRINITY_DN17171_c0_g1_i1	0	0	0	0	0	0	39.5162	53.1141	49.0338	156.061	86.893	81.9341	0	0	0	0	5.19565	0	82.192	86.5273	72.7821	178.899	103.926	83.2618	0	0	0	46.3152	102.547	84.4136	0	0	2.59782	84.3596	125.841	93.5939	1
TRINITY_DN37473_c0_g1_i1	0	0	0	8.55826	0	0	675.013	466.85	1284.96	1363.86	749.036	820.079	0	0	0	0	44.1151	6.71087	935.98	481.452	2325.69	1042.73	1048.22	1257.96	0	4.27913	0	570.932	1324.41	784.557	0	0	25.413	708.716	1684.21	1153.09	1
TRINITY_DN2038_c0_g1_i1	0	0	0	0	0	0	14.2197	27.4741	15.6992	25.4061	9.53458	19.4456	1.91721	0	0	0	0	0	18.9647	30.2237	17.8611	36.0624	15.8556	19.3611	0	0	0	20.8469	20.5526	14.4901	0.958605	0	0	24.5942	26.9617	17.6084	1
TRINITY_DN33486_c0_g1_i1	0	0	0	0	0	0	662.309	529.39	1141.53	900.849	2191.01	1602.02	15.552	0	0	0	54.5062	6.89505	690.28	427.404	925.266	889.611	2045.72	1945.8	0	0	0	595.85	1021.19	1896.52	7.776	0	30.7006	558.842	907.438	1995.76	1
TRINITY_DN50272_c0_g1_i1	0	0	0	3.80414	6.83123	0	248.738	198.712	566.662	442.494	960.06	369.176	0	5.46305	3.24919	0	0	5.78046	413.149	237.018	426.417	481.535	983.68	837.35	0	1.90207	3.41561	223.725	504.578	664.618	2.73152	1.6246	2.89023	325.084	453.976	910.515	1
TRINITY_DN32209_c0_g1_i1	0	0	0	0	0	0	195.214	114.327	375.057	372.559	440.935	289.268	0	0	0	0	9.49677	0	342.99	106.121	603.143	238.039	487.276	340.592	0	0	0	154.77	373.808	365.101	0	0	4.74838	224.555	420.591	413.934	1
TRINITY_DN45856_c0_g1_i1	0	0	0	0	0	0	3279.85	2798.78	1625.55	686.051	1383.36	1224.72	31.3431	0	9.55247	0	11.6037	0	5038.27	3765.26	991.795	370.243	1542.82	1264.2	0	0	0	3039.32	1155.8	1304.04	15.6715	4.77623	5.80185	4401.77	681.019	1403.51	1
TRINITY_DN50420_c0_g1_i1	0	0	0	0	0	0	2673.11	1379.93	3852.59	3211.25	1994.3	2253.53	0	11.2712	0	0	118.146	12.7264	3129.27	1560	3798.6	1742.2	2886.38	2415.47	0	0	0	2026.52	3531.92	2123.91	5.6356	0	65.4362	2344.64	2770.4	2650.93	1
TRINITY_DN22241_c1_g1_i1	4.89262	24.1298	17.5532	4.28627	11.8501	13.363	3189.77	4217.55	4493.59	8355.59	3876.83	3519.48	33.4512	15.8957	20.0148	2.39359	107.972	22.1177	3845.51	5616.87	4563.42	8674.9	3167.76	2555.44	14.5112	10.9197	12.6065	3703.66	6424.59	3698.15	24.6734	11.2042	65.0448	4731.19	6619.16	2861.6	1
TRINITY_DN20917_c0_g2_i14	7.76919	9.6841	6.98677	9.68696	7.8017	13.0388	76.964	70.2836	102.46	124.139	52.8487	71.3012	8.48815	5.79408	6.8566	9.08673	11.3624	9.05829	80.3379	86.873	85.6846	139.04	46.1211	62.9686	8.72665	8.33686	10.4202	73.6238	113.299	62.075	7.14111	7.97166	10.2103	83.6055	112.362	54.5448	1
TRINITY_DN22966_c2_g1_i2	0	1.19998	0	0.83386	0	1.73922	155.579	243.917	153.143	240.583	140.232	109.64	1.47013	0	0	0	5.23767	0.618896	153.726	196.964	159.288	251.167	94.4121	82.9024	0.59999	0.41693	0.86961	199.748	196.863	124.936	0.735065	0	2.92828	175.345	205.228	88.6573	1
TRINITY_DN26375_c0_g1_i1	0	0	12.7089	0	0	0	269.063	168.117	247.486	104.499	362.541	83.5661	0	0	0	0	0	0	396.306	176.16	337.647	175.536	178.731	212.79	0	6.35445	0	218.59	175.993	223.054	0	0	0	286.233	256.591	195.76	1
TRINITY_DN32624_c0_g1_i1	0	0	0	0	0	18.1708	4649.87	3348.43	10379.2	8829.58	5445.64	5085.45	30.5931	0	34.8738	9.2515	132.543	40.0864	7122.63	3276.77	10268.3	4579.65	8807.66	7385.12	0	0	9.0854	3999.15	9604.39	5265.55	15.2965	22.0627	86.3147	5199.7	7423.97	8096.39	1
TRINITY_DN36862_c0_g1_i1	0	0	0	0	0	0	50.2516	64.7063	134.454	95.8313	214.326	144.125	0	0	0	0	0	0	101.374	55.0238	100.455	76.335	238.801	103.251	0	0	0	57.4789	115.143	179.226	0	0	0	78.1989	88.395	171.026	1
TRINITY_DN23325_c1_g1_i1	12.1899	49.6582	17.8802	9.6377	66.4237	35.7775	2043.72	3328.54	4096.33	6429.29	4278.03	5412.37	75.7156	27.1628	44.694	33.5794	204.931	35.0288	2343.75	3554.57	3754.37	6597.41	4074.18	3777.57	30.9241	13.7589	51.1006	2686.13	5262.81	4845.2	51.4392	39.1367	119.98	2949.16	5175.89	3925.88	1
TRINITY_DN48412_c0_g1_i1	0	0	0	0	0	0	109.638	129.603	321.019	346.561	1392.39	752.763	0	0	0	0	19.4433	4.87411	187.555	158.216	404.207	257.495	1225.92	1100.36	0	0	0	119.621	333.79	1072.58	0	0	12.1587	172.886	330.851	1163.14	1
TRINITY_DN52634_c0_g1_i1	0	0	0	0	0	0	101.441	66.0089	105.693	59.3559	213.917	72.0994	0	0	0	0	0	0	115.624	68.8183	126.621	64.8348	143.581	102.205	0	0	0	83.725	82.5245	143.008	0	0	0	92.2211	95.7279	122.893	1
TRINITY_DN23932_c1_g1_i7	9.6248	5.18556	2.99075	1.81384	4.46728	11.337	1102.07	1014.42	1486.33	2708.6	1907.34	1871.41	9.56956	2.66346	11.0646	3.34917	60.1932	7.16852	1005.16	926.893	2751.59	2903.88	1882.1	1785.06	7.40518	2.40229	7.90214	1058.24	2097.47	1889.38	6.11651	7.20688	33.6809	966.026	2827.74	1833.58	1
TRINITY_DN4837_c0_g1_i1	0	6.67466	0	0	0	0	313.853	448.764	363.26	795.465	183.005	478.894	0	0	0	5.27459	14.9014	0	380.931	467.473	670.655	859.755	229.167	279.431	3.33733	0	0	381.308	579.362	330.95	0	2.63729	7.4507	424.202	765.205	254.299	1
TRINITY_DN37884_c0_g1_i1	0	0	0	0	0	0	434.892	214.727	119.772	83.781	345.231	118.953	0	0	0	0	0	6.04536	627.824	363.965	110.708	41.0804	254.131	206.12	0	0	0	324.81	101.776	232.092	0	0	3.02268	495.894	75.8942	230.125	1
TRINITY_DN16214_c1_g1_i1	0	0	0	0	0	0	12.7615	12.5405	20.9043	30.3238	17.0355	14.2531	0	0	0	0	1.71282	0	24.8135	24.4837	32.0369	53.485	12.1313	11.0264	0	0	0	12.651	25.614	15.6443	0	0	0.85641	24.6486	42.761	11.5788	1
TRINITY_DN19606_c0_g1_i1	0	0	1.79381	1.07422	0	0	157.771	285.652	306.952	562.458	143.794	266.549	1.89891	0	0.896714	1.20313	7.86344	1.59726	167.182	308.447	407.567	581.734	259.867	262.469	0	1.43402	0	221.712	434.705	205.171	0.949455	1.04992	4.73035	237.815	494.651	261.168	1
TRINITY_DN26933_c0_g1_i1	2.35721	10.3478	5.11647	2.59185	5.72679	6.47723	97.4226	108.761	46.0778	76.944	37.59	43.5994	3.64304	6.07163	4.30921	3.4389	8.15172	5.37454	93.9219	120.644	47.8818	122.049	24.7194	35.5906	6.3525	3.85416	6.10201	103.092	61.5109	40.5947	4.85733	3.87406	6.76313	107.283	84.9654	30.155	1
TRINITY_DN20295_c0_g1_i3	0	0	0	0	0	0	41.423	39.8723	121.466	219.348	176.742	137.423	0	0	0	0	1.83186	0	26.0618	31.1038	68.7828	120.761	74.1615	50.7551	0	0	0	40.6476	170.407	157.082	0	0	0.91593	28.5828	94.7719	62.4583	1
TRINITY_DN14693_c0_g1_i1	0	0	0	0	0	0	102.414	67.0222	36.4509	77.7728	21.5394	26.5006	0	0	0	0	4.37475	0	83.9079	49.9759	86.7439	133.222	21.4414	24.7244	0	0	0	84.7181	57.1119	24.02	0	0	2.18737	66.9419	109.983	23.0829	1
TRINITY_DN3427_c0_g1_i1	0	0	0	0	0	0	5920.63	2050.77	8671.11	8174.89	3372.18	5125.48	0	13.5373	16.5212	0	118.558	31.4364	8271.73	2275.78	12060.9	4144.61	4434.98	7410.86	0	0	0	3985.7	8423	4248.83	6.76865	8.2606	74.9972	5273.76	8102.75	5922.92	1
TRINITY_DN29062_c0_g1_i1	0	0	0	0	0	0	1851.87	1199.61	2988.49	2225.88	1865.93	1745.51	9.45781	0	4.47893	5.73701	64.7524	0	2217.6	1309.51	2584.96	1211.12	1575.71	1106.93	0	0	0	1525.74	2607.18	1805.72	4.72891	5.10797	32.3762	1763.55	1898.04	1341.32	1
TRINITY_DN46653_c0_g1_i1	0	0	0	0	11.5138	0	1656.28	895.37	1945.98	2129.24	2469.19	1705.68	24.7694	0	5.51384	0	34.1584	0	2559.1	1378.67	4594.18	1198	2210.05	1989.53	0	0	5.7569	1275.83	2037.61	2087.43	12.3847	2.75692	17.0792	1968.88	2896.09	2099.79	1
TRINITY_DN55710_c0_g1_i1	0	0	0	0	0	0	172.147	55.0338	95.4413	74.1192	162.988	72.9473	0	0	0	0	0	0	95.7978	61.6155	112.262	77.4225	93.7291	101.611	0	0	0	113.59	84.7802	117.968	0	0	0	78.7066	94.8423	97.6701	1
TRINITY_DN35943_c0_g1_i1	0	0	0	0	0	0	160.259	147.113	349.153	329.08	389.681	183.291	0	0	0	0	31.4714	7.72178	195.207	146.064	286.416	178.545	571.156	288.832	0	0	0	153.686	339.116	286.486	0	0	19.5966	170.635	232.481	429.994	1
TRINITY_DN6717_c0_g1_i1	15.7772	31.5761	35.3799	21.4423	33.8155	26.2819	555.007	434.169	413.212	639.286	633.89	330.726	52.142	25.0259	44.075	33.5572	43.6146	38.3282	685.586	431.398	904.898	1136.83	345.925	308.311	23.6767	28.4111	30.0487	494.588	526.249	482.308	38.584	38.8161	40.9714	558.492	1020.86	327.118	1
TRINITY_DN32736_c0_g1_i1	0	0	0	0	0	0	91.9016	80.3541	214.269	72.2841	399.808	222.556	0	0	0	0	0	0	129.107	64.0199	137.331	90.8578	431.008	337.169	0	0	0	86.1278	143.277	311.182	0	0	0	96.5635	114.094	384.088	1
TRINITY_DN10887_c0_g1_i1	3.89046	3.25756	1.87893	2.85147	1.05209	3.56391	91.1151	158.886	133.273	260.645	40.8667	123.147	2.00511	3.3458	3.79414	1.89394	5.37967	3.38001	142.057	196.294	208.667	319.147	57.77	96.061	3.57401	2.3652	2.308	125.001	196.959	82.0069	2.67546	2.84404	4.37984	169.175	263.907	76.9155	1
TRINITY_DN24142_c0_g1_i1	18.3677	0	0	0	0	0	4967.19	956.5	3498.98	1054.47	1868.82	622.01	0	0	0	0	28.135	0	4637.22	1232.44	3800	1590.47	1123.83	2084.65	9.18385	0	0	2961.84	2276.72	1245.41	0	0	14.0675	2934.83	2695.24	1604.24	1
TRINITY_DN5346_c0_g1_i1	0	0	0	0	0	0	98.4767	52.1658	114.906	62.7573	475.251	171.449	0	0	0	0	0	0	119.897	87.7417	137.548	85.3377	370.462	210.043	0	0	0	75.3212	88.8316	323.35	0	0	0	103.819	111.443	290.252	1
TRINITY_DN17045_c0_g1_i1	0	0	0	1.4557	0	0	70.1929	66.7579	107.075	172.66	53.9187	58.3765	0	0	0	0	2.28701	0	45.0419	65.4606	99.3796	165.113	36.187	52.0534	0	0.72785	0	68.4754	139.868	56.1476	0	0	1.1435	55.2512	132.246	44.1202	1
TRINITY_DN34672_c0_g1_i1	0	0	0	0	0	0	2199.74	358.772	2107.24	1569.49	721.609	814.302	0	0	20.2014	0	8.58052	15.6801	2686.79	847.81	3558.71	952.096	784.486	1312.37	0	0	0	1279.26	1838.36	767.956	0	10.1007	12.1303	1767.3	2255.4	1048.43	1
TRINITY_DN40581_c0_g1_i1	20.9964	0	0	0	0	0	1996.16	512.512	1516.24	673.593	617.266	197.677	0	0	0	0	0	0	2610.27	652.241	2289.22	713.075	383.269	712.398	10.4982	0	0	1254.34	1094.92	407.471	0	0	0	1631.26	1501.15	547.833	1
TRINITY_DN38173_c0_g1_i1	0	0	0	0	0	0	511.69	298.707	1164.86	780.743	1819.29	808.572	15.2155	0	6.76333	0	8.60835	0	635.329	353.172	1143.94	615.662	1526.52	1157.89	0	0	0	405.198	972.802	1313.93	7.60775	3.38166	4.30417	494.25	879.801	1342.2	1
TRINITY_DN20609_c0_g1_i1	0	0	0	0	0	0.651234	15.1451	7.84507	32.0066	25.7947	28.2895	45.9451	0	0	0	0.344469	0.656937	0	8.07705	8.19765	16.0657	18.9064	26.623	40.5838	0	0	0.325617	11.4951	28.9006	37.1173	0	0.172235	0.328468	8.13735	17.486	33.6034	1
TRINITY_DN43495_c0_g1_i1	0	0	0	0	0	0	28.3065	25.917	110.368	49.1402	97.1601	71.8418	0	0	0	0	4.2967	1.54205	43.8554	29.077	75.9079	36.3286	111.103	90.059	0	0	0	27.1118	79.7541	84.501	0	0	2.91938	36.4662	56.1183	100.581	1
TRINITY_DN47415_c0_g1_i1	0	0	0	0	0	0	363.561	79.445	306.71	151.134	327.526	563.984	0	0	0	0	5.56219	0	319.579	69.2362	199.975	130.484	319.352	814.292	0	0	0	221.503	228.922	445.755	0	0	2.7811	194.408	165.23	566.822	1
TRINITY_DN2489_c0_g1_i1	0	0	7.79718	0	0	0	1805.93	577.334	2112.24	1424.82	672.578	528.411	0	0	4.22313	0	15.3586	3.83929	2609.08	599.03	3200.72	995.83	609.015	509.331	0	3.89859	0	1191.63	1768.53	600.495	0	2.11157	9.59895	1604.05	2098.28	559.173	1
TRINITY_DN32286_c0_g1_i1	0	4.07644	0	2.90993	0	0	783.224	197.108	503.289	214.168	701.36	156.505	0	0	2.48892	0	2.98686	2.19395	872.828	342.106	264.746	107.55	485.788	708.741	2.03822	1.45497	0	490.166	358.728	428.933	0	1.24446	2.59041	607.467	186.148	597.264	1
TRINITY_DN45822_c0_g1_i1	0	0	0	20.0224	0	0	1899.75	498.572	2086.03	1446.93	564.931	687.869	0	0	0	0	10.6989	0	1873.76	450.944	2479.18	1165.41	520.272	1328.29	0	10.0112	0	1199.16	1766.48	626.4	0	0	5.34945	1162.35	1822.3	924.281	1
TRINITY_DN23932_c1_g3_i3	0	0	1.05914	0.641714	0	0	73.1897	79.2156	76.0617	146.645	91.3577	69.544	0	0	0	0	4.03428	0.475648	120.232	120.575	360.416	346.145	131.957	86.2707	0	0.850427	0	76.2027	111.353	80.4509	0	0	2.25496	120.404	353.28	109.114	1
TRINITY_DN2900_c0_g1_i1	0	0	0	0	0	0	1926.1	402.013	1818.05	1150.48	2567.46	684.194	0	0	13.3199	0	16.9712	0	2068.58	357.859	2058.04	673.21	1441.54	1135.32	0	0	0	1164.06	1484.26	1625.83	0	6.65995	8.4856	1213.22	1365.62	1288.43	1
TRINITY_DN1196_c0_g1_i1	11.0543	0	0	0	8.89232	0	2193.73	1256.53	3809.97	2765.24	1895.51	2047.42	0	0	8.4889	0	56.7094	11.5852	2529.26	1609.18	2991.61	1506.64	1895.31	1489.01	5.52715	0	4.44616	1725.13	3287.6	1971.47	0	4.24445	34.1473	2069.22	2249.12	1692.16	1
TRINITY_DN22716_c1_g1_i3	45.2172	77.5934	33.9821	19.8794	35.5609	20.0024	800.788	1392.83	987.698	1958.94	1361.4	1017.25	22.9253	21.1967	19.9697	10.6521	66.0662	18.8054	951.964	1280.81	1264.52	2345.27	1412.8	871.893	61.4053	26.9308	27.7816	1096.81	1473.32	1189.33	22.061	15.3109	42.4358	1116.39	1804.89	1142.35	1
TRINITY_DN30023_c0_g1_i1	0	0	0	0	0	0	211.822	61.7369	188.546	80.4131	207.327	80.2195	0	0	0	0	0	0	196.061	70.2886	246.52	104.14	147.142	114.974	0	0	0	136.779	134.48	143.773	0	0	0	133.175	175.33	131.058	1
TRINITY_DN5427_c0_g1_i1	0	0	0	0	0	0	1617.01	397.477	1172.9	500.012	615.462	210.641	0	0	8.66683	0	11.2691	0	2312.77	319.203	1748.27	541.973	616.068	504.744	0	0	0	1007.24	836.456	413.051	0	4.33341	5.63455	1315.99	1145.12	560.406	1
TRINITY_DN22258_c0_g1_i1	8.03061	14.3837	4.9786	6.05506	3.71446	2.10153	105.923	73.6759	77.4958	94.2516	39.2439	45.2544	7.09129	6.64587	5.03305	7.80828	5.29032	4.48384	114.276	79.995	97.7585	159.192	39.8593	42.7947	11.2072	5.51683	2.90799	89.7995	85.8737	42.2492	6.86858	6.42066	4.88708	97.1355	128.475	41.327	1
TRINITY_DN16283_c0_g1_i2	1.26167	6.3359	5.48194	3.32913	3.06907	5.77862	107.171	62.3062	67.245	70.0022	71.0129	41.0805	6.82676	3.25352	3.22963	2.45602	4.65281	4.52122	82.6849	63.2274	95.7836	94.5939	45.2916	44.1387	3.79878	4.40554	4.42385	84.7386	68.6236	56.0467	5.04014	2.84282	4.58701	72.9562	95.1887	44.7152	1
TRINITY_DN23061_c4_g1_i6	8.89423	8.33834	4.49073	4.69563	8.60556	9.77294	56.0738	51.9105	40.5193	74.6475	47.2017	42.5696	5.49241	6.27497	6.17465	4.74531	9.85128	5.79072	43.2942	45.741	48.7316	86.4115	36.6078	36.4244	8.61629	4.59318	9.18925	53.9921	57.5834	44.8856	5.88369	5.45998	7.821	44.5176	67.5716	36.5161	1
TRINITY_DN43024_c0_g1_i1	0	0	0	0	0	0	19.2378	7.50659	13.2547	4.82467	30.252	5.30176	0	0	0	0	0	0	30.1379	12.8648	23.1824	5.37438	23.4138	16.3116	0	0	0	13.3722	9.03969	17.7769	0	0	0	21.5013	14.2784	19.8627	1
TRINITY_DN17639_c0_g1_i1	0	0	0	0	0	0	87.0587	109.26	276.074	297.091	186.471	323.954	0	0	0.62659	0	11.0319	3.34887	68.3342	118.297	210.274	261.352	220.127	213.645	0	0	0	98.1594	286.582	255.213	0	0.313295	7.19039	93.3156	235.813	216.886	1
TRINITY_DN25203_c0_g1_i1	0	0	0	1.66008	0	0	90.8502	145.204	108.443	222.685	48.8009	75.7903	2.93782	0	4.16252	1.86317	3.43455	2.47542	106.525	151.885	171.971	224.396	74.8237	77.978	0	0.83004	0	118.027	165.564	62.2956	1.46891	3.01284	2.95499	129.205	198.183	76.4008	1
TRINITY_DN44863_c0_g1_i1	15.317	0	0	0	0	0	1121.42	775.325	1653.95	1301.08	4200.7	1990.95	13.0619	0	0	0	28.7784	10.9168	2197.13	863.188	2080.32	1039.28	4155.49	3456.23	7.6585	0	0	948.373	1477.51	3095.82	6.53095	0	19.8476	1530.16	1559.8	3805.86	1
TRINITY_DN41222_c0_g1_i1	0	0	0	0	0	0	4.71459	24.2732	6.12569	3.79105	3.76592	2.8373	0	0	0	0	0.625516	0	10.8732	19.7984	10.0321	15.6052	4.74952	10.9836	0	0	0	14.4939	4.95837	3.30161	0	0	0.312758	15.3358	12.8186	7.86656	1
TRINITY_DN50701_c0_g1_i1	0	0	0	0	0	0	775.265	686.138	1514.52	308.57	2881.6	273.75	0	0	0	6.34673	40.7282	0	1207.53	693.005	1709.98	968.024	1854.58	857.291	0	0	0	730.702	911.545	1577.67	0	3.17336	20.3641	950.267	1339	1355.94	1
TRINITY_DN45224_c0_g1_i1	0	0	0	0	0	0	1128.86	482.656	526.562	141.527	1197.03	100.317	0	0	7.83482	0	20.1245	0	1146.2	501.883	608.282	359.773	692.487	680.69	0	0	0	805.758	334.044	648.673	0	3.91741	10.0623	824.042	484.028	686.589	1
TRINITY_DN11716_c0_g1_i1	0	0	0	0	0	0.647077	11.7655	2.30003	8.14829	5.31053	14.7179	9.34357	0	0	0	0	0.326378	0	12.073	3.10783	7.16707	6.64781	10.581	15.8686	0	0	0.323539	7.03276	6.72941	12.0307	0	0	0.163189	7.59042	6.90744	13.2248	1
TRINITY_DN20203_c0_g1_i1	7.83807	11.851	3.41683	3.44592	5.10816	2.87291	97.3098	136.292	90.3975	148.375	52.359	54.626	4.85255	2.02985	2.29459	2.29506	2.88785	2.55501	52.2059	79.7548	59.4232	102.03	28.7521	27.538	9.84454	3.43138	3.99053	116.801	119.386	53.4925	3.4412	2.29482	2.72143	65.9804	80.7266	28.145	1
TRINITY_DN23629_c1_g2_i1	0	0	0	0	4.85511	0	298.363	525.259	1149.45	2511.66	2248.69	2412.13	0	0	6.3122	8.26456	23.5565	20.6022	190.769	320.576	818.667	1120.44	1509.85	1863.78	0	0	2.42755	411.811	1830.55	2330.41	0	7.28838	22.0793	255.673	969.553	1686.82	1
TRINITY_DN370_c0_g1_i1	15.3587	0	0	0	0	0	1883.06	1003.51	3195.7	3855.59	1942.09	4629.27	0	0	0	0	50.7047	22.0952	2261.56	1083.3	5433	2556.59	2295.83	5029.84	7.67935	0	0	1443.28	3525.64	3285.68	0	0	36.4	1672.43	3994.8	3662.84	1
TRINITY_DN23050_c0_g1_i1	0	0	0	0	0	1.85596	36.6076	89.1505	107.434	267.033	158.577	163.399	0	0	0	0	10.2416	0	82.4549	147.069	204.526	345.936	289.462	213.255	0	0	0.92798	62.879	187.233	160.988	0	0	5.1208	114.762	275.231	251.358	1
TRINITY_DN4942_c0_g1_i2	17.0068	22.7049	20.6652	33.2192	27.8458	27.7142	432.851	468.424	665.162	889.412	363.026	343.803	10.2489	12.2894	22.1436	16.6479	32.1686	8.01286	507.455	475.531	653.787	1003.96	255.349	246.026	19.8558	26.9422	27.78	450.637	777.287	353.414	11.2691	19.3957	20.0907	491.493	828.874	250.688	1
TRINITY_DN2013_c0_g1_i1	2.09553	1.32843	7.65589	0.920765	3.44195	7.68515	140.239	198.282	271.244	355.962	144.518	305.418	4.87471	1.36677	0.767733	4.11033	16.3802	6.15431	155.812	214.472	185.557	386.498	178.897	251.37	1.71198	4.28833	5.56355	169.261	313.603	224.968	3.12074	2.43903	11.2673	185.142	286.027	215.133	1
TRINITY_DN55641_c0_g1_i1	0	0	0	0	0	0	63.5465	79.8949	245.11	244.895	204.137	230.374	0	0	0	0	0	0	107.881	82.0034	254.047	185.717	270.126	246.672	0	0	0	71.7207	245.002	217.255	0	0	0	94.9422	219.882	258.399	1
TRINITY_DN23773_c0_g1_i4	6.2959	9.91667	4.57457	1.38395	7.69408	23.0767	885.991	1192.82	1995.9	3506.73	2444.35	2988.48	20.7075	3.05741	14.3996	4.60901	69.5883	12.314	1001.44	1447.62	2127.29	3448.23	2279.32	2247.41	8.10628	2.97926	15.3854	1039.41	2751.32	2716.41	11.8825	9.5043	40.9511	1224.53	2787.76	2263.36	1
TRINITY_DN7575_c0_g1_i1	2.03634	2.53917	3.90799	1.79217	2.72776	2.48556	31.2728	22.815	20.1004	15.7391	21.1923	22.8749	1.57062	1.30226	2.47899	2.62879	2.19421	3.97568	16.0523	15.8404	18.5817	20.6083	24.3553	18.2053	2.28775	2.85008	2.60666	27.0439	17.9198	22.0336	1.43644	2.55389	3.08495	15.9463	19.595	21.2803	1
TRINITY_DN15265_c0_g1_i3	13.0806	10.0125	19.2238	10.34	10.8294	11.9997	678.551	901.963	2514.79	3131.26	1410.18	2372.12	18.2931	5.15664	14.3936	3.86699	50.4428	15.3825	725.358	898.495	1852.71	2531.56	1435.74	1629.77	11.5465	14.7819	11.4146	790.257	2823.03	1891.15	11.7249	9.1303	32.9126	811.927	2192.14	1532.76	1
TRINITY_DN43893_c0_g1_i1	9.71282	0	0	0	0	0	1577.56	677.73	1952.27	1253.61	1330.73	820.636	15.4722	0	7.40503	0	22.1517	6.66794	1708.95	805.585	2185.72	1130.89	1286.65	1537.22	4.85641	0	0	1127.64	1602.94	1075.68	7.7361	3.70252	14.4098	1257.27	1658.3	1411.93	1
TRINITY_DN18672_c1_g1_i1	0	0	0	0	0	0	78.6535	113.687	319.586	414.19	93.8659	229.699	0	0	0	0	6.10616	0	101.639	96.767	162.285	345.944	147.066	157.589	0	0	0	96.1702	366.888	161.782	0	0	3.05308	99.203	254.115	152.327	1
TRINITY_DN23893_c0_g4_i1	0	4.24421	0	0	5.53524	6.37476	107.433	226.974	156.572	307.408	216.206	187.843	0	0	7.8253	0	6.24177	0	178.315	317.317	262.21	449.98	274.335	220.381	2.1221	0	5.955	167.203	231.99	202.024	0	3.91265	3.12088	247.816	356.095	247.358	1
TRINITY_DN9040_c0_g1_i1	0	0	0	1.52321	2.86471	3.18884	99.4406	103.654	118.729	210.365	42.6953	96.8733	0	0	1.27336	0	0	1.13752	55.1843	93.777	171.78	214.853	40.9379	62.0641	0	0.761605	3.02677	101.547	164.547	69.7843	0	0.63668	0.56876	74.4806	193.317	51.501	1
TRINITY_DN2303_c0_g1_i1	6.96956	8.76361	10.1085	8.58101	4.53012	3.83114	138.233	79.4028	115.075	126.687	72.0962	55.1162	3.23403	9.00287	9.17795	6.1126	7.70765	8.17599	118.818	76.2459	106.516	140.3	45.7723	68.2332	7.86659	9.34475	4.18063	108.818	120.881	63.6062	6.11845	7.64527	7.94182	97.5319	123.408	57.0027	1
TRINITY_DN23065_c0_g1_i9	0	0	0	0	0	0	5.27049	3.04593	5.13647	7.46582	12.4147	10.5256	0	0	0	0	0.36987	0	2.99485	1.94725	5.09791	8.16911	6.98683	6.7	0	0	0	4.15821	6.30114	11.4702	0	0	0.184935	2.47105	6.63351	6.84342	1
TRINITY_DN53197_c0_g1_i1	0	0	0	0	0	0	261.304	85.0394	94.2738	42.4499	43.3422	39.2396	0	0	0	0	0	0	170.763	71.7331	129.863	64.6422	37.4175	69.1121	0	0	0	173.172	68.3619	41.2909	0	0	0	121.248	97.2526	53.2648	1
TRINITY_DN14674_c0_g1_i2	43.1784	31.6535	18.2232	28.4292	36.0089	28.3074	272.764	544.299	300.094	476.676	135.963	194.304	26.405	16.3192	22.6487	12.2093	22.6221	19.1601	199.742	452.294	253.686	431.163	111.885	103.093	37.416	23.3262	32.1581	408.531	388.385	165.133	21.3621	17.429	20.8911	326.018	342.425	107.489	1
TRINITY_DN39954_c0_g1_i1	0	0	0	0	0	0	1659.99	478.417	2439.08	1851.23	392.538	771.118	0	0	16.0977	0	20.8324	0	2049.38	473.891	1963.2	969.132	540.804	1013.95	0	0	0	1069.2	2145.15	581.828	0	8.04885	10.4162	1261.64	1466.17	777.377	1
TRINITY_DN32545_c0_g1_i1	0	6.93679	0	0	0	0	1010.22	423.727	1955.41	1359.75	2452.67	1141.51	8.9732	0	4.24015	0	41.122	7.70847	1392.29	488.223	1909.14	1444.73	1841.6	2433.04	3.4684	0	0	716.974	1657.58	1797.09	4.4866	2.12007	24.4152	940.256	1676.93	2137.32	1
TRINITY_DN16524_c0_g1_i2	0	0	0	0	0	0	9.08879	6.37019	9.91962	17.2625	11.9516	14.1344	0	0	0	0	0.882265	0	11.892	5.59819	19.6809	27.6503	14.3467	11.8092	0	0	0	7.72949	13.5911	13.043	0	0	0.441132	8.74509	23.6656	13.078	1
TRINITY_DN52697_c0_g1_i1	0	0	14.4197	0	0	0	2128.6	806.588	1574.02	1778.79	1556.38	1211.43	16.97	0	16.0977	0	62.4972	7.70657	2567.36	1033.08	3381.63	995.946	1585.71	1232.55	0	7.20985	0	1467.59	1676.4	1383.91	8.485	8.04885	35.1019	1800.22	2188.79	1409.13	1
TRINITY_DN12916_c0_g1_i1	2.05482	9.11396	6.0031	2.70875	6.74596	5.65165	98.808	179.542	62.3796	151.866	76.1185	65.0627	6.37238	6.69727	3.76376	1.00725	3.77978	4.02284	114.343	155.763	102.191	187.484	63.9099	49.8505	5.58439	4.35593	6.19881	139.175	107.123	70.5906	6.53482	2.38551	3.90131	135.053	144.838	56.8802	1
TRINITY_DN52269_c0_g1_i1	0	0	0	0	0	0	1202.46	295.926	834.907	377.762	611.55	108.101	0	0	6.08846	0	22.4975	0	1644.86	413.534	1141.18	432.93	379.562	390.484	0	0	0	749.193	606.335	359.825	0	3.04423	11.2487	1029.2	787.055	385.023	1
TRINITY_DN20907_c0_g1_i1	7.04384	11.1192	15.385	19.3507	8.63278	19.3675	161.446	258.58	272.755	508.746	281.755	305.88	2.72751	9.14548	11.6042	16.3569	25.937	18.376	189.133	319.121	318.67	615.411	265.94	258.544	9.08152	17.3679	14.0001	210.013	390.75	293.817	5.93649	13.9806	22.1565	254.127	467.04	262.242	1
TRINITY_DN14697_c0_g1_i1	0	0	0	0	0	4.58871	61.0669	104.34	121.388	148.594	44.704	82.6306	0	0	0	0	6.76808	0	41.6946	91.142	87.583	132.924	47.5987	46.8834	0	0	2.29435	82.7035	134.991	63.6673	0	0	3.38404	66.4183	110.254	47.2411	1
TRINITY_DN1009_c0_g1_i1	0.581001	1.44729	0.835394	1.02278	0.466279	3.19095	54.2355	22.3321	33.0749	42.8448	28.2596	32.7667	1.79184	1.11318	2.12143	0.562033	2.14708	0.756072	45.1465	36.03	44.1122	60.1514	19.8233	24.9434	1.01415	0.929087	1.82861	38.2838	37.9599	30.5131	1.45251	1.34173	1.45158	40.5883	52.1318	22.3834	1
TRINITY_DN12198_c0_g1_i4	0	0	0	0	0	2.58029	10.78	30.402	39.5699	80.0603	41.9891	69.1053	0	0	0	0	1.29023	0	14.109	23.1069	31.3343	48.0369	34.4383	37.55	0	0	1.29015	20.591	59.8151	55.5472	0	0	0.645115	18.6079	39.6856	35.9941	1
TRINITY_DN41959_c0_g1_i1	0	0	0	0	0	0	39.0684	43.9891	157.817	219.375	116.864	110.865	0	0	0	0	1.41761	0	24.6627	31.9416	131.064	152.501	86.7931	99.7227	0	0	0	41.5288	188.596	113.864	0	0	0.708805	28.3022	141.782	93.2579	1
TRINITY_DN17645_c0_g1_i1	4.06403	3.17973	2.20148	3.57547	8.20764	4.65223	41.2377	54.7941	82.2478	117.153	105.388	114.406	3.92317	7.18059	5.57007	5.42689	9.37416	3.6391	83.4936	94.995	94.4131	239.959	89.0189	92.2666	3.62188	2.88848	6.42994	48.0159	99.7004	109.897	5.55188	5.49848	6.50663	89.2443	167.186	90.6428	1
TRINITY_DN21196_c0_g1_i6	7.61662	13.4477	5.47892	8.6589	6.11763	9.29646	72.2619	79.322	42.9567	71.6935	25.763	24.8547	7.34213	6.89631	5.56284	9.21442	8.50138	6.19548	80.5526	82.7438	86.9815	128.846	25.8262	26.64	10.5322	7.06891	7.70704	75.7919	57.3251	25.3088	7.11922	7.38863	7.34843	81.6482	107.914	26.2331	1
TRINITY_DN22966_c0_g1_i1	0	10.9935	0	0	0	0	202.882	303.641	228.525	250.614	92.5046	123.863	14.7689	0	0	0	0	0	111.404	209.208	82.1326	146.65	59.006	41.9771	5.49675	0	0	253.262	239.57	108.184	7.38445	0	0	160.306	114.391	50.4916	1
TRINITY_DN32523_c0_g1_i1	0	0	7.96558	0	0	0	992.244	480.478	1998.45	1565.14	1930.3	2205.67	9.13409	0	4.30041	0	62.4189	15.6204	1063.64	659.053	2039.4	1042.04	1929.4	2216.85	0	3.98279	0	736.361	1781.8	2067.99	4.56705	2.15021	39.0196	861.347	1540.72	2073.12	1
TRINITY_DN6363_c0_g1_i2	0	0	0	0.564638	2.08287	0	81.2932	51.0221	156.748	179.607	259.386	374.626	1.9851	0	0.469545	0	5.91829	1.67318	95.0817	67.1275	184.41	217.613	214.636	231.246	0	0.282319	1.04144	66.1577	168.178	317.006	0.99255	0.234772	3.79573	81.1046	201.012	222.941	1
TRINITY_DN9596_c0_g1_i1	0	0	0	0	0	0	47.9889	70.5973	245.917	294.289	72.9642	167.931	0	0	0	0	1.7429	1.25632	40.3542	85.7495	138.243	230.898	50.2716	58.0007	0	0	0	59.2931	270.103	120.448	0	0	1.49961	63.0519	184.57	54.1362	1
TRINITY_DN19187_c0_g1_i1	0	0	0	0	0	1.67887	36.6777	25.5774	45.0933	65.5839	15.0866	33.044	0	0	1.34132	0	0.842883	0	25.5028	21.289	32.7136	49.4755	17.957	29.5325	0	0	0.839435	31.1275	55.3386	24.0653	0	0.67066	0.421442	23.3959	41.0945	23.7447	1
TRINITY_DN20324_c0_g1_i4	2.33993	0	0	1.02789	0	0	242.717	496.379	775.689	856.469	325.694	540.499	0	0	0.857743	0	16.1269	3.05576	316.79	586.786	453.144	1004.97	368.119	408.235	1.16996	0.513945	0	369.548	816.079	433.096	0	0.428872	9.59133	451.788	729.057	388.177	1
TRINITY_DN141_c0_g1_i1	0	0	0	0	0	0	172.147	69.7095	197.245	226.064	140.617	237.6	0	0	0	0	9.41375	0	131.84	46.9452	220.718	156.605	129.435	258.26	0	0	0	120.928	211.654	189.108	0	0	4.70688	89.3926	188.661	193.847	1
TRINITY_DN2383_c0_g1_i1	0	0	15.1785	0	0	0	1389.22	254.079	991.992	389.319	360.969	157.006	0	0	0	0	11.1314	0	1623.44	368.68	823.989	415.56	341.448	526.934	0	7.58925	0	821.649	690.655	258.988	0	0	5.5657	996.06	619.774	434.191	1
TRINITY_DN27269_c0_g1_i1	31.4291	0	0	0	0	30.4287	8657.4	4798.7	2846.35	2188.37	4735.57	2305.08	27.2394	0	18.1666	15.6221	81.9073	28.4238	12731.3	9913.28	7319.59	3288.85	3153.06	3185.61	15.7145	0	15.2143	6728.05	2517.36	3520.32	13.6197	16.8943	55.1656	11322.3	5304.22	3169.34	1
TRINITY_DN41795_c0_g1_i1	25.016	0	0	0	0	0	4802.43	3553.31	1708.03	861.049	2228.11	1635.25	0	0	4.80327	0	46.3885	0	7468.67	6243.6	1856.78	579.311	2619.5	1709.47	12.508	0	0	4177.87	1284.54	1931.68	0	2.40164	23.1943	6856.14	1218.05	2164.49	1
TRINITY_DN26335_c0_g1_i1	0	0	0	0	0	0	52.3541	53.2645	239.453	407.218	196.241	437.012	0	0	1.36181	0	1.68742	0	60.8083	73.4419	241.312	232.929	338.435	470.516	0	0	0	52.8093	323.336	316.627	0	0.680905	0.84371	67.1251	237.12	404.476	1
TRINITY_DN33441_c0_g1_i1	0	0	0	0	0	0	92.8623	42.9416	58.5591	75.1781	148.77	72.0107	0	0	0	0	0	0	93.0273	53.3235	102.225	69.7885	178.073	84.3613	0	0	0	67.9019	66.8686	110.39	0	0	0	73.1754	86.0067	131.217	1
TRINITY_DN36884_c0_g1_i1	0	0	9.80749	0	32.1929	0	1352.24	1123.27	1570.55	1276.28	1364.88	855.776	0	0	5.21728	0	70.4441	0	1712.91	1072.93	1662.54	916.105	1583.8	1044.16	0	4.90374	16.0965	1237.76	1423.41	1110.33	0	2.60864	35.2221	1392.92	1289.32	1313.98	1
TRINITY_DN16472_c0_g1_i3	0	10.7122	6.05573	3.86427	6.95962	0	356.605	766.2	468.155	1185.77	349.787	716.389	6.79141	0	6.58981	4.30086	27.4316	8.81413	393.417	940.458	811.455	1037.33	452.834	572.75	5.3561	4.96	3.47981	561.403	826.962	533.088	3.3957	5.44534	18.1229	666.938	924.392	512.792	1
TRINITY_DN15109_c0_g1_i1	0	2.77445	0	0	10.7921	4.07516	68.8931	89.5052	62.5195	129.315	48.6234	77.3715	0	0	0	0	2.02052	2.90727	53.3041	87.7169	58.8919	103.995	42.6824	38.1199	1.38722	0	7.43363	79.1992	95.9172	62.9975	0	0	2.46389	70.5105	81.4434	40.4012	1
TRINITY_DN53226_c0_g1_i1	0	0	0	0	0	0	1890.04	452.703	1220.87	799.136	606.067	405.099	15.4284	0	0	0	35.2921	0	1957.79	435.325	1803.97	523.026	496.09	605.169	0	0	0	1171.37	1010	505.583	7.7142	0	17.646	1196.56	1163.5	550.63	1
TRINITY_DN8752_c0_g1_i1	0	0	0	0	0	0	19.7042	10.3243	22.2913	4.37763	59.6907	3.1841	0	0	0	0	0	0	29.3167	8.14037	22.6941	10.005	25.429	16.8785	0	0	0	15.0143	13.3345	31.4374	0	0	0	18.7285	16.3496	21.1537	1
TRINITY_DN21446_c0_g1_i3	4.33146	0	3.16735	0.951543	1.78056	5.95741	333.08	494.243	554.734	953.822	1135.01	877.912	11.7585	4.24185	2.38073	1.06269	19.9122	7.0682	363.736	489.201	722.736	1061.96	793.602	552.402	2.16573	2.05945	3.86899	413.661	754.278	1006.46	8.00018	1.72171	13.4902	426.469	892.348	673.002	1
TRINITY_DN24020_c0_g2_i7	71.5581	129.698	73.1789	74.4825	96.7467	105.178	1111.82	563.37	456.853	488.285	404.775	363.235	135.283	118.326	76.4678	74.7404	64.9157	65.2446	1160.74	741.552	576.883	924.909	254.55	313.344	100.628	73.8307	100.962	837.595	472.569	384.005	126.804	75.6041	65.0802	951.146	750.896	283.947	1
TRINITY_DN27907_c0_g1_i1	0	0	13.4756	0	0	0	358.519	129.026	517.388	560.958	550.602	725.214	0	0	7.63026	0	0	0	494.404	200.487	790.094	441.622	517.818	716.814	0	6.7378	0	243.773	539.173	637.908	0	3.81513	0	347.445	615.858	617.316	1
TRINITY_DN50942_c0_g1_i1	0	0	0	0	0	0	79.8095	42.161	96.9627	80.8652	95.0881	44.9294	0	0	0	0	0	0	117.128	51.5847	125.397	54.3464	96.2314	99.8317	0	0	0	60.9853	88.9139	70.0087	0	0	0	84.3563	89.8717	98.0315	1
TRINITY_DN18021_c0_g1_i1	13.9771	15.4038	15.4078	15.1933	14.5693	12.7973	290.11	218.259	554.865	584.228	408.141	797.629	20.938	20.5466	18.3224	16.34	17.8372	9.09874	333.679	298.72	527.478	622.21	516.434	670.955	14.6905	15.3006	13.6833	254.185	569.546	602.885	20.7423	17.3312	13.468	316.2	574.844	593.695	1
TRINITY_DN14064_c0_g1_i3	0	0	0	0	0	0	9.35867	2.94943	4.99343	2.65566	9.63755	2.30373	0	0	0	0	0	0	11.5998	4.75628	7.34275	4.106	6.65436	4.99053	0	0	0	6.15405	3.82455	5.97064	0	0	0	8.17804	5.72438	5.82245	1
TRINITY_DN23527_c1_g1_i2	34.8901	66.1249	56.8681	58.7616	63.5999	75.77	325.254	295.335	197.222	295.803	237.437	210.96	62.3531	91.564	75.7794	95.8263	50.1292	58.4243	296.975	365.537	217.909	377.372	192.17	182.009	50.5075	57.8148	69.685	310.294	246.512	224.199	76.9586	85.8029	54.2767	331.256	297.64	187.089	1
TRINITY_DN47448_c0_g1_i1	0	0	0	9.55795	0	0	867.03	264.002	1497.73	795.619	2634.2	924.554	0	0	0	0	40.5239	0	730.727	231.85	1421.92	1379.8	1758.12	2636.41	0	4.77897	0	565.516	1146.67	1779.38	0	0	20.2619	481.288	1400.86	2197.26	1
TRINITY_DN15879_c0_g1_i1	0	0	3.31907	0	1.24026	2.7919	108.103	115.093	381.015	438.439	580.55	724.071	1.17879	0.985751	1.67233	0	8.42081	2.48287	58.2796	103.961	193.083	289.569	461.723	572.603	0	1.65953	2.01608	111.598	409.727	652.311	1.08227	0.836165	5.45184	81.1203	241.326	517.163	1
TRINITY_DN13078_c0_g1_i2	27.0256	12.4558	9.5496	5.9554	5.39502	12.3713	293.657	320.305	586.614	924.73	377.087	678.28	25.9096	21.6807	15.2622	9.8203	18.2621	13.4313	422.485	611.964	875.548	1066.75	522.391	567.884	19.7407	7.7525	8.88316	306.981	755.672	527.683	23.7951	12.5412	15.8467	517.225	971.149	545.138	1
TRINITY_DN20073_c0_g1_i1	26.1793	25.7538	22.2933	20.9432	21.7161	22.5163	308.817	178.631	271.554	376.836	208.594	221.01	36.1164	22.8661	36.5151	21.9132	27.1004	21.9469	316.114	199.999	378.773	485.452	160.485	172.548	25.9665	21.6182	22.1162	243.724	324.195	214.802	29.4913	29.2141	24.5236	258.056	432.113	166.517	1
TRINITY_DN22716_c1_g3_i5	35.5691	43.8049	38.8518	42.212	40.6974	35.8605	393.891	717.363	978.552	1744.03	896.493	851.919	30.3026	30.0254	54.693	34.7832	69.5758	26.6789	517.363	770.28	935.105	1490.7	783.415	572.754	39.687	40.5319	38.279	555.627	1361.29	874.206	30.164	44.7381	48.1273	643.822	1212.9	678.084	1
TRINITY_DN5387_c0_g1_i1	0	0	0	0	0	0	60.251	162.851	179.501	258.265	88.3137	88.3163	0	0	0	0	9.75801	0	75.9749	159.349	93.6217	234.372	78.4493	63.2784	0	0	0	111.551	218.883	88.315	0	0	4.87901	117.662	163.997	70.8638	1
TRINITY_DN6159_c0_g1_i1	4.35657	5.48176	1.05377	0.638515	2.36186	2.66104	85.7115	89.6916	125.815	171.215	98.9615	84.7981	3.36997	1.87737	2.12509	2.83179	6.69038	0.946534	116.423	114.818	182.793	249.641	105.273	102.126	4.91916	0.846143	2.51145	87.7015	148.515	91.8798	2.62367	2.47844	3.81846	115.62	216.217	103.7	1
TRINITY_DN43256_c0_g1_i1	0	13.1235	0	0	0	0	804.118	266.426	759.154	353.817	586.844	608.592	0	0	7.83482	0	0	7.49835	595.586	105.988	562.71	274.024	341.501	646.881	6.56175	0	0	535.272	556.486	597.718	0	3.91741	3.74918	350.787	418.367	494.191	1
TRINITY_DN47494_c0_g1_i1	0	0	0	0	0	0	233.231	156.278	968.103	928.871	2096.42	1422.27	0	0	7.47289	0	47.5479	14.2747	445.988	192.509	571.468	531.926	2325.2	2459.72	0	0	0	194.755	948.487	1759.35	0	3.73644	30.9113	319.248	551.697	2392.46	1
TRINITY_DN16709_c0_g1_i1	0	0	0	0	0	0	32.8052	34.9188	80.8125	59.7394	12.8419	41.9739	0	0	0	0	0	0	16.7824	10.2044	55.7357	57.1054	33.7096	31.2819	0	0	0	33.862	70.2759	27.4079	0	0	0	13.4934	56.4206	32.4958	1
TRINITY_DN21671_c1_g2_i1	3.83069	5.61184	4.62418	2.80772	4.14245	2.33939	180.433	177.812	235.254	308.375	147.125	150.206	5.92248	6.58697	0.933922	1.24301	9.41751	1.24798	123.176	137.611	170.892	236.726	85.9051	125.687	4.72126	3.71595	3.24092	179.123	271.815	148.666	6.25473	1.08847	5.33275	130.393	203.809	105.796	1
TRINITY_DN19357_c0_g1_i1	1.21477	0.756738	1.74715	0.534597	0.975295	0	113.383	98.6833	134.653	239.369	184.081	160.087	0.936698	1.16415	0.665371	1.17539	7.57486	0.98806	156.913	124.361	240.617	352.215	167.369	131.932	0.985754	1.14087	0.487648	106.033	187.011	172.084	1.05042	0.920381	4.28146	140.637	296.416	149.65	1
TRINITY_DN38058_c0_g1_i1	0	0	0	0	0	0	78.2168	103.137	243.085	221.505	760.377	415.189	0	0	0	0	0	0	128.234	79.5118	164.24	195.442	725.358	518.565	0	0	0	90.6769	232.295	587.783	0	0	0	103.873	179.841	621.962	1
TRINITY_DN21999_c0_g1_i7	0	3.44486	2.64786	0	1.48615	3.33146	108.481	178.608	216.904	254.556	145.914	231.378	2.81543	2.36143	1.3308	1.77782	5.85436	3.55622	103.577	133.176	126.126	221.174	117.581	139.751	1.72243	1.32393	2.40881	143.544	235.73	188.646	2.58843	1.55431	4.70529	118.376	173.65	128.666	1
TRINITY_DN20624_c0_g1_i1	0	0	0	0	0	0	8.7509	16.0249	38.3758	60.3588	15.8961	31.1187	0	0	0	0	0.871532	0	11.8128	25.5709	52.7752	64.3495	29.9197	42.7718	0	0	0	12.3879	49.3673	23.5074	0	0	0.435766	18.6919	58.5624	36.3457	1
TRINITY_DN24786_c0_g1_i1	0	0	0	0	0	0	5.47351	2.55998	13.8512	4.23854	20.7054	7.72254	0	0	0	0	0.362768	0	8.45809	3.81841	16.9549	6.38094	14.1872	8.4806	0	0	0	4.01675	9.04487	14.214	0	0	0.181384	6.13825	11.6679	11.3339	1
TRINITY_DN13095_c0_g1_i1	0	0	0	0	0	0	15.6604	10.4174	21.6385	26.2608	10.9981	12.5017	0	0	0	0	1.17098	0	9.80075	10.0217	31.2289	36.3884	13.2133	14.754	0	0	0	13.0389	23.9496	11.7499	0	0	0.58549	9.91122	33.8087	13.9837	1
TRINITY_DN5246_c0_g1_i1	0	0	0	0	0	0	21.4042	4.11407	23.0006	7.64923	37.7545	6.99294	0	0	0	0	0	0	28.1195	7.62099	21.4898	10.8656	21.6291	28.2426	0	0	0	12.7591	15.3249	22.3737	0	0	0	17.8702	16.1777	24.9359	1
TRINITY_DN36080_c0_g1_i1	0	0	0	0	0	0	2811.47	1023.11	2460.96	1540.89	1900.47	640.216	23.6781	0	5.31756	0	65.9821	0	3712.01	1501.9	4926.02	1236.94	1401.97	816.835	0	0	0	1917.29	2000.93	1270.34	11.8391	2.65878	32.9911	2606.95	3081.48	1109.4	1
TRINITY_DN23780_c0_g1_i6	0	0	1.24559	0	0	0	33.6363	23.2335	88.3326	113.701	50.0104	48.9603	0	0	0.62659	0	1.57599	0	29.4826	29.9052	73.7859	91.4132	44.3079	50.82	0	0.622795	0	28.4349	101.017	49.4853	0	0.313295	0.787995	29.6939	82.5995	47.5639	1
TRINITY_DN7091_c0_g1_i1	8.64302	21.7476	19.8581	12.0343	12.8834	19.797	243.409	339.502	525.641	864.728	528.014	777.228	25.6274	13.9647	27.4032	14.7457	39.8207	20.6557	305.576	334.294	782.104	1080.81	685.102	724.967	15.1953	15.9462	16.3402	291.456	695.184	652.621	19.7961	21.0744	30.2382	319.935	931.457	705.034	1
TRINITY_DN23629_c1_g1_i5	0	1.74142	2.00586	1.1972	8.20378	2.50146	790.067	922.069	2775.48	5064.11	5103.68	5049.81	8.4767	0	13.0038	2.68944	72.5727	26.3337	544.664	667.289	2837.41	2723.99	4058.18	4845.14	0.87071	1.60153	5.35262	856.068	3919.8	5076.75	4.23835	7.84662	49.4532	605.976	2780.7	4451.66	1
TRINITY_DN228_c0_g1_i1	0	0	0	0	0	0	1482.01	515.468	1368.23	768.128	1357.92	494.956	33.6383	0	0	0	25.276	0	1793.91	525.169	2195.57	663.955	1269.33	806.442	0	0	0	998.739	1068.18	926.438	16.8192	0	12.638	1159.54	1429.76	1037.89	1
TRINITY_DN23705_c1_g1_i1	0	0	1.08612	0	0	1.37078	225.035	195.589	665.518	1113.63	804.989	786.429	2.31491	0	2.18951	0.729628	17.9182	3.90087	179.377	196.93	722.125	849.468	898.665	766.852	0	0.54306	0.68539	210.312	889.574	795.709	1.15745	1.45957	10.9095	188.154	785.796	832.758	1
TRINITY_DN54816_c0_g1_i1	0	0	0	0	0	0	117.09	71.8993	148.523	97.6795	94.9433	30.6596	0	0	0	0	0	0	175.11	52.4164	187.379	113.449	45.5161	53.576	0	0	0	94.4947	123.101	62.8014	0	0	0	113.763	150.414	49.5461	1
TRINITY_DN8844_c0_g1_i1	18.8428	19.908	21.4168	12.8791	13.755	11.5173	157.024	193.078	305.677	477.529	420.167	528.131	14.6109	6.82752	11.5056	14.3729	17.3283	14.3471	228.337	295.152	416.155	639.941	383.867	480.159	19.3754	17.1479	12.6362	175.051	391.603	474.149	10.7192	12.9392	15.8377	261.745	528.048	432.013	1
TRINITY_DN1633_c0_g1_i1	0	0	0	0	0	0	1696.79	381.878	840.688	548.975	467.391	184.81	13.964	0	0	0	30.7855	0	2165.12	416.967	1756.58	550.466	391.535	551.298	0	0	0	1039.33	694.832	326.101	6.982	0	15.3927	1291.04	1153.52	471.417	1
TRINITY_DN20379_c0_g1_i1	5.79069	10.0181	3.15134	3.18266	5.88587	2.65275	105.552	251.027	232.385	372.534	133.576	231.977	10.0783	10.2928	9.53306	8.4686	20.676	11.7948	133.03	256.735	217.141	411.717	216.147	216.603	7.9044	3.167	4.26931	178.29	302.459	182.776	10.1855	9.00083	16.2354	194.882	314.429	216.375	1
TRINITY_DN15345_c0_g1_i2	17.9619	29.4203	14.0143	26.345	25.8925	24.6668	132.086	108.845	95.0661	132.314	91.6135	70.2715	16.7445	23.4749	23.7834	36.6162	32.1354	30.9326	159.159	160.466	146.762	254.073	71.1527	69.5513	23.6911	20.1796	25.2796	120.466	113.69	80.9425	20.1097	30.1998	31.534	159.812	200.418	70.352	1
TRINITY_DN20285_c0_g1_i3	4.45923	7.68453	4.03018	6.37447	4.50963	3.0631	68.9171	49.4637	40.5082	65.0613	25.3026	26.2079	5.16752	5.02067	4.07537	5.41812	3.59892	6.17217	44.2284	42.9313	39.5171	69.5695	12.8321	14.7642	6.07188	5.20233	3.78636	59.1904	52.7848	25.7553	5.09409	4.74675	4.88555	43.5799	54.5433	13.7981	4
TRINITY_DN22277_c0_g1_i1	22.9816	22.6254	22.9414	21.6613	31.864	26.0595	124.656	152.157	174.013	240.534	107.38	152.856	18.5987	14.7816	20.0023	26.0571	36.3408	24.9477	169.102	193.081	308.196	346.108	145.184	164.527	22.8035	22.3013	28.9618	138.406	207.274	130.118	16.6901	23.0297	30.6442	181.091	327.152	154.856	1
TRINITY_DN45333_c0_g1_i1	0	0	0	0	0	0	26.4013	24.1592	37.6804	37.2254	7.86917	14.0685	0	0	0	0	0	1.1351	40.541	39.7622	31.2968	61.9228	4.30084	8.1473	0	0	0	25.2802	37.4529	10.9688	0	0	0.56755	40.1516	46.6098	6.22407	1
TRINITY_DN18129_c0_g1_i4	2.13005	0	0	0	0	0	27.85	23.5848	41.1814	63.0841	33.0462	29.1591	0	0	0	0	0.979315	0	16.2074	23.9073	49.1323	63.4155	25.9829	23.1374	1.06503	0	0	25.7174	52.1328	31.1026	0	0	0.489658	20.0573	56.2739	24.5602	1
TRINITY_DN18766_c1_g1_i3	0	1.0674	0	0	0	0	70.4079	89.0346	173.754	229.178	117.947	199.816	1.30988	0	0	0.826573	4.67326	0	56.1461	95.697	112.827	220.035	118.977	133.986	0.5337	0	0	79.7212	201.466	158.882	0.65494	0.413287	2.33663	75.9215	166.431	126.481	1
TRINITY_DN19992_c0_g1_i2	0	0	0	0	0	0	8.99848	12.5741	32.7986	46.5951	20.1384	31.6814	0	0	0	0	1.0762	0	11.9421	15.0334	51.2448	45.3234	39.5162	35.7942	0	0	0	10.7863	39.6968	25.9099	0	0	0.5381	13.4878	48.2841	37.6552	1
TRINITY_DN18177_c0_g1_i1	3.71457	16.7515	16.3746	16.2584	24.4118	13.6576	179.421	345.638	343.527	561.266	218.428	292.058	8.64553	14.5071	14.9559	14.6733	32.0567	14.5779	138.334	361.855	512.042	538.212	412.293	272.654	10.233	16.3165	19.0347	262.529	452.396	255.243	11.5763	14.8146	23.3173	250.095	525.127	342.474	1
TRINITY_DN23112_c0_g1_i2	0	0	0	0	0	0	8.9356	11.1097	38.0691	53.7973	31.3299	85.219	0	0	0	0	2.0009	0.471791	17.6986	19.372	94.4556	95.7012	56.0491	73.4248	0	0	0	10.0227	45.9332	58.2744	0	0	1.23635	18.5353	95.0784	64.737	1
TRINITY_DN33445_c0_g1_i1	0	0	0	0	0	0	196.127	157.516	683.679	583.664	983.178	554.343	0	0	5.21728	0	44.8281	0	225.786	241.82	642.345	434.077	947.858	667.555	0	0	0	176.822	633.671	768.76	0	2.60864	22.414	233.803	538.211	807.707	1
TRINITY_DN10969_c0_g1_i3	19.2656	27.3208	25.6722	23.9971	28.7899	20.5967	161.531	231.982	202.355	250.618	99.3071	182.882	24.8521	19.7596	25.2645	31.3504	29.5724	21.982	112.927	153.079	161.963	274.218	83.7251	111.579	23.2932	24.8346	24.6933	196.757	226.486	141.095	22.3058	28.3075	25.7772	133.003	218.091	97.6521	1
TRINITY_DN40932_c0_g1_i1	0	0	0	0	0	0	12.2562	4.2183	12.3029	19.239	27.7919	15.5133	0	0	0	0	0.813592	0	8.08113	4.92464	14.8823	8.36341	23.7055	14.8503	0	0	0	8.23725	15.7709	21.6526	0	0	0.406796	6.50289	11.6229	19.2779	1
TRINITY_DN1863_c0_g1_i1	0	0	3.94547	0	0	0	856.609	152.938	1389.52	288.174	473.571	180.605	0	0	0	0	12.479	0	951.927	202.106	1162.96	394.589	298.091	481.005	0	1.97273	0	504.774	838.847	327.088	0	0	6.2395	577.016	778.774	389.548	1
TRINITY_DN4885_c0_g1_i1	2.43543	0	0	0	0	0	23.3807	27.5384	55.9669	38.7914	76.2847	53.7828	0	0	0.89294	0	0	0	37.8951	33.6122	68.8833	31.4602	78.9407	64.2055	1.21772	0	0	25.4596	47.3792	65.0337	0	0.44647	0	35.7537	50.1718	71.5731	1
TRINITY_DN34757_c0_g1_i1	0	0	10.5697	0	0	0	1990.94	519.589	1931.01	547.853	1746.49	228.314	0	0	5.62133	0	34.8148	0	2351.49	695.621	2621.94	873.974	959.561	1041.63	0	5.28485	0	1255.26	1239.43	987.402	0	2.81067	17.4074	1523.56	1747.96	1000.6	1
TRINITY_DN18197_c0_g1_i1	42.7576	46.5735	33.6942	29.8652	37.7268	31.1033	122.364	151.699	107.927	124.683	67.2944	103.259	34.0226	26.753	26.2129	31.2116	38.2617	29.4972	108.9	128.155	85.2509	156.516	56.268	74.1415	44.6655	31.7797	34.4151	137.031	116.305	85.2767	30.3878	28.7123	33.8794	118.528	120.883	65.2047	1
TRINITY_DN21394_c0_g1_i1	9.17697	8.66824	5.55396	6.72452	3.73578	7.00733	406.973	236.71	388.715	627.191	430.395	415.598	3.5504	1.97944	8.39476	1.49232	17.6122	1.49561	403.298	187.56	620.285	731.181	416.447	485.183	8.92261	6.13924	5.37155	321.841	507.953	422.996	2.76492	4.94354	9.55391	295.429	675.733	450.815	1
TRINITY_DN21971_c0_g1_i2	1.29322	2.43628	1.87364	0.568711	2.09822	2.36933	190.713	168.81	191.64	386.259	156.023	126.607	2.99927	0	0	0.629539	5.96087	1.6853	151.624	180.266	229.348	424.024	107.633	108.271	1.86475	1.22118	2.23378	179.762	288.95	141.315	1.49964	0.314769	3.82308	165.945	326.686	107.952	1
TRINITY_DN49351_c0_g1_i1	0	2.7585	3.23637	1.94019	7.15301	8.10378	152.061	194.568	641.987	965.347	470.321	688.263	3.40363	8.67718	4.93015	4.34556	34.1566	5.78596	184.278	297.931	948.827	780.118	617.954	562.096	1.37925	2.58828	7.6284	173.315	803.667	579.292	6.0404	4.63786	19.9713	241.104	864.473	590.025	1
TRINITY_DN47639_c0_g1_i1	0	0	0	0	0	0	73.1588	52.7013	81.8122	66.8017	150.301	35.1622	0	0	0	0	0	6.64186	90.305	48.7188	132.666	74.1087	133.887	78.2994	0	0	0	62.9301	74.307	92.7316	0	0	3.32093	69.5119	103.387	106.093	1
TRINITY_DN54890_c0_g1_i1	15.5025	0	0	0	12.354	0	2084.44	584.32	1536.21	1168.32	879.948	514.659	13.3742	0	0	0	29.3692	0	2181.02	793.427	2248.43	811.801	695.474	916.397	7.75125	0	6.177	1334.38	1352.26	697.303	6.6871	0	14.6846	1487.22	1530.12	805.936	1
TRINITY_DN21418_c0_g1_i4	0	1.44197	0.831843	0.505834	0	0	18.1151	31.2089	17.4872	17.1341	8.35287	6.25539	0.88861	0	0	0	0	0.374578	25.935	25.873	8.35033	22.9816	5.08347	3.52199	0.720985	0.668839	0	24.662	17.3107	7.30413	0.444305	0	0.187289	25.904	15.666	4.30273	1
TRINITY_DN12002_c0_g1_i1	0	2.2559	0	0	0	0	40.0701	45.4709	43.3538	61.1857	32.9411	49.1301	0	0	0	0	6.37555	0	56.0683	59.2007	96.8912	131.505	29.9936	34.942	1.12795	0	0	42.7705	52.2698	41.0356	0	0	3.18777	57.6345	114.198	32.4678	1
TRINITY_DN15848_c0_g1_i1	10.4864	27.585	13.995	18.4374	9.99391	14.4163	389.162	664.566	1277.27	1945.11	1131.94	1618.9	17.5948	24.9566	14.7158	5.98024	37.0059	14.2481	412.693	663.029	1011.36	1539.77	1000.53	1062.88	19.0357	16.2162	12.2051	526.864	1611.19	1375.42	21.2757	10.348	25.627	537.861	1275.57	1031.7	1
TRINITY_DN20052_c0_g1_i1	0	0	0	0.811412	0	1.69221	34.1226	39.018	58.6167	114.555	73.0606	73.8477	0	0	0	0	2.5486	1.20428	7.70317	10.5889	24.7738	37.8947	36.583	39.6918	0	0.405706	0.846105	36.5703	86.5859	73.4541	0	0	1.87644	9.14604	31.3343	38.1374	1
TRINITY_DN23615_c1_g2_i1	20.9505	51.8162	39.8575	40.7406	45.4886	54.5343	303.782	461.496	559.624	840.645	380.788	438.538	59.6281	55.3256	47.9672	30.0075	70.1795	36.9877	460.281	584.072	751.67	1071.89	446.579	435.712	36.3834	40.2991	50.0114	382.639	700.135	409.663	57.4768	38.9873	53.5836	522.177	911.78	441.145	1
TRINITY_DN26655_c0_g1_i1	0	0	24.4179	0	0	17.4226	693.396	327.062	323.602	265.496	522.449	646.183	0	0	0	0	0	0	495.489	61.0302	397.876	454.099	404.754	580.777	0	12.2089	8.7113	510.229	294.549	584.316	0	0	0	278.26	425.987	492.766	1
TRINITY_DN22563_c0_g1_i3	17.42	11.1499	8.56042	10.1971	19.3154	7.99273	308.16	394.506	132.187	208.509	71.1963	100.815	20.3234	9.57682	15.9841	24.3829	17.3122	19.928	148.429	187.984	94.6557	202.01	39.1918	73.8629	14.285	9.37876	13.6541	351.333	170.348	86.0057	14.9501	20.1835	18.6201	168.207	148.333	56.5273	4
TRINITY_DN35840_c0_g1_i1	17.4	0	0	0	0	0	508.371	212.526	555.522	409.297	970.725	393.249	0	0	6.91925	0	17.4706	6.59361	527.06	213.923	1166.55	418.913	628.341	812.433	8.7	0	0	360.448	482.41	681.987	0	3.45962	12.0321	370.491	792.731	720.387	1
TRINITY_DN18568_c1_g1_i3	14.2491	29.2849	13.1377	8.5449	3.15268	7.11987	117.518	167.68	169.012	201.007	82.9634	102.712	11.0158	15.8745	8.52729	8.82844	9.55326	8.01856	127.117	165.875	100.867	190.279	52.7743	66.9148	21.767	10.8413	5.13627	142.599	185.01	92.8377	13.4451	8.67787	8.78591	146.496	145.573	59.8445	1
TRINITY_DN13214_c0_g1_i1	5.2222	4.09978	3.78351	2.29651	3.17794	2.39196	169.338	115.459	143.016	242.696	89.3428	87.6583	12.1121	12.6327	2.86482	5.08491	8.42449	5.95494	138.319	118.95	182.341	269.522	58.9678	50.9009	4.66099	3.04001	2.78495	142.399	192.856	88.5006	12.3724	3.97486	7.18971	128.635	225.931	54.9343	1
TRINITY_DN26897_c0_g1_i1	0	0	0	0	0	0	214.448	86.9849	299.193	378.295	1253.37	504.193	0	0	0	0	20.8324	0	248.751	173.76	115.008	91.9335	739.018	334.882	0	0	0	150.716	338.744	878.781	0	0	10.4162	211.255	103.471	536.95	1
TRINITY_DN16773_c0_g1_i5	0	0	0.74735	0.455071	0	0	59.1797	27.434	45.3714	53.8922	23.4521	30.2793	0.798991	0.664848	0.756243	0	2.38612	0	76.4015	35.0423	61.3883	72.1084	18.0664	34.34	0	0.60121	0	43.3068	49.6318	26.8657	0.73192	0.378121	1.19306	55.7219	66.7484	26.2032	1
TRINITY_DN23234_c0_g1_i4	76.3545	85.6462	40.7381	26.851	42.9345	26.4352	287.677	598.346	396.016	574.642	211.446	196.364	27.5882	34.1162	26.7067	24.8706	30.4643	24.896	471.028	725.922	518.862	900.443	287.119	243.905	81.0003	33.7946	34.6848	443.012	485.329	203.905	30.8522	25.7887	27.6802	598.475	709.652	265.512	1
TRINITY_DN49346_c0_g1_i1	18.6331	0	0	0	0	0	1540.02	365.109	1679.77	812.179	2483.03	616.267	0	0	7.41844	0	28.4903	0	1463.89	377.319	1083.67	937.246	3186.66	2671.76	9.31655	0	0	952.564	1245.97	1549.65	0	3.70922	14.2452	920.605	1010.46	2929.21	1
TRINITY_DN18411_c0_g1_i2	0	0	0	0	0	0	7.49162	3.00511	7.71727	7.37358	5.24731	10.6616	0	0	0	0	0.68828	0.486981	4.19399	4.8305	5.93859	12.3876	4.77069	7.87142	0	0	0	5.24836	7.54542	7.95445	0	0	0.58763	4.51225	9.1631	6.32105	1
TRINITY_DN13299_c1_g1_i1	22.7384	23.2381	23.7109	23.7458	41.5851	26.0408	153.527	206.359	80.2241	108.869	69.5886	63.5042	31.8764	24.7921	30.673	33.2458	33.3948	31.9555	137.398	167.57	87.7263	154.868	50.7708	30.9072	22.9883	23.7283	33.813	179.943	94.5465	66.5464	28.3343	31.9594	32.6752	152.484	121.297	40.839	4
TRINITY_DN22116_c0_g1_i1	0	1.43837	0	0	0	0	18.2238	12.8198	15.2027	22.0845	10.5207	13.7875	0	0	0.469781	0	0	0	20.9809	7.13349	26.762	29.3013	5.73953	9.34799	0.719185	0	0	15.5218	18.6436	12.1541	0	0.234891	0	14.0572	28.0316	7.54376	1
TRINITY_DN25230_c0_g1_i1	0	0	0	0	0	0	66.0231	56.353	124.282	266.784	43.8661	83.2611	0	0	0	0	5.12519	3.85079	77.2551	70.7346	157.23	158.85	36.9148	64.9324	0	0	0	61.1881	195.533	63.5636	0	0	4.48799	73.9948	158.04	50.9236	1
TRINITY_DN13071_c0_g1_i1	0	0	0	0	0	0	30.0387	58.2604	128.546	330.216	171.109	433.752	0	0	0	0	0	1.64442	31.2822	70.9742	259.556	202.812	277.463	349.453	0	0	0	44.1495	229.381	302.43	0	0	0.82221	51.1282	231.184	313.458	1
TRINITY_DN33343_c0_g1_i1	0	0	0	0	0	0	240.376	56.748	176.051	98.6545	127.109	143.114	0	0	0	0	0	0	331.463	57.9785	130.591	36.8433	161.807	225.292	0	0	0	148.562	137.353	135.112	0	0	0	194.721	83.7172	193.549	1
TRINITY_DN24705_c0_g1_i1	0	1.19104	0	0	0	1.72652	21.7544	16.278	51.5844	67.7844	44.6379	45.6892	0	0	0	0	0	0.614371	9.0928	12.8564	27.196	36.0375	25.6652	27.9833	0.59552	0	0.86326	19.0162	59.6844	45.1636	0	0	0.307186	10.9746	31.6168	26.8242	1
TRINITY_DN14864_c0_g1_i2	2.13396	8.12043	1.5599	0.937613	1.75357	1.9566	76.3162	66.1624	186.877	207.613	76.6232	166.089	1.65494	1.39259	5.47315	2.09359	2.9433	5.57125	92.9096	102.133	184.834	207.712	119.787	142.423	5.1272	1.24876	1.85508	71.2393	197.245	121.356	1.52377	3.78337	4.25727	97.5213	196.273	131.105	1
TRINITY_DN46599_c0_g1_i1	0	0	0	0	0	0	375.414	97.064	1072.21	723.552	2126.73	962.837	0	0	0	0	9.16165	13.8751	263.31	104.833	940.388	419.025	1309.13	1469.22	0	0	0	236.239	897.881	1544.78	0	0	11.5184	184.072	679.707	1389.18	1
TRINITY_DN19803_c0_g1_i1	2.19847	5.58154	1.60818	1.93178	1.80838	4.03178	135.225	71.0695	82.5662	139.037	101.78	73.7096	0	1.43598	0	1.07907	3.03168	0.71755	78.0346	44.6127	167.241	186.28	80.0293	92.3256	3.89001	1.76998	2.92008	103.147	110.802	87.7448	0.71799	0.539535	1.87462	61.3237	176.761	86.1774	1
TRINITY_DN20575_c0_g1_i1	177.522	236.876	96.0183	93.5183	66.4901	76.0259	1539.08	1884.53	1661.41	2591.91	1531.56	1179.4	250.886	318.408	128.155	165.25	154.684	76.4053	2064.1	2257.77	2876.22	4875.06	1692.41	1802.63	207.199	94.7683	71.258	1711.8	2126.66	1355.48	284.647	146.702	115.545	2160.93	3875.64	1747.52	1
TRINITY_DN31125_c0_g1_i1	0	0	0	0	0	19.7498	180.753	60.5956	185.912	165.752	248.587	491.125	0	0	0	0	0	7.27758	214.111	45.0989	118.978	101.78	320.719	665.514	0	0	9.8749	120.674	175.832	369.856	0	0	3.63879	129.605	110.379	493.116	1
TRINITY_DN4875_c0_g1_i1	0	0	0	0	0	0	60.2037	57.2712	27.7535	27.6175	2.94199	11.271	0	0	0	0	0	0	21.5296	21.0471	27.5791	51.5262	3.61788	7.97289	0	0	0	58.7374	27.6855	7.1065	0	0	0	21.2884	39.5526	5.79538	4
TRINITY_DN13954_c0_g1_i1	0	0	0	0	0	0	26.6941	21.2385	49.2853	88.0819	18.8625	38.0512	0	0	0.936499	0	1.18041	0.417141	18.515	17.8633	30.6303	60.0435	10.274	20.2154	0	0	0	23.9663	68.6836	28.4569	0	0.468249	0.798775	18.1891	45.3369	15.2447	1
TRINITY_DN8666_c0_g1_i1	0	0	2.98538	1.79634	1.67732	3.74787	349.134	537.588	933.645	1563.22	563.413	752.9	6.33854	1.33219	7.48766	0	24.4399	4.00156	537.673	752.917	1002.67	1735.38	647.095	676.798	0	2.39086	2.71259	443.361	1248.43	658.157	3.83536	3.74383	14.2207	645.295	1369.03	661.947	1
TRINITY_DN13967_c0_g1_i1	50.1122	97.942	103.738	73.3974	34.292	80.4038	681.034	1402.86	360.107	524.566	132.884	200.802	85.8083	49.0219	55.0774	27.6432	17.2819	21.1218	693.126	1233.89	377.508	930.413	152.999	112.563	74.0271	88.5677	57.3479	1041.95	442.337	166.843	67.4151	41.3603	19.2019	963.508	653.961	132.781	4
TRINITY_DN21368_c0_g2_i1	14.6039	18.7295	41.6566	41.2966	0	40.9522	3504.52	2106.75	10370.3	6144.92	7657.44	4681.98	37.1541	9.63139	16.5415	7.28496	75.1485	10.3764	3825.25	2712.05	7205.34	2965.6	9085.39	6021.2	16.6667	41.4766	20.4761	2805.64	8257.61	6169.71	23.3927	11.9132	42.7625	3268.65	5085.47	7553.3	1
TRINITY_DN12442_c0_g1_i1	0	0	0	0	0	0	28.706	41.3409	119.793	155.783	67.8687	106.312	0	0	0	0	1.55918	0	10.7642	18.5692	39.2127	55.1165	72.0717	68.0922	0	0	0	35.0234	137.788	87.0904	0	0	0.77959	14.6667	47.1646	70.082	1
TRINITY_DN20452_c0_g1_i1	9.80655	14.8964	8.58618	5.17147	12.8594	3.59594	123.035	133.589	170.816	220.001	69.3712	130.089	9.12035	6.38411	11.4935	11.527	3.60879	8.95778	153.269	153.581	183.942	248.674	61.3736	99.5315	12.3515	6.87883	8.22767	128.312	195.409	99.7301	7.75223	11.5102	6.28328	153.425	216.308	80.4526	1
TRINITY_DN53586_c0_g1_i1	0	0	0	0	0	0	1170.04	155.105	860.439	305.358	165.906	115.809	0	0	0	0	0	0	1323.88	174.901	1181.06	333.275	160.223	380.444	0	0	0	662.572	582.899	140.858	0	0	0	749.391	757.168	270.334	1
TRINITY_DN19508_c0_g1_i4	1.7969	4.46926	5.48263	3.5591	4.67753	4.11144	33.7772	25.6495	23.3151	23.1323	17.8598	18.406	8.3085	8.59142	4.09948	4.12342	3.73674	6.8671	35.3824	25.2801	28.8373	42.5591	18.8112	17.6168	3.13308	4.52087	4.39448	29.7133	23.2237	18.1329	8.44996	4.11145	5.30192	30.3312	35.6982	18.214	1
TRINITY_DN11524_c0_g1_i1	0	0	0	0	0	0	4.99272	1.76105	10.0361	12.88	9.70632	11.8345	0	0	0	0	0.496588	0	5.75439	3.28817	6.55861	8.77912	10.8414	12.6838	0	0	0	3.37689	11.4581	10.7704	0	0	0.248294	4.52128	7.66887	11.7626	1
TRINITY_DN17307_c0_g1_i1	2.06721	7.11804	5.97343	5.00134	5.01122	6.62607	57.1299	57.6346	108.76	114.291	66.3877	103.288	6.38623	7.97099	4.91121	4.51781	4.76801	4.03883	49.0823	56.1431	73.8292	120.252	66.8922	84.8175	4.59262	5.48738	5.81865	57.3822	111.525	84.8379	7.17861	4.71451	4.40342	52.6127	97.0406	75.8548	1
TRINITY_DN24009_c0_g1_i1	27.605	60.4829	63.0277	36.3983	55.7028	53.9792	1290.47	1502.55	5024.78	7660.51	3059.92	3995.14	111.201	68.1743	101.752	72.0275	154.975	66.0253	1856.33	1987.32	6187.86	6225.22	5134.69	4689.9	44.044	49.713	54.841	1396.51	6342.65	3527.53	89.6876	86.8897	110.5	1921.82	6206.54	4912.3	1
TRINITY_DN29113_c0_g1_i1	0	0	0	0	0	15.2143	110.027	87.1397	322.128	295.477	1458.55	377.909	0	0	6.05554	0	0	0	182.268	116.718	263.155	169.215	549.058	370.498	0	0	7.60715	98.5833	308.803	918.229	0	3.02777	0	149.493	216.185	459.778	1
TRINITY_DN15662_c0_g1_i1	0	0	0	0	1.78399	1.98952	11.6793	7.61221	28.5654	30.8849	23.0969	26.1818	0	0	0	0	0	0	5.35921	7.10856	15.2779	22.9475	18.6211	16.1403	0	0	1.88675	9.64575	29.7251	24.6394	0	0	0	6.23388	19.1127	17.3807	1
TRINITY_DN17887_c0_g1_i7	4.37522	9.29577	8.20383	5.00476	7.05382	8.01232	37.9089	45.6692	43.0864	60.119	30.0644	41.71	7.42956	11.7835	2.55774	5.51671	10.904	7.69085	59.9128	62.8249	48.1835	68.8754	29.7264	33.62	6.83549	6.6043	7.53307	41.7891	51.6027	35.8872	9.60653	4.03722	9.29743	61.3688	58.5294	31.6732	1
TRINITY_DN18513_c1_g1_i2	55.386	57.5527	59.8524	65.9651	102.225	103.165	472.076	793.911	1329.95	1961.12	971.376	1436.52	70.5728	68.4563	58.8706	66.3974	115.12	73.4148	451.195	852.865	840.273	1724.95	677.412	729.966	56.4694	62.9088	102.695	632.994	1645.53	1203.95	69.5145	62.634	94.2674	652.03	1282.61	703.689	1
TRINITY_DN12728_c0_g1_i2	15.354	30.3536	8.39827	14.3389	22.0072	12.3154	166.225	470.673	179.837	142.305	47.4881	105.245	10.4106	6.24354	13.3546	11.2756	18.5423	18.7821	132.552	341.145	71.953	184.207	63.2137	59.2896	22.8538	11.3686	17.1613	318.449	161.071	76.3666	8.32707	12.3151	18.6622	236.849	128.08	61.2516	1
TRINITY_DN38208_c0_g1_i1	0	0	0	0	0	0	1287.18	93.2288	790.566	374.065	155.356	161.58	0	0	0	0	0	0	1120.91	167.494	836.596	316.077	154.339	394.262	0	0	0	690.204	582.316	158.468	0	0	0	644.202	576.337	274.3	1
TRINITY_DN32135_c0_g1_i1	0	12.3246	0	0	0	0	997.017	190.784	884.423	559.6	210.925	350.147	15.7236	0	0	0	0	0	1180.87	211.253	1095.98	450.458	171.837	641.417	6.1623	0	0	593.9	722.012	280.536	7.8618	0	0	696.061	773.219	406.627	1
TRINITY_DN21624_c0_g2_i1	0.672696	0	0	0	1.08123	0	52.0898	30.3879	44.0372	61.071	47.251	48.512	0	1.29049	0.245674	0	1.24262	0.218889	28.1315	27.4182	32.8614	51.9829	26.1361	35.0374	0.336348	0	0.540615	41.2388	52.5541	47.8815	0.645245	0.122837	0.730754	27.7749	42.4222	30.5867	1
TRINITY_DN22637_c0_g1_i2	10.0323	12.1291	2.12152	2.33741	3.31573	6.48229	121.143	67.7389	82.7682	128.448	66.9565	77.98	9.55538	4.52328	3.23225	3.71096	8.45051	3.83986	138.342	104.631	129.419	182.756	58.2313	91.258	11.0807	2.22947	4.89901	94.441	105.608	72.4683	7.03933	3.47161	6.14518	121.487	156.088	74.7446	1
TRINITY_DN21620_c0_g1_i4	0	0	0	0.749682	2.78455	0	11.1713	11.5732	27.5872	46.6606	29.7933	43.0872	0	0	0	0	0	0.556093	10.2763	11.3367	32.0243	44.3406	29.8983	40.9722	0	0.374841	1.39227	11.3723	37.1239	36.4402	0	0	0.278046	10.8065	38.1825	35.4352	1
TRINITY_DN40561_c0_g1_i1	0	0	0	1.20424	0	0	54.6861	120.009	217.028	247.777	85.4934	175.372	0	0	0	0	3.7757	0	16.9467	26.3986	68.7408	71.9063	80.2326	72.6784	0	0.60212	0	87.3475	232.402	130.433	0	0	1.88785	21.6726	70.3235	76.4555	1
TRINITY_DN16887_c0_g1_i2	3.47719	4.39005	8.85845	3.82108	1.42004	6.37369	123.913	217.25	178.361	143.317	40.8569	53.2233	0	1.12831	3.18229	0.849782	1.60058	1.13386	63.0472	204.126	30.72	91.3609	43.7547	56.209	3.93362	6.33976	3.89687	170.582	160.839	47.0401	0.564155	2.01604	1.36722	133.587	61.0404	49.9819	1
TRINITY_DN16797_c0_g1_i2	2.29834	8.76303	6.73222	1.00967	3.7869	2.1077	77.7166	123.303	145.507	210.612	77.2864	114.818	0	0	0.842417	0	2.11229	0	58.9163	114.313	75.4134	142.871	48.5155	50.1966	5.53069	3.87094	2.9473	100.51	178.06	96.0522	0	0.421208	1.05614	86.6146	109.142	49.356	1
TRINITY_DN21286_c0_g1_i3	0.75965	0.474062	0	0.334254	0	0	39.6894	19.2408	103.563	113.708	104.328	164.485	0	0	0.277484	0	1.40287	0.494452	33.6072	27.9012	76.902	107.711	82.5882	153.458	0.616856	0.167127	0	29.4651	108.636	134.406	0	0.138742	0.948661	30.7542	92.3065	118.023	1
TRINITY_DN43549_c0_g1_i2	14.196	0	0	6.63975	0	0	1749.51	475.618	1330.92	1257.27	665.75	403.193	0	0	5.38708	0	33.4666	0	2552.92	644.67	3494.46	843.42	672.609	568.458	7.098	3.31988	0	1112.56	1294.1	534.471	0	2.69354	16.7333	1598.8	2168.94	620.534	1
TRINITY_DN14941_c0_g1_i3	6.43692	0	0	0	0	0	96.0625	218.284	305.876	420.231	138.53	283.09	0	0	2.40421	0	14.4657	4.23123	122.626	239.034	275.337	426.661	152.338	185.076	3.21846	0	0	157.173	363.053	210.81	0	1.2021	9.34847	180.83	350.999	168.707	1
TRINITY_DN4190_c0_g1_i1	0	0	0	0	0	0	5.02045	1.77104	6.26446	3.01637	9.60395	3.59091	0	0	0	0	0	0	7.19294	1.65346	5.49613	3.38128	7.0086	5.79772	0	0	0	3.39575	4.64041	6.59743	0	0	0	4.4232	4.4387	6.40316	1
TRINITY_DN17582_c0_g1_i1	2.09364	2.6544	1.52977	1.83988	1.71938	3.83911	33.8206	43.2495	132.607	188.726	258.16	196.747	0	0	2.30112	0	0.962683	0.683194	17.1912	34.5703	26.3733	67.4592	64.9154	74.5639	2.37402	1.68483	2.77924	38.535	160.666	227.454	0	1.15056	0.822939	25.8807	46.9162	69.7397	1
TRINITY_DN18647_c0_g2_i1	0	0	0	7.18344	0	0	78.7986	119.93	71.4409	202.448	31.0063	50.8729	0	0	11.5899	0	0	0	161.8	133.398	168.57	302.957	117.344	90.7565	0	3.59172	0	99.3643	136.944	40.9396	0	5.79495	0	147.599	235.763	104.05	1
TRINITY_DN41632_c0_g1_i1	0	0	0	0	0	8.59527	116.299	171.463	602.029	1008.26	947.148	1342.07	0	0	6.96594	0	20.7543	3.13751	64.6769	105.097	276.697	416.351	753.746	1028.09	0	0	4.29763	143.881	805.144	1144.61	0	3.48297	11.9459	84.8869	346.524	890.918	1
TRINITY_DN23988_c0_g1_i1	0	0	0	0	33.0206	0	1407.21	594.632	6477.04	4603.55	4771.44	5907.58	0	0	15.6696	0	50.3113	37.4918	658.542	162.099	2649.1	3465.38	7358.86	7550.7	0	0	16.5103	1000.92	5540.3	5339.51	0	7.8348	43.9016	410.321	3057.24	7454.78	1
TRINITY_DN56747_c0_g1_i1	0	0	0	0	0	0	381.241	94.8927	279.681	84.5128	254.805	18.2513	0	0	0	0	0	0	384.899	161.123	302.652	145.561	124.801	118.604	0	0	0	238.067	182.097	136.528	0	0	0	273.011	224.106	121.703	1
TRINITY_DN20232_c0_g1_i3	1.25351	0	0	0	1.01629	2.29649	92.9302	83.8225	365.711	432.905	158.635	385.629	0.968918	1.61606	0	0.609992	2.88928	1.63343	62.1417	63.7692	262.679	256.623	167.352	274.348	0.626755	0	1.65639	88.3764	399.308	272.132	1.29249	0.304996	2.26136	62.9554	259.651	220.85	1
TRINITY_DN48811_c0_g1_i1	0	0	0	0	0	0	62.5235	29.5256	17.0985	32.6372	68.8783	45.7217	0	0	0	0	0	0	75.3124	30.0024	78.3913	61.2928	71.9274	72.5195	0	0	0	46.0245	24.8679	57.3	0	0	0	52.6574	69.8421	72.2234	1
TRINITY_DN31048_c0_g1_i1	0	0	0	0	0	0	1429.73	413.668	1031.03	669.414	719.157	328.807	31.8596	0	0	0	48.4027	0	1674.95	437.802	1770.51	485.223	618.903	554.831	0	0	0	921.699	850.222	523.982	15.9298	0	24.2014	1056.38	1127.87	586.867	1
TRINITY_DN28703_c0_g1_i1	0	0	0	0	0	0	476.126	179.868	885.033	405.37	1418.89	212.643	0	0	0	0	51.2235	0	510.649	169.564	1223.23	772.15	957.113	566.291	0	0	0	327.997	645.202	815.767	0	0	25.6118	340.106	997.69	761.702	1
TRINITY_DN23574_c0_g1_i6	5.40321	3.38457	6.24839	9.03134	9.61216	6.92794	27.1439	43.7791	37.3425	51.8493	19.9574	32.6671	5.84326	4.16957	3.95018	6.30054	7.97482	9.85371	22.7259	31.6862	28.7261	51.5275	31.2022	34.7214	4.39389	7.63987	8.27005	35.4615	44.5959	26.3122	5.00642	5.12536	8.91427	27.206	40.1268	32.9618	1
TRINITY_DN11960_c0_g1_i1	5.89121	0	0	2.59157	0	5.37815	97.9007	183.417	380.987	646.836	192.626	393.639	0	0	0	0	10.5265	1.92165	98.731	203.181	538.7	575.996	411.843	469.056	2.94561	1.29578	2.68907	140.659	513.912	293.132	0	0	6.22408	150.956	557.348	440.45	1
TRINITY_DN12390_c0_g1_i2	31.385	32.6733	28.2524	25.1538	24.1663	33.8443	154.263	131.643	53.8317	84.0882	37.4809	43.1807	30.0343	23.9987	29.0681	17.1617	13.5925	18.0643	167.985	159.12	78.9343	172.631	30.2953	35.1813	32.0292	26.7031	29.0053	142.953	68.9599	40.3308	27.0165	23.1149	15.8284	163.553	125.783	32.7383	4
TRINITY_DN26723_c0_g1_i1	0	0	0	0	0	0	5.64055	4.08519	7.18324	4.46876	11.6324	10.5794	0	0	0	0	0	0	6.06112	3.45658	7.03839	6.49964	9.12787	12.9574	0	0	0	4.86287	5.826	11.1059	0	0	0	4.75885	6.76901	11.0426	1
TRINITY_DN2305_c0_g1_i1	0	0	0	0	0	0	17.0598	16.2013	45.1614	53.6007	7.36828	25.643	0	0	0	0	0	0	12.6586	23.1812	42.978	47.4476	8.87847	19.1037	0	0	0	16.6305	49.3811	16.5056	0	0	0	17.9199	45.2128	13.9911	1
TRINITY_DN17370_c0_g1_i1	12.2461	18.9618	8.71604	13.4971	24.47	16.7552	155.029	246.912	342.235	554.43	266.525	764.425	14.0675	23.5097	11.4076	17.8294	33.0646	22.0315	124.153	228.767	465.091	547.516	469.745	473.279	15.604	11.1066	20.6126	200.971	448.332	515.475	18.7886	14.6185	27.548	176.46	506.303	471.512	1
TRINITY_DN36231_c0_g1_i1	0	0	0	0	0	0	15.3398	34.5274	36.999	112.218	32.3644	30.9888	0	0	0	0	0	0	36.2581	59.5297	52.108	150.873	9.3771	19.1023	0	0	0	24.9336	74.6085	31.6766	0	0	0	47.8939	101.49	14.2397	1
TRINITY_DN36665_c0_g1_i1	0	0	0	0	0	0	939.635	686.088	2239.69	1756.63	463.397	431.431	15.7236	0	0	0	94.1375	0	1146.73	1009.32	3795.96	2489.84	658.335	1075.38	0	0	0	812.861	1998.16	447.414	7.8618	0	47.0688	1078.03	3142.9	866.858	1
TRINITY_DN56695_c0_g1_i1	0	0	0	0	0	0	904.536	215.995	969.403	109.086	694.711	64.8318	0	0	0	0	18.8848	0	968.723	358.774	443.96	210.834	285.855	128.464	0	0	0	560.265	539.245	379.771	0	0	9.4424	663.748	327.397	207.16	1
TRINITY_DN7158_c0_g1_i1	0	0	0	0	5.13542	0	35.7386	64.8443	105.076	166.534	26.2356	31.3354	0	0	0	0	2.87001	0	39.7506	101.284	98.5145	173.34	40.3187	46.4067	0	0	2.56771	50.2914	135.805	28.7855	0	0	1.43501	70.5173	135.927	43.3627	1
TRINITY_DN13793_c0_g1_i2	0	0	0	0	0	0	13.6715	9.70285	9.8649	15.5146	8.18119	15.3186	0	1.80516	0	0	0	0.896103	9.7235	7.78974	14.2574	15.1125	13.9411	9.69045	0	0	0	11.6872	12.6898	11.7499	0.90258	0	0.448051	8.75662	14.685	11.8158	1
TRINITY_DN5342_c0_g1_i2	2.42854	5.33268	2.63666	4.80634	4.91941	2.2245	56.2734	40.2445	46.7079	67.9413	27.4246	27.3062	1.87689	3.12923	3.99597	2.36274	7.83766	5.14204	62.4842	49.455	59.877	116.73	20.3532	24.4888	3.88061	3.7215	3.57195	48.2589	57.3246	27.3654	2.50306	3.17936	6.48985	55.9696	88.3035	22.421	1
TRINITY_DN22711_c0_g1_i2	3.59479	10.6732	6.48286	6.72143	9.42122	6.58329	75.4255	42.0321	64.0137	80.1374	50.1767	48.3731	6.93733	6.91768	10.1797	4.79519	8.70949	4.97352	53.3863	37.7469	48.4123	65.6291	22.9698	33.1339	7.13399	6.60215	8.00225	58.7288	72.0755	49.2749	6.92751	7.48745	6.8415	45.5666	57.0207	28.0518	1
TRINITY_DN15627_c0_g1_i6	2.05613	2.56404	2.95969	1.20638	1.65273	1.25487	27.8609	31.9572	20.0776	24.623	6.73714	11.6464	2.6432	3.50677	4.2553	2.6545	3.79798	2.67625	24.365	27.7341	14.4037	36.7732	6.7455	8.65858	2.31008	2.08304	1.4538	29.9091	22.3503	9.19177	3.07498	3.4549	3.23712	26.0495	25.5885	7.70204	4
TRINITY_DN22645_c0_g1_i3	0	0.667188	3.07936	0	1.72247	2.92694	70.8126	49.7503	78.2359	114.165	42.5917	69.0407	0	0	0.778798	0.517523	4.42239	0.346914	56.6134	62.2918	60.8618	117.99	37.105	60.5698	0.333594	1.53968	2.3247	60.2815	96.2005	55.8162	0	0.64816	2.38465	59.4526	89.4259	48.8374	1
TRINITY_DN23100_c0_g1_i1	0	0	0	0	0	0	9.34947	8.2691	5.04852	6.57263	4.07319	2.81014	0	0	0	0.847211	0	0	4.26589	5.09414	3.84854	8.04557	3.03931	1.86236	0	0	0	8.80928	5.81058	3.44167	0	0.423606	0	4.68002	5.94705	2.45084	4
TRINITY_DN12510_c0_g1_i1	9.00931	5.6915	2.62487	2.37592	10.312	6.60607	429.567	625.126	1411.5	2200.13	1702.53	1591.51	8.37387	0	6.59712	5.28728	66.3403	5.87637	514.767	748.756	1579.91	1997.18	1825.51	1583.39	7.3504	2.5004	8.45904	527.346	1805.82	1647.02	4.18694	5.9422	36.1083	631.762	1788.55	1704.45	1
TRINITY_DN15055_c0_g1_i2	0	2.55773	0	0	0	0	53.7028	70.286	106.306	143.436	32.3869	65.1596	0	2.60844	0	0	5.43514	0	66.5032	65.178	77.4572	133.124	26.6387	37.6249	1.27886	0	0	61.9944	124.871	48.7732	1.30422	0	2.71757	65.8406	105.291	32.1318	1
TRINITY_DN16403_c0_g1_i1	8.76157	3.65424	4.21687	1.28477	3.92963	10.6978	98.2366	76.3199	172.082	232.548	109.112	186.895	6.01354	3.12553	4.9808	2.36267	4.04244	4.43746	92.2651	68.0986	161.859	205.158	95.5713	139.168	6.20791	2.75082	7.31372	87.2782	202.315	148.004	4.56954	3.67173	4.23995	80.1818	183.508	117.37	1
TRINITY_DN15589_c1_g1_i1	0.978008	1.22378	0.706095	0.430235	1.57922	3.58244	15.1247	13.1346	30.777	47.0789	32.234	49.5302	1.51036	1.25607	0.714839	1.42421	3.60984	0.955288	20.2084	22.6574	36.0051	53.8809	31.4361	37.785	1.10089	0.568165	2.58083	14.1297	38.9279	40.8821	1.38321	1.06952	2.28256	21.4329	44.943	34.6105	1
TRINITY_DN12073_c0_g1_i1	0	2.96276	0	0.689183	0	0	343.908	395.964	369.946	821.353	433.57	342.532	6.06569	0	1.72094	0.76502	34.6542	2.55501	734.421	657.615	1086.29	1568.39	692.311	502.875	1.48138	0.344591	0	369.936	595.649	388.051	3.03285	1.24298	18.6046	696.018	1327.34	597.593	1
TRINITY_DN7791_c0_g1_i1	0	0	0	0	0	0	11.6734	3.01163	13.7428	5.64845	17.2719	7.31733	0	0	0	0	0	0	13.6325	2.32304	17.2773	7.18731	14.5767	19.7073	0	0	0	7.34252	9.69562	12.2946	0	0	0	7.97777	12.2323	17.142	1
TRINITY_DN12952_c0_g1_i2	0	0	1.00718	0	0	0	58.4193	85.1984	73.9	138.553	45.2505	63.1008	0	0.897001	0	1.35343	7.04015	0	63.228	112.454	82.3906	140.756	37.8868	33.5873	0	0.50359	0	71.8089	106.227	54.1757	0.448501	0.676715	3.52007	87.841	111.573	35.737	1
TRINITY_DN19324_c0_g5_i2	2.67133	8.90455	11.561	8.22677	7.17964	11.4149	84.3791	79.5702	39.2807	48.6571	33.0538	29.2268	8.93544	3.9978	2.9282	4.31891	6.98598	6.08725	68.3916	79.3951	50.759	74.032	21.9352	12.2998	5.78794	9.89389	9.29727	81.9746	43.9689	31.1403	6.46662	3.62355	6.53661	73.8933	62.3955	17.1175	1
TRINITY_DN2155_c0_g1_i1	0	0	0	10.1047	0	0	962.511	444.678	733.344	153.714	3286.91	476.968	17.4532	0	0	0	32.4036	0	1169.97	620.253	411.798	300.344	1714.13	1614.95	0	5.05235	0	703.594	443.529	1881.94	8.7266	0	16.2018	895.111	356.071	1664.54	1
TRINITY_DN39878_c0_g1_i1	0	0	0	0	0	0	135.565	49.2339	208.349	69.3847	157.002	62.4677	15.9084	0	0	0	0	0	142.083	84.1845	142.383	103.597	156.899	141.831	0	0	0	92.3995	138.867	109.735	7.9542	0	0	113.134	122.99	149.365	1
TRINITY_DN4003_c0_g1_i2	0	0	6.32172	0	0	0	341.442	652.343	1403.94	3008.15	1156.82	1515.54	3.32814	0	4.8158	2.12368	72.5246	8.47124	597.71	794.926	2758.86	3766.63	1752.41	1274.6	0	3.16086	0	496.892	2206.05	1336.18	1.66407	3.46974	40.4979	696.318	3262.74	1513.51	1
TRINITY_DN45784_c0_g1_i1	0	0	0	0	0	0	800.289	89.4239	708.428	252.238	132.406	99.8717	0	0	0	0	0	0	683.768	89.5238	596.946	201.1	86.1355	223.02	0	0	0	444.856	480.333	116.139	0	0	0	386.646	399.023	154.578	1
TRINITY_DN20185_c0_g1_i2	7.61246	7.66919	2.21124	6.69377	9.91541	5.58015	102.161	157.068	163.219	225.212	122.131	156.049	3.53405	9.85093	4.45663	7.42694	7.71405	1.48874	54.6534	91.9308	89.0889	146.748	88.1431	79.0301	7.64082	4.45251	7.74778	129.615	194.215	139.09	6.69249	5.94178	4.6014	73.2921	117.918	83.5866	1
TRINITY_DN20632_c0_g1_i2	40.7078	27.5258	16.4206	21.8751	29.4505	37.2994	160.485	142.549	161.122	247.798	138.137	162.831	32.6621	32.1855	25.3758	21.326	45.1421	23.0963	195.3	205.007	210.025	303.479	91.1617	109.294	34.1168	19.1478	33.3749	151.517	204.46	150.484	32.4238	23.3509	34.1192	200.154	256.752	100.228	1
TRINITY_DN25769_c0_g1_i1	2.49283	3.17553	1.82933	1.09488	2.05986	4.57306	39.2375	65.6719	77.646	62.0726	34.4459	44.3043	0	3.27004	2.7423	1.22686	2.28969	1.62821	26.4591	59.4935	20.3469	56.2898	38.7353	32.5019	2.83418	1.4621	3.31646	52.4547	69.8593	39.3751	1.63502	1.98458	1.95895	42.9763	38.3184	35.6186	1
TRINITY_DN20930_c0_g1_i2	0.893178	0.558261	2.57707	2.35772	0.720199	0.817853	36.9639	26.0662	38.686	73.5038	32.3795	36.4987	2.75784	2.86445	0.979069	0.433228	3.29758	1.4538	40.0036	40.2293	49.1028	76.1941	22.1863	25.8919	0.72572	2.46739	0.769026	31.5151	56.0949	34.4391	2.81114	0.706148	2.37569	40.1165	62.6485	24.0391	1
TRINITY_DN23526_c0_g1_i3	71.9591	113.612	107.117	104.011	112.868	108.567	337.122	466.939	583.437	839.487	481.236	622.023	86.4707	71.3842	80.832	116.344	105.594	132.618	337.996	436.235	494.685	801.893	511.92	535.222	92.7856	105.564	110.718	402.031	711.462	551.63	78.9274	98.588	119.106	387.115	648.289	523.571	1
TRINITY_DN11824_c0_g1_i1	4.70919	3.95577	3.42151	2.76045	3.83641	2.87679	233.009	260.605	531.211	839.273	419.451	658.801	6.07392	0	4.59539	3.06427	18.7962	10.2339	172.657	213.701	509.846	697.367	335.304	377.63	4.33248	3.09098	3.3566	246.807	685.242	539.126	3.03696	3.82983	14.515	193.179	603.606	356.467	1
TRINITY_DN12710_c0_g1_i1	0	0	0	0	0	3.69449	39.1081	76.1357	190.553	250.129	120.263	152.873	0	2.63172	0	0	7.2871	1.31692	27.1222	61.8153	130.611	143.13	105.538	130.596	0	0	1.84725	57.6219	220.341	136.568	1.31586	0	4.30201	44.4688	136.87	118.067	1
TRINITY_DN23246_c0_g1_i5	3.8976	6.07299	4.2062	6.00315	4.17498	6.54128	28.6749	22.7639	26.611	47.8271	36.1337	32.0619	3.00588	4.15262	2.6095	3.14391	4.50016	1.90228	30.2969	21.7427	32.509	53.374	21.307	26.6354	4.98529	5.10468	5.35813	25.7194	37.2191	34.0978	3.57925	2.87671	3.20122	26.0198	42.9415	23.9712	1
TRINITY_DN12508_c0_g2_i1	6.34691	3.91094	4.47734	5.5676	0	0	96.4147	109.119	149.122	167.782	95.7717	142.015	0	0	4.71326	0	2.84999	2.07654	68.5884	81.2314	121.118	122.484	89.9771	78.3326	5.12893	5.02247	0	102.767	158.452	118.893	0	2.35663	2.46326	74.9099	121.801	84.1548	1
TRINITY_DN54708_c0_g1_i1	0	0	0	0	0	0	1062.9	142.1	935.189	566.136	120.03	215.596	0	0	8.02221	0	0	0	1196.63	138.863	1168.94	434.744	153.441	440.599	0	0	0	602.5	750.662	167.813	0	4.0111	0	667.747	801.842	297.02	1
TRINITY_DN12974_c0_g1_i2	17.6363	10.0228	2.56812	8.5272	5.76414	8.08204	203.809	302.686	217.799	352.482	141.745	208.272	31.4142	9.15968	7.10224	2.58664	10.5528	2.3005	296.629	298.605	398.293	501.562	190.664	233.269	13.8295	5.54766	6.92309	253.248	285.141	175.008	20.2869	4.84444	6.42665	297.617	449.928	211.966	1
TRINITY_DN45896_c0_g1_i1	0	0	0	0	0	0	256.811	111.234	174.411	27.7067	312.042	27.6941	0	0	0	0	10.5738	0	262.433	73.6362	123.915	84.5794	109.138	87.4098	0	0	0	184.022	101.059	169.868	0	0	5.2869	168.035	104.247	98.2739	1
TRINITY_DN18407_c0_g1_i1	6.71959	4.31381	4.94444	4.41487	0	12.3332	262.485	426.879	383.348	573.232	187.54	295.581	5.24382	0	3.69251	0	0	1.09733	206.177	272.529	346.112	464.989	110.058	150.65	5.5167	4.67966	6.1666	344.682	478.29	241.56	2.62191	1.84625	0.548665	239.353	405.55	130.354	1
TRINITY_DN24024_c1_g1_i4	6.1983	9.96426	8.90614	9.09338	5.79786	5.2005	52.196	27.5649	25.093	37.4785	44.5383	26.6784	5.57413	8.56931	4.52578	7.49059	9.78459	6.38477	105.217	49.0804	69.2805	100.587	32.5359	30.4441	8.08128	8.99976	5.49918	39.8804	31.2858	35.6084	7.07172	6.00819	8.08468	77.1487	84.9338	31.49	1
TRINITY_DN16921_c0_g1_i1	0	0	4.97895	0	0	0	84.973	112.54	257.405	192.823	71.5952	106.573	0	4.5172	2.64854	3.40672	0	4.67513	54.7245	85.9438	144.192	192.213	87.3609	83.8431	0	2.48948	0	98.7565	225.114	89.0841	2.2586	3.02763	2.33757	70.3341	168.202	85.602	1
TRINITY_DN15925_c0_g1_i1	3.80771	0	0	0.55818	1.02928	2.32534	196.019	110.801	646.287	1057.86	1139.08	1414.13	0	0	3.24906	1.23546	28.0837	6.61587	149.164	135.987	946.844	894.084	1139.26	1359.24	1.90386	0.27909	1.67731	153.41	852.073	1276.61	0	2.24226	17.3498	142.575	920.464	1249.25	1
TRINITY_DN8479_c0_g1_i1	0	0	0	0	2.57565	0	41.382	46.818	30.4052	20.6188	6.02034	19.3973	2.40368	0	0	0	1.41574	0	38.434	82.4403	15.4999	40.8311	8.66759	9.10869	0	0	1.28782	44.1	25.512	12.7088	1.20184	0	0.70787	60.4371	28.1655	8.88814	1
TRINITY_DN23524_c0_g2_i1	0	0.778707	0	0	0	1.1366	7.66619	5.19901	14.5822	17.3099	23.3327	31.4432	0	0	0	0	0	0.404209	4.96514	3.80166	9.62563	11.7602	14.2929	19.1029	0.389354	0	0.5683	6.4326	15.946	27.388	0	0	0.202104	4.3834	10.6929	16.6979	1
TRINITY_DN3267_c0_g1_i1	3.14795	0	1.14364	0	1.28235	1.44229	84.3512	92.487	369.183	374.667	155.193	362.526	1.21809	0	0	0.768169	9.42342	1.53925	76.4203	79.603	266.313	346.967	196.25	327.199	1.57397	0.57182	1.36232	88.4191	371.925	258.86	0.609045	0.384084	5.48133	78.0117	306.64	261.725	1
TRINITY_DN16281_c0_g1_i1	0	0	0	0	0	0	25.9987	31.527	60.2787	123.069	35.0823	42.91	0	2.46924	0	0	5.16005	1.23974	28.8875	44.6785	164.104	169.094	77.694	85.5454	0	0	0	28.7629	91.6739	38.9962	1.23462	0	3.1999	36.783	166.599	81.6197	1
TRINITY_DN54977_c0_g1_i1	0	0	0	0	0	0	117.325	45.3804	91.1568	62.6902	191.871	86.7909	0	0	0	0	0	0	59.8427	36.4429	125.233	29.6124	178.821	71.3622	0	0	0	81.3527	76.9235	139.331	0	0	0	48.1428	77.4227	125.092	1
TRINITY_DN22288_c0_g1_i3	2.77523	0	2.04283	0	0	0	158.541	134.941	408.515	702.075	364.449	377.23	0	0	1.0183	2.73878	12.7345	1.8137	123.73	122.261	557.321	517.243	389.898	366.967	1.38762	1.02141	0	146.741	555.295	370.84	0	1.87854	7.2741	122.995	537.282	378.433	1
TRINITY_DN22420_c1_g1_i2	0	0	0	0	0	0	11.8156	48.3083	77.445	146.582	31.1225	51.315	0	0	0	0	2.82492	0	21.1371	45.2513	53.0952	77.4599	16.2908	16.8248	0	0	0	30.062	112.013	41.2188	0	0	1.41246	33.1942	65.2776	16.5578	1
TRINITY_DN21745_c0_g1_i4	0	1.33831	0	0	0	0	332.01	472.738	1079.65	1452.19	607.346	1072.13	1.63679	0	2.31999	1.03518	13.5869	7.57674	149.093	222.342	361.704	575.44	430.454	329.424	0.669155	0	0	402.374	1265.92	839.738	0.818395	1.67759	10.5818	185.718	468.572	379.939	1
TRINITY_DN16218_c0_g1_i1	3.94163	0	0	0	0	0	39.9254	36.4328	111.445	161.119	65.2891	85.4777	0	0	0	0	3.55759	0	28.6713	50.9698	85.0833	124.341	74.3219	53.5103	1.97081	0	0	38.1791	136.282	75.3834	0	0	1.77879	39.8205	104.712	63.9161	1
TRINITY_DN11594_c0_g1_i2	0	8.35299	3.25728	0	0	0	103.074	140.542	89.1071	164.584	61.1684	113.642	3.4362	5.84045	1.66019	8.77237	4.06392	0	127.421	154.992	150.658	246.04	99.2684	86.293	4.1765	1.62864	0	121.808	126.846	87.4052	4.63833	5.21628	2.03196	141.207	198.349	92.7807	1
TRINITY_DN54964_c0_g1_i1	0	0	0	0	0	22.14	168.633	347.242	2598.4	2776.57	8564.8	6587.11	0	0	0	0	33.3942	48.2818	152.538	240.149	1555.05	1872.04	13367.4	10765.9	0	0	11.07	257.938	2687.49	7575.95	0	0	40.838	196.344	1713.55	12066.6	1
TRINITY_DN32021_c0_g1_i1	0	0	0	0	0	0	585.752	152.876	310.678	56.5231	669.767	65.3714	0	0	8.66683	0	0	0	666.825	128.375	182.592	162.999	306.745	110.798	0	0	0	369.314	183.601	367.569	0	4.33341	0	397.6	172.796	208.772	1
TRINITY_DN7088_c0_g1_i2	17.4785	0	0	0	0	0	1509.73	593.768	648.438	196.889	1098.11	128.928	0	0	0	0	43.8215	0	1593.3	862.61	1054.06	345.841	476.973	277.963	8.73925	0	0	1051.75	422.663	613.519	0	0	21.9108	1227.95	699.95	377.468	1
TRINITY_DN15585_c0_g1_i2	0	0	0	0	0	0	20.6091	13.7453	69.9723	92.6983	12.9995	26.0242	0	0	0.500859	0	0	0.446182	14.1243	13.4587	90.4571	41.9884	15.2209	21.7618	0	0	0	17.1772	81.3353	19.5118	0	0.25043	0.223091	13.7915	66.2227	18.4914	1
TRINITY_DN17987_c0_g1_i1	0	0	0	0	0	0	7.08736	3.58729	15.2121	7.75345	14.927	6.47672	0	0	0	0	0	0	3.47866	2.81649	14.7794	8.56113	5.93706	2.68442	0	0	0	5.33732	11.4828	10.7019	0	0	0	3.14757	11.6703	4.31074	1
TRINITY_DN38106_c0_g1_i1	0	0	0	0	0	0	1124.38	240.034	3676.46	1914.21	1085.64	1020.84	15.7015	0	0	0	37.5133	0	1436.66	347.537	4663.8	1417.63	1010.78	2326.81	0	0	0	682.207	2795.34	1053.24	7.85075	0	18.7567	892.099	3040.72	1668.8	1
TRINITY_DN11923_c0_g1_i1	0	0	0	0	0	0	23.5231	16.7676	18.4416	40.9352	6.04195	12.1693	5.27699	0	0.83087	0	2.08369	0	96.41	52.4442	86.5629	134.317	37.9948	38.1829	0	0	0	20.1454	29.6884	9.10562	2.63849	0.415435	1.04184	74.4271	110.44	38.0888	1
TRINITY_DN46055_c0_g1_i1	0	0	0	0	0	0	72.3788	105.272	388.429	192.882	2571.56	401.877	0	0	0	0	7.00777	0	117.842	105.334	243.403	122.921	1232.63	575.923	0	0	0	88.8254	290.655	1486.72	0	0	3.50388	111.588	183.162	904.277	1
TRINITY_DN29615_c0_g1_i1	21.8812	0	0	0	0	0	3362.39	843.106	3991.18	1095.49	1937.61	291.89	17.7664	0	0	0	45.9413	3.82388	6154.38	1800.84	4414.25	1676.52	1290.92	1408.07	10.9406	0	0	2102.75	2543.34	1114.75	8.8832	0	24.8826	3977.61	3045.39	1349.49	1
TRINITY_DN21809_c0_g1_i1	1.08771	2.7256	1.57244	1.91376	2.63894	2.98857	34.0456	24.5168	20.8054	16.7575	14.2371	8.5558	0.840236	0.699544	2.78326	1.05703	1.50503	1.06268	17.9856	16.7796	19.4773	31.0478	17.9951	14.9331	1.90665	1.7431	2.81376	29.2812	18.7814	11.3964	0.76989	1.92014	1.28385	17.3826	25.2625	16.4641	1
TRINITY_DN9892_c0_g1_i1	20.8436	22.0961	25.0053	21.4014	19.5494	24.1702	182.365	112.397	72.5227	68.6491	72.927	58.8401	17.6853	17.3325	26.1368	32.6306	24.0627	22.1566	76.2495	64.7708	51.8114	83.6775	26.2855	24.5106	21.4699	23.2034	21.8598	147.381	70.5859	65.8835	17.5089	29.3837	23.1097	70.5101	67.7445	25.398	4
TRINITY_DN18642_c0_g2_i1	61.2235	53.9941	30.1994	32.0793	28.5361	34.6056	168.458	156.286	104.291	214.552	88.5686	132.859	45.318	42.8534	32.8715	38.6846	33.0224	38.6202	205.347	159.634	173.509	285.232	89.1233	131.282	57.6088	31.1394	31.5709	162.372	159.421	110.714	44.0857	35.7781	35.8213	182.49	229.37	110.203	1
TRINITY_DN20081_c0_g1_i1	0	0	0	0.668068	0	0	43.3634	25.2918	223.244	263.517	168.606	182.779	0	0	0	0	7.69901	1.48582	44.0321	28.3194	262.386	220.743	149.172	181.618	0	0.334034	0	34.3276	243.38	175.692	0	0	4.59241	36.1758	241.565	165.395	1
TRINITY_DN8564_c0_g1_i1	0	5.70002	0	1.30217	0	0	80.6749	150.178	110.347	133.528	35.0731	59.8337	6.92291	0	0	0	0	1.93927	110.934	248.25	52.6353	168.226	22.4927	26.2308	2.85001	0.651085	0	115.426	121.938	47.4534	3.46145	0	0.969635	179.592	110.431	24.3618	1
TRINITY_DN16214_c1_g2_i1	71.4341	98.3893	82.7425	72.4535	73.4104	99.0532	258.595	247.612	157.935	249.551	113.289	174.995	103.578	89.2685	75.1139	86.914	110.34	88.413	251.584	321.794	213.593	345.787	120.731	181.141	84.9117	77.598	86.2318	253.103	203.743	144.142	96.4232	81.0139	99.3765	286.689	279.69	150.936	4
TRINITY_DN19435_c0_g1_i5	0	2.17021	2.50242	0.755763	1.40389	1.57573	202.043	229.922	594.693	906.905	268.104	494.597	5.32522	0	3.77627	3.36087	10.2891	1.68188	124.159	211.891	635.544	674.413	250.902	392.929	1.0851	1.62909	1.48981	215.983	750.799	381.351	2.66261	3.56857	5.98549	168.025	654.978	321.915	1
TRINITY_DN8780_c0_g1_i3	0	0	1.63828	0	0	0	14.6275	20.6888	71.7303	122.351	57.9814	58.3527	0	0	0.820428	0	1.0289	0	15.0168	23.7813	46.4702	62.212	47.4708	44.9334	0	0.81914	0	17.6581	97.0406	58.1671	0	0.410214	0.51445	19.3991	54.3411	46.2021	1
TRINITY_DN19091_c0_g1_i1	0	0	0	1.53103	0	0	44.0121	35.5297	40.9776	76.3632	24.4012	36.875	0	2.29353	1.28011	0	3.18758	2.28881	32.9515	32.341	48.2612	72.871	16.5977	16.0925	0	0.765515	0	39.7709	58.6704	30.6381	1.14677	0.640055	2.7382	32.6463	60.5661	16.3451	1
TRINITY_DN6843_c0_g1_i1	0	2.24535	2.57061	1.52775	2.86812	0	71.8079	28.2508	46.0284	38.0632	33.3129	36.7611	5.42545	2.29132	1.27719	1.72255	1.58909	2.2819	68.2637	45.6468	44.8636	69.8365	21.224	33.1116	1.12268	2.04918	1.43406	50.0294	42.0458	35.037	3.85838	1.49987	1.93549	56.9552	57.35	27.1678	1
TRINITY_DN14100_c0_g1_i2	0	0.891742	1.54397	0.629111	1.14971	1.96331	22.9673	10.0812	30.9059	45.5391	35.1498	41.1771	0.551434	0	1.56656	1.73087	1.32032	1.39575	20.2568	21.6802	26.359	46.6988	31.5188	37.3795	0.445871	1.08654	1.55651	16.5243	38.2225	38.1634	0.275717	1.64871	1.35804	20.9685	36.5289	34.4492	1
TRINITY_DN43391_c0_g1_i1	0	0	0	0	0	0	18.899	22.8937	78.4949	87.4662	157.156	105.734	0	0	0	0	3.80673	0	13.3991	17.4802	63.1724	69.7026	146.96	198.765	0	0	0	20.8963	82.9805	131.445	0	0	1.90336	15.4397	66.4375	172.863	1
TRINITY_DN29831_c0_g1_i1	0	0	0	0	0	3.73869	56.4047	130.662	224.116	217.219	75.1209	128.858	0	2.66393	6.03066	0	5.55673	0	49.8722	114.195	170.77	185.439	140.606	121.921	0	0	1.86935	93.5333	220.668	101.989	1.33197	3.01533	2.77836	82.0336	178.105	131.263	1
TRINITY_DN6982_c0_g1_i2	0	0	0	0	0	0	7.06632	10.9365	22.2059	24.1284	32.7437	31.8005	0	2.03427	0	0	0	1.00574	10.1553	13.6822	16.0096	20.6056	31.6529	18.1441	0	0	0	9.00141	23.1671	32.2721	1.01713	0	0.50287	11.9187	18.3076	24.8985	1
TRINITY_DN49750_c0_g1_i1	0	0	0	0	0	0	49.0019	70.5075	172.694	332.865	217.29	223.72	0	0	0	0	15.9367	0	50.4192	81.9927	241.681	413.379	290.707	189.04	0	0	0	59.7547	252.779	220.505	0	0	7.96835	66.206	327.53	239.873	1
TRINITY_DN41067_c0_g1_i1	0	0	0	0	0	0	17.9815	8.85798	17.7832	2.1964	8.80135	0.952845	0	0	0	0	0	0	29.9453	14.9296	18.8026	5.39429	7.73118	5.53202	0	0	0	13.4197	9.9898	4.8771	0	0	0	22.4374	12.0984	6.6316	1
TRINITY_DN19390_c0_g1_i1	21.6984	40.8353	25.3005	28.6292	48.8309	38.6461	132.22	159.351	141.229	164.554	120.48	100.875	33.538	40.3801	42.7545	41.0449	60.5809	39.2666	309.289	329.406	537.863	607.422	257.701	151.381	31.2668	26.9648	43.7385	145.786	152.892	110.678	36.959	41.8997	49.9237	319.347	572.643	204.541	1
TRINITY_DN27706_c0_g1_i2	0	0	0	0	0	13.7388	59.8762	97.0884	64.4716	154.079	91.8237	116.978	0	0	5.52962	0	6.84566	0	20.1843	65.5312	71.8191	88.6322	83.3995	97.9724	0	0	6.8694	78.4823	109.275	104.401	0	2.76481	3.42283	42.8577	80.2257	90.6859	1
TRINITY_DN12710_c0_g2_i1	0	0	5.54846	0	0	0	108.155	190.983	318.435	372.422	164.775	215.288	0	0	2.77501	0	13.7382	0	62.7291	141.036	252.649	247.446	180.204	162.64	0	2.77423	0	149.569	345.428	190.031	0	1.3875	6.8691	101.883	250.048	171.422	1
TRINITY_DN37906_c0_g1_i1	0	0	0	0	0	0	528.647	154.725	560.545	162.62	673.626	102.569	15.3459	0	0	0	8.67771	0	660.755	110.203	718.512	149.348	332.643	369.151	0	0	0	341.686	361.582	388.097	7.67295	0	4.33885	385.479	433.93	350.897	1
TRINITY_DN27779_c0_g1_i1	0	0	0	0	0	0	12.3841	12.5117	7.14611	18.0181	4.35045	5.09845	0	0	0	0	0	0	9.10659	9.18222	12.5025	20.515	9.87586	7.97397	0	0	0	12.4479	12.5821	4.72445	0	0	0	9.1444	16.5087	8.92491	1
TRINITY_DN30752_c0_g1_i1	0	0	0	0	0	0	67.7824	18.9361	22.4376	38.5471	78.5011	34.4649	0	0	0	0	0	0	50.3211	36.0791	60.464	49.0723	69.22	56.7324	0	0	0	43.3592	30.4924	56.483	0	0	0	43.2001	54.7681	62.9762	1
TRINITY_DN15205_c0_g1_i1	0	1.532	1.76524	0	0	0	15.72	46.8437	60.8062	117.018	94.6771	96.837	0	0	0	0	5.53021	0	45.6028	70.5742	115.646	177.38	113.181	92.2503	0.766	0.88262	0	31.2818	88.9121	95.757	0	0	2.76511	58.0885	146.513	102.716	1
TRINITY_DN16248_c0_g1_i3	5.58569	3.51186	1.0127	1.22806	6.80768	14.0728	212.3	157.568	312.305	369.048	184.448	194.055	9.71964	5.41164	5.61888	14.9692	23.1644	12.2861	163.025	153.632	388.769	431.53	201.677	164.492	4.54878	1.12038	10.4402	184.934	340.677	189.252	7.56564	10.294	17.7252	158.329	410.149	183.084	1
TRINITY_DN33240_c0_g1_i1	0	0	0	0	0	0	14.1496	5.51561	21.6852	20.7518	8.35691	8.15691	0	0	0	0	0	0	5.52714	14.0914	12.9247	21.0783	7.4218	13.1719	0	0	0	9.8326	21.2185	8.25691	0	0	0	9.80927	17.0015	10.2969	1
TRINITY_DN12968_c0_g1_i1	1.58902	2.00265	0	0	0	0	40.4317	37.5311	62.1283	81.3633	34.6956	53.1136	2.4596	0	0.581509	0	0.731774	0.518003	32.2033	38.9684	58.7699	79.1539	22.4344	29.0026	1.79584	0	0	38.9814	71.7458	43.9046	1.2298	0.290755	0.624888	35.5859	68.9619	25.7185	1
TRINITY_DN4369_c0_g1_i1	0	0	0	8.70645	0	0	2290.48	379.158	6982.2	2825.06	3095.78	1950.56	31.104	0	7.20928	0	90.8437	13.7901	2379.7	750.845	6984.26	2224.03	2661.59	3212.31	0	4.35323	0	1334.82	4903.63	2523.17	15.552	3.60464	52.3169	1565.27	4604.15	2936.95	1
TRINITY_DN41127_c0_g1_i1	0	0	0	0	0	0	100.42	39.2373	45.9496	24.9079	263.535	115.014	0	0	0	0	0	0	61.9205	22.9263	71.8055	43.3688	148.673	169.812	0	0	0	69.8286	35.4288	189.275	0	0	0	42.4234	57.5871	159.243	1
TRINITY_DN23040_c0_g1_i3	0	0	0	0	0	1.46917	17.3053	20.2588	55.181	85.2706	24.9092	36.8	0	0	0	1.56533	0.738295	0	15.6043	19.5405	36.1725	46.5261	15.0363	10.1721	0	0	0.734585	18.782	70.2258	30.8546	0	0.782665	0.369148	17.5724	41.3493	12.6042	1
TRINITY_DN13305_c0_g1_i1	0	0	0	0.739405	1.37266	0	26.5756	28.6801	44.883	72.8954	21.228	30.3012	0	2.18151	1.23136	1.64344	4.64637	1.09686	32.6795	37.9462	83.5445	119.964	35.9008	34.9848	0	0.369702	0.68633	27.6279	58.8892	25.7646	1.09075	1.4374	2.87162	35.3128	101.754	35.4428	1
TRINITY_DN17556_c0_g1_i4	0	0	0	0	0	0	60.4201	97.3985	385.041	784.506	216.018	445.116	0	0	1.83644	0	11.0981	0	59.3275	82.6484	500.895	390.118	244.277	257.787	0	0	0	78.9093	584.774	330.567	0	0.91822	5.54905	70.9879	445.506	251.032	1
TRINITY_DN53421_c0_g1_i1	0	0	0	0	0	0	79.2923	41.1157	173.295	112.366	1006.31	245.98	0	0	0	0	7.19461	0	160.199	54.2723	244.274	145.276	979.776	800.098	0	0	0	60.204	142.831	626.145	0	0	3.5973	107.236	194.775	889.937	1
TRINITY_DN13213_c0_g1_i1	33.0622	17.9749	29.46	18.5009	14.6766	12.3929	581.922	317.96	521.807	651.461	679.608	486.321	41.8578	41.8005	68.7325	41.0464	75.4565	46.0431	452.905	272.357	860.015	899.432	597.819	672.841	25.5185	23.9805	13.5347	449.941	586.634	582.965	41.8291	54.8894	60.7498	362.631	879.724	635.33	1
TRINITY_DN22225_c1_g1_i3	10.5504	15.2031	13.4526	14.9974	16.3398	17.0905	98.2863	110.35	314.018	349.484	171.726	265.104	16.2831	13.519	14.2313	13.3741	23.9763	13.4717	140.928	140.19	396.72	381.385	207.992	274.155	12.8767	14.225	16.7152	104.318	331.751	218.415	14.9011	13.8027	18.724	140.559	389.053	241.073	1
TRINITY_DN9779_c0_g1_i3	7.21592	8.17078	5.23569	3.80737	4.69377	1.32226	37.3026	45.8803	41.4416	71.8999	31.8637	34.3098	4.46528	2.79825	4.22374	2.814	3.98945	0.940648	38.1785	52.3819	37.4778	65.9482	27.0453	23.7886	7.69335	4.52153	3.00801	41.5914	56.6707	33.0868	3.63176	3.51887	2.46505	45.2802	51.713	25.4169	1
TRINITY_DN43353_c0_g1_i1	0	7.80755	26.1317	11.4741	0	0	3082.12	1914.52	18976.5	11265.6	12178.5	11306	20.228	7.97972	18.6354	6.10878	309.905	17.2372	4002.76	2705.28	13826.3	8259.52	12700	12310.5	3.90377	18.8029	0	2498.32	15121	11742.2	14.1039	12.3721	163.571	3354.02	11042.9	12505.2	1
TRINITY_DN17518_c0_g1_i1	0	0	0	0	0	0	52.4871	42.2053	227.935	313.663	158.041	182.138	1.73681	0	0	0	9.26013	0.730724	30.3724	51.4095	161.401	219.618	148.896	147.732	0	0	0	47.3462	270.799	170.089	0.868405	0	4.99543	40.891	190.51	148.314	1
TRINITY_DN17323_c0_g1_i3	21.8632	30.6864	54.0311	31.1065	39.6415	29.4527	131.078	149.339	133.811	166.394	94.7373	108.681	13.9189	9.12331	11.2878	10.6423	6.52087	8.79879	93.3105	96.82	101.208	160.576	65.7551	75.9571	26.2748	42.5688	34.5471	140.209	150.103	101.709	11.5211	10.9651	7.65983	95.0652	130.892	70.8561	1
TRINITY_DN7190_c0_g1_i1	21.3823	0	0	0	0	0	160.603	232.906	507.723	1141.58	309.923	511.13	0	0	8.50228	0	44.5256	16.0939	345.389	405.886	803.909	1332.19	1230.74	1286.06	10.6912	0	0	196.755	824.651	410.526	0	4.25114	30.3098	375.638	1068.05	1258.4	1
TRINITY_DN16838_c0_g1_i1	42.2338	143.032	86.7573	85.8213	63.9736	126.122	643.874	1654.21	755.486	1282.74	232.846	694.757	127.836	78.8512	135.421	59.3336	40.5251	96.1065	785.256	1453.15	655.641	1620.08	341.688	519.027	92.6329	86.2893	95.0478	1149.04	1019.11	463.801	103.344	97.3773	68.3158	1119.2	1137.86	430.358	1
TRINITY_DN24799_c0_g1_i1	0	0	0	0	0	0	24.5372	13.4501	15.0313	24.5215	6.90094	7.87482	0	0	0	0	0	0	16.247	17.7784	35.5617	18.7605	6.32377	7.26262	0	0	0	18.9936	19.7764	7.38788	0	0	0	17.0127	27.1611	6.79319	1
TRINITY_DN13139_c0_g1_i1	4.88378	4.10524	4.73411	1.43131	3.98218	5.96726	38.2766	51.5938	84.1981	80.9717	24.1086	42.1828	6.30048	2.10972	3.57478	4.76933	3.748	2.1229	36.5968	47.7424	41.5496	70.4616	22.9888	22.7257	4.49451	3.08271	4.97472	44.9352	82.5849	33.1457	4.2051	4.17206	2.93545	42.1696	56.0056	22.8573	1
TRINITY_DN11124_c0_g1_i1	14.4935	14.7831	15.1685	11.0165	10.5866	18.0925	69.6378	37.014	40.4853	36.0314	22.9421	18.8396	13.7184	13.8994	14.4354	14.9868	12.7784	13.9334	89.5277	52.2918	48.6963	71.7466	16.5449	23.5569	14.6383	13.0925	14.3396	53.3259	38.2584	20.8909	13.8089	14.7111	13.3559	70.9098	60.2215	20.0509	4
TRINITY_DN22828_c0_g1_i3	7.12316	12.544	4.13388	6.26416	11.5803	11.7471	41.2234	38.7728	34.0076	37.7068	32.4865	37.6553	8.81515	10.1257	13.029	9.02641	10.5024	10.678	27.3337	31.7586	32.2542	55.5192	32.1218	32.2338	9.83358	5.19902	11.6637	39.9981	35.8572	35.0709	9.47042	11.0277	10.5902	29.5462	43.8867	32.1778	1
TRINITY_DN56837_c0_g1_i1	19.8849	0	0	0	0	0	983.474	277.622	901.183	147.046	1286.5	99.5353	0	0	7.97135	0	20.4894	0	891.092	461.591	514.724	316.052	525.568	408.734	9.94245	0	0	630.548	524.115	693.018	0	3.98568	10.2447	676.341	415.388	467.151	1
TRINITY_DN15680_c0_g1_i1	0	3.23612	3.75502	6.93328	8.50837	4.83927	150.625	200.108	531.504	704.318	197.662	505.142	0	6.82489	15.6408	10.2716	23.7332	5.1253	172.741	221.273	581.521	590.084	519.958	533.38	1.61806	5.34415	6.67382	175.367	617.911	351.402	3.41244	12.9562	14.4292	197.007	585.803	526.669	1
TRINITY_DN14393_c0_g1_i1	0	0	0	0	0	0	120.422	214.625	799.209	1568.36	410.63	475.267	3.44944	0	1.66546	0	12.2379	0	97.3025	194.23	448.278	665.924	194.172	231.165	0	0	0	167.524	1183.78	442.948	1.72472	0.83273	6.11895	145.766	557.101	212.668	1
TRINITY_DN23742_c0_g1_i1	13.2746	27.1085	9.75858	9.32703	13.196	12.1782	111.014	240.445	106.687	137.711	42.3139	49.0482	12.3781	8.72665	0.973892	3.92574	2.43738	2.60198	61.4077	138.008	54.2054	114.531	39.3658	28.9122	20.1915	9.54281	12.6871	175.73	122.199	45.681	10.5524	2.44982	2.51968	99.7079	84.3682	34.139	4
TRINITY_DN23417_c0_g2_i1	0	0	1.61286	0	0	0	10.3078	9.05288	18.9108	29.1741	10.7623	18.4927	0	1.44019	0	0	0	0	8.48132	11.4216	10.7034	19.1365	11.0821	14.7641	0	0.80643	0	9.68034	24.0424	14.6275	0.720095	0	0	9.95146	14.92	12.9231	1
TRINITY_DN12712_c0_g1_i1	0	0	0	0	0	0	8.91907	6.33634	16.784	23.5216	11.832	10.1685	0	0	0	0	1.33146	0	4.56111	4.00033	21.3663	22.9347	8.33206	9.01995	0	0	0	7.6277	20.1528	11.0003	0	0	0.66573	4.28072	22.1505	8.676	1
TRINITY_DN28710_c0_g1_i1	7.94664	0	3.89429	2.32646	4.38824	7.29023	382.086	384.688	2276.29	3630.26	2533.22	4016.38	14.4079	1.74121	9.71661	3.91658	51.0693	20.7682	345.871	326.671	2467.81	2020.24	2765.17	3161.32	3.97332	3.11037	5.83924	383.387	2953.28	3274.8	8.07456	6.81659	35.9188	336.271	2244.03	2963.24	1
TRINITY_DN8790_c0_g1_i1	9.27385	4.36086	6.70844	5.0986	14.0775	8.49417	54.1842	48.3037	76.2649	76.2363	42.1932	62.773	5.37434	13.433	8.90021	8.45444	20.8473	13.9701	35.346	47.8721	63.3595	95.3429	46.5949	54.3101	6.81735	5.90352	11.2858	51.2439	76.2506	52.4831	9.40367	8.67732	17.4087	41.609	79.3512	50.4525	1
TRINITY_DN45917_c0_g1_i1	0	0	0	0	0	0	46.3998	98.0536	303.22	256.038	1115.4	969.228	0	0	0	0	0	0	77.3262	103.761	221.607	90.033	1045.43	726.318	0	0	0	72.2267	279.629	1042.31	0	0	0	90.5436	155.82	885.874	1
TRINITY_DN50837_c0_g1_i1	0	0	0	0	0	0	29.5202	13.4104	69.1716	15.8189	123.741	49.2572	0	0	0	0	4.65815	0	36.5966	26.5224	49.53	27.2953	88.8473	44.0911	0	0	0	21.4653	42.4952	86.4991	0	0	2.32908	31.5595	38.4126	66.4692	1
TRINITY_DN11793_c0_g1_i2	1.21618	1.52605	0	0	0.985454	0	30.9986	36.5436	9.39555	15.765	4.96204	10.6167	1.87985	0.783556	0	0.591622	0.560707	0.396163	38.5595	48.7895	14.3751	47.253	5.00253	4.38412	1.37112	0	0.492727	33.7711	12.5803	7.78937	1.3317	0.295811	0.478435	43.6745	30.8141	4.69332	1
TRINITY_DN16115_c1_g1_i1	0	1.0389	5.99012	2.17275	4.03132	0	154.935	131.933	261.545	344.669	160.209	202.19	2.55071	0	1.20599	0	4.55146	1.6114	110.964	116.26	245.002	282.293	133.154	138.813	0.51945	4.08143	2.01566	143.434	303.107	181.2	1.27536	0.602995	3.08143	113.612	263.648	135.983	1
TRINITY_DN16834_c0_g1_i2	15.8373	21.3053	20.2259	19.1391	32.4585	21.7779	59.4217	75.0925	70.6486	101.726	37.6465	63.3941	10.7407	15.4692	13.7768	20.3645	25.4965	20.6673	40.3504	80.3062	50.5885	81.4276	44.37	52.2685	18.5713	19.6825	27.1182	67.2571	86.1873	50.5203	13.105	17.0707	23.0819	60.3283	66.008	48.3192	1
TRINITY_DN16183_c0_g1_i1	0	0	0	0	0	0	17.3388	18.9202	27.8614	39.7902	11.2754	10.4869	0	0	0	0	3.27441	0.775695	11.0365	17.8635	25.5511	34.2328	11.0674	4.65534	0	0	0	18.1295	33.8258	10.8811	0	0	2.02505	14.45	29.892	7.86137	1
TRINITY_DN3840_c0_g1_i1	0	0	3.13062	0	0	0	94.9046	76.6059	142.839	220.495	57.0644	86.5178	3.29778	0	1.58843	0	5.83383	0	57.8901	49.3184	201.752	190.345	58.4353	87.1871	0	1.56531	0	85.7553	181.667	71.7911	1.64889	0.794215	2.91691	53.6042	196.048	72.8112	1
TRINITY_DN16401_c0_g1_i4	4.91818	2.06736	4.76805	8.64823	5.34792	4.50703	31.5936	32.7415	37.8955	50.2265	31.2549	34.675	7.61416	6.37477	7.20012	11.208	8.30341	9.62059	42.7817	43.0275	38.5086	64.6613	23.9972	31.5298	3.49277	6.70814	4.92748	32.1675	44.061	32.965	6.99446	9.20406	8.962	42.9046	51.5849	27.7635	1
TRINITY_DN345_c0_g1_i1	7.38201	4.76448	2.7113	3.23118	6.0746	10.1779	40.7156	153.858	159.946	243.314	124.137	188.372	2.86341	2.4021	2.70193	5.46668	20.1202	2.41415	52.3774	120.172	133.48	239.216	78.5002	123.425	6.07325	2.97124	8.12625	97.2868	201.63	156.255	2.63275	4.08431	11.2672	86.2747	186.348	100.963	1
TRINITY_DN19710_c0_g1_i3	0	0	3.47098	0	0	0	32.4158	37.2273	75.14	143.234	37.6156	25.8809	0	0	0	0	4.34244	0	26.5074	51.1846	53.5754	102.18	24.5902	21.4876	0	1.73549	0	34.8216	109.187	31.7482	0	0	2.17122	38.846	77.8777	23.0389	1
TRINITY_DN56484_c0_g1_i1	0	0	0	0	0	0	867.03	164.589	1166.2	165.875	507.274	48.8686	0	0	0	0	9.59429	0	949.104	168.964	771.214	255.436	162.703	182.467	0	0	0	515.809	666.038	278.071	0	0	4.79715	559.034	513.325	172.585	1
TRINITY_DN23059_c0_g1_i1	0	0	0	0	0	0	10.456	7.29528	23.6969	28.3738	26.2719	24.2758	0	0	0	0	0.657198	0	5.28773	3.94741	10.9404	19.027	4.11197	3.89509	0	0	0	8.87564	26.0354	25.2738	0	0	0.328599	4.61757	14.9837	4.00353	1
TRINITY_DN55964_c0_g1_i1	0	0	0	0	0	0	53.6643	42.0836	116.486	180.042	119.577	124.072	0	0	0	0	9.99457	0	52.5078	46.3442	264.921	296.679	147.93	247.56	0	0	0	47.8739	148.264	121.825	0	0	4.99728	49.426	280.8	197.745	1
TRINITY_DN40488_c0_g1_i1	0	0	0	9.69884	0	0	456.653	90.7863	501.808	279.081	294.93	197.44	0	0	0	0	10.3431	0	714.315	75.7435	1084.59	219.279	292.268	359.861	0	4.84942	0	273.72	390.445	246.185	0	0	5.17155	395.029	651.934	326.064	1
TRINITY_DN271_c0_g1_i1	0	0	0	0	0	0	28.6639	32.888	151.608	212.583	34.4453	52.9841	0	0	0	0	0	0	29.629	45.3517	60.5084	101.996	23.8002	42.5191	0	0	0	30.776	182.096	43.7147	0	0	0	37.4903	81.2522	33.1596	1
TRINITY_DN22329_c0_g1_i6	0	0	0	0	0	0	17.0479	21.6967	89.3482	115.072	49.9338	65.8634	0	1.19896	0	0	5.94204	0.601663	17.805	47.1819	110.625	75.6562	50.6421	48.1328	0	0	0	19.3723	102.21	57.8986	0.59948	0	3.27185	32.4934	93.1406	49.3875	1
TRINITY_DN30119_c0_g1_i1	0	0	0	0	0	0	283.316	42.9866	276.16	121.441	75.2669	91.9761	0	0	0	0	0	0	339.324	30.1405	313.741	118.265	99.7229	149.019	0	0	0	163.151	198.8	83.6215	0	0	0	184.732	216.003	124.371	1
TRINITY_DN56957_c0_g1_i1	0	0	0	0	0	0	209.36	64.8548	627.803	390.507	1076.9	353.168	0	13.4142	0	0	10.6989	0	194.486	135.283	624.386	335.468	652.207	621.901	0	0	0	137.107	509.155	715.034	6.7071	0	5.34945	164.885	479.927	637.054	1
TRINITY_DN11581_c0_g1_i1	19.6589	19.6258	17.8674	28.8072	28.0563	24.0205	75.7717	116.764	145.648	184.842	98.9824	115.657	25.3626	27.6041	32.3776	24.8	39.225	29.3755	97.3411	138.6	130.291	202.584	81.2285	88.7644	19.6424	23.3373	26.0384	96.2678	165.245	107.32	26.4834	28.5888	34.3002	117.971	166.438	84.9964	1
TRINITY_DN19697_c0_g1_i3	5.14279	6.49105	1.24745	2.26062	2.79928	3.14216	34.9919	53.3892	37.7155	43.2088	40.8433	81.3507	2.65471	4.44858	4.39262	4.18852	6.31319	3.35382	29.0905	30.1953	22.3524	38.8546	23.8965	37.1326	5.81692	1.75404	2.97072	44.1906	40.4621	61.097	3.55164	4.29057	4.8335	29.6429	30.6035	30.5145	1
TRINITY_DN21470_c0_g1_i3	0	0.572242	0	0.40268	1.47658	1.67628	13.8052	6.63865	12.6304	19.3218	13.941	10.392	0	0	0	0.444051	0	1.19191	8.53835	7.52419	17.9847	22.022	11.0875	10.2405	0.286121	0.20134	1.57643	10.2219	15.9761	12.1665	0	0.222025	0.595955	8.03127	20.0033	10.664	1
TRINITY_DN42189_c0_g1_i1	0	0	0	0	0	6.79611	32.342	60.5662	161.434	227.509	76.7361	162.522	0	0	4.05936	0	6.71721	1.209	25.6927	64.3186	64.6022	91.0995	86.2599	82.9011	0	0	3.39805	46.4541	194.471	119.629	0	2.02968	3.9631	45.0057	77.8509	84.5805	1
TRINITY_DN19527_c0_g1_i1	2.57274	50.847	3.77923	7.90921	25.5424	21.2403	1757.44	3434.42	6828.9	12600.5	7653.47	10586.2	87.9356	35.4762	38.6865	7.6027	290.59	50.4205	2063.22	3598.08	7163.2	9909.11	7950.86	7468.04	26.7099	5.84422	23.3914	2595.93	9714.7	9119.84	61.7059	23.1446	170.505	2830.65	8536.16	7709.45	1
TRINITY_DN23284_c0_g1_i7	0	0	3.272	0	3.63927	0	35.5387	58.4236	63.5422	99.4357	23.4878	55.1904	0	0	1.67532	0	0	2.94286	12.5314	22.2519	38.9129	42.7344	36.9341	40.3229	0	1.636	1.81963	46.9811	81.489	39.3391	0	0.83766	1.47143	17.3916	40.8237	38.6285	1
TRINITY_DN15166_c0_g2_i2	3.73248	4.8182	5.47563	4.90868	15.3586	13.7177	96.6724	156.378	739.904	1022.83	1594.38	1364.13	11.5803	2.43382	12.3155	3.67976	33.9078	6.10358	121.485	199.121	847.68	727.753	1354.93	1368.12	4.27534	5.19215	14.5381	126.525	881.367	1479.26	7.00706	7.99763	20.0057	160.303	787.716	1361.53	1
TRINITY_DN19525_c0_g1_i2	0	0	1.14997	0.695734	1.28949	0	29.8959	20.2807	34.259	46.8964	47.0724	42.7971	1.22475	1.0248	4.05389	2.31722	5.10162	2.57941	30.2444	23.4291	71.5515	70.388	35.7146	37.224	0	0.922852	0.644745	25.0883	40.5777	44.9348	1.12478	3.18555	3.84051	26.8367	70.9698	36.4693	1
TRINITY_DN26456_c0_g1_i1	0	0	0	0	0	0	100.501	42.5197	100.356	21.2249	284.82	100.061	0	0	0	0	8.83621	0	137.51	34.4319	65.846	39.7798	147.591	246.829	0	0	0	71.5104	60.7904	192.44	0	0	4.4181	85.9709	52.8129	197.21	1
TRINITY_DN6197_c0_g1_i1	0	4.82807	1.39151	0.838636	14.0639	5.24766	161.607	294.497	1247.78	1692.97	2719.49	2873.5	13.3077	3.72405	19.5671	2.80243	45.6522	9.95939	327.288	385.612	797.685	1256.37	2176.39	1605.54	2.41404	1.11507	9.65578	228.052	1470.38	2796.49	8.51588	11.1848	27.8058	356.45	1027.03	1890.96	1
TRINITY_DN20481_c0_g1_i4	2.8271	4.1254	1.36021	2.07286	5.32298	3.45175	17.1267	31.9655	40.3832	53.0609	21.8803	38.5269	4.36537	3.6291	3.44366	7.31663	5.65282	4.60204	24.6384	31.7203	45.8169	60.5392	35.3155	34.3845	3.47625	1.71653	4.38736	24.5461	46.722	30.2036	3.99724	5.38014	5.12743	28.1793	53.178	34.85	1
TRINITY_DN24077_c1_g1_i13	4.3355	4.12616	3.17037	3.80971	5.34681	11.9259	22.5036	56.4363	42.2788	68.5281	23.7156	55.0125	5.04408	5.66123	8.73752	4.25479	4.98266	5.65985	46.3296	53.7697	64.6695	97.2422	39.8968	40.7372	4.23083	3.49004	8.63636	39.4699	55.4034	39.364	5.35266	6.49615	5.32125	50.0496	80.9558	40.317	1
TRINITY_DN19657_c0_g1_i2	30.393	71.2114	43.074	34.0188	50.5005	45.5637	1017.71	894.5	1520.33	2428.42	1525.44	1966.28	182.69	117.759	72.2625	32.9797	77.6663	35.113	1064.36	767.583	1856.2	2783.38	1493.35	1814.81	50.8022	38.5464	48.0321	956.105	1974.38	1745.86	150.225	52.6211	56.3897	915.971	2319.79	1654.08	1
TRINITY_DN21485_c0_g2_i1	0.96784	1.21091	1.39736	0.425767	1.56256	3.54516	261.194	275.553	974.368	1971.15	2495.46	1834.24	6.72571	0	4.95173	0.469759	45.9949	5.98713	211.945	235.383	1314.45	1373.9	1270.53	941.162	1.08937	0.911563	2.55386	268.374	1472.76	2164.85	3.36286	2.71074	25.991	223.664	1344.18	1105.85	1
TRINITY_DN15986_c0_g1_i2	37.2761	34.3578	41.1412	30.9723	20.9178	25.6032	116.863	135.225	148.713	223.226	118.57	163.989	30.3888	29.9452	27.249	34.6987	23.4047	26.2992	119.177	132.555	134.258	226.575	102.433	116.215	35.8169	36.0568	23.2605	126.044	185.969	141.279	30.167	30.9738	24.8519	125.866	180.416	109.324	1
TRINITY_DN19183_c0_g1_i1	10.5792	18.6364	15.8216	15.1337	19.063	26.223	113.274	46.9174	47.8636	54.4436	60.6311	52.3516	22.4192	21.9163	12.8721	13.415	22.8154	18.781	162.85	72.1455	94.5085	151.11	42.2403	40.0483	14.6078	15.4777	22.643	80.0957	51.1536	56.4913	22.1677	13.1435	20.7982	117.498	122.809	41.1443	1
TRINITY_DN19737_c0_g1_i2	16.446	13.8568	19.9703	17.6692	11.9563	18.424	92.1838	72.518	109.503	138.693	118.251	181.568	15.5706	8.3116	26.7629	28.604	20.1818	29.7986	123.535	97.9734	209.513	233.319	133.697	158.918	15.1514	18.8197	15.1901	82.3509	124.098	149.91	11.9411	27.6835	24.9902	110.754	221.416	146.308	1
TRINITY_DN22322_c0_g1_i11	0	0	0	0	0.898862	0	40.7835	18.789	82.3502	121.669	78.0747	112.061	0.858363	0.714804	0	0	5.63661	1.08556	22.0951	16.9781	115.282	119.381	70.1111	89.1533	0	0	0.449431	29.7862	102.01	95.0679	0.786583	0	3.36109	19.5366	117.332	79.6322	1
TRINITY_DN543_c0_g1_i1	0	0	0	0	0	0	19.4227	52.6148	232.94	295.987	87.5435	127.191	0	0	0	0	8.57629	1.53891	30.8503	63.3711	183.582	250.032	125.163	104.383	0	0	0	36.0187	264.464	107.367	0	0	5.0576	47.1107	216.807	114.773	1
TRINITY_DN26636_c0_g1_i1	9.75679	4.18075	4.80495	5.70921	10.8369	8.95668	93.314	228.206	390.242	555.084	160.862	367.482	17.7302	6.46872	2.38396	3.22368	13.3927	2.1258	203.151	220.54	509.379	559.379	273.409	299.24	6.96877	5.25708	9.89679	160.76	472.663	264.172	12.0995	2.80382	7.75925	211.846	534.379	286.325	1
TRINITY_DN45153_c0_g1_i1	0	0	0	0	0	0	8.02847	8.85301	8.5538	6.58012	15.0563	6.65698	0	0	0	0	0	0	11.026	4.79301	10.788	4.22499	12.4666	7.56735	0	0	0	8.44074	7.56696	10.8566	0	0	0	7.9095	7.5065	10.017	1
TRINITY_DN18154_c0_g1_i1	0	0	0	0	0	0	3.16877	4.24601	5.07383	7.42044	3.19795	2.34079	0	0.883564	0	0	0.630644	0	5.61893	7.98629	5.18399	6.19912	2.67616	2.53515	0	0	0	3.70739	6.24714	2.76937	0.441782	0	0.315322	6.80261	5.69155	2.60565	1
TRINITY_DN979_c0_g1_i1	0	0	0	0	0	0	43.3414	54.5987	78.0287	273.023	110.696	263.616	0	0	3.52812	0	8.41691	3.17487	42.5075	22.8693	218.67	148.047	230.532	209.854	0	0	0	48.9701	175.526	187.156	0	1.76406	5.79589	32.6884	183.358	220.193	1
TRINITY_DN41132_c0_g1_i1	0	0	0	0	0	0	12.8669	3.16206	11.5832	7.3059	13.6485	4.54241	0	0	0	0	0	0	13.4278	8.01555	16.2435	4.80608	8.33248	5.26288	0	0	0	8.01448	9.44455	9.09546	0	0	0	10.7217	10.5248	6.79768	1
TRINITY_DN25292_c0_g1_i1	0	0	0	0	0	0	14.4352	8.57012	52.7972	46.0825	25.4881	50.5771	0	0	0.809473	0	0	0.720971	7.79663	6.55261	31.9299	31.3611	31.9828	39.7888	0	0	0	11.5027	49.4398	38.0326	0	0.404736	0.360486	7.17462	31.6455	35.8858	1
TRINITY_DN22459_c0_g1_i2	43.9724	41.1866	16.9507	24.4002	62.9344	36.0809	440.166	572.131	1398.38	2238.46	1500.29	1666.39	34.125	39.3675	31.3875	35.2517	57.4262	22.6664	314.542	631.128	1754.62	1948.98	1426.22	1723	42.5795	20.6755	49.5076	506.149	1818.42	1583.34	36.7463	33.3196	40.0463	472.835	1851.8	1574.61	1
TRINITY_DN14310_c0_g1_i1	0	0	0	0	0.84473	0	6.46357	3.60762	14.2741	25.6859	29.6227	19.8027	0	0	0	1.523	0.482137	0	10.4913	7.9756	27.3951	34.801	28.3476	24.9286	0	0	0.422365	5.03559	19.98	24.7127	0	0.7615	0.241068	9.23345	31.0981	26.6381	1
TRINITY_DN18311_c0_g1_i5	13.3012	16.6692	16.8289	8.77581	11.6569	9.13672	87.7979	82.6326	127.772	234.395	208.017	175.672	13.701	24.9577	17.0185	14.0058	24.5377	16.9665	112.645	113.985	163.198	260.692	157.543	136.324	14.9852	12.8024	10.3968	85.2152	181.084	191.844	19.3293	15.5122	20.7521	113.315	211.945	146.934	1
TRINITY_DN24980_c0_g1_i1	0	0	0	0	0	0	54.8571	79.7398	289.611	760.735	641.836	1045.34	0	0	0	0	7.14009	5.25279	24.4546	49.8249	130.56	156.986	823.578	780.048	0	0	0	67.2985	525.173	843.588	0	0	6.19644	37.1397	143.773	801.813	1
TRINITY_DN15056_c0_g1_i1	15.0283	19.3367	20.4031	16.3349	9.97799	15.3797	78.9856	62.1655	71.3248	75.0579	33.9656	69.3159	15.012	15.8744	13.2431	12.8625	13.8714	9.20874	58.636	51.5104	63.9271	87.562	30.0329	69.3944	17.1825	18.369	12.6788	70.5756	73.1913	51.6407	15.4432	13.0528	11.5401	55.0732	75.7446	49.7137	1
TRINITY_DN20587_c0_g1_i2	0	2.4091	0	0	0	0	5.92554	7.46014	5.56159	9.86933	8.2081	4.73593	0	0	0.467733	0	0	0.416681	7.87134	9.2157	8.62372	17.915	7.63115	6.23243	1.20455	0	0	6.69284	7.71546	6.47201	0	0.233867	0.208341	8.54352	13.2694	6.93179	1
TRINITY_DN3708_c0_g1_i2	0	0	0	0	0	0	56.1635	41.2667	99.8939	129.06	43.2589	71.2606	6.03902	0	0	0	1.76134	1.27545	33.6456	21.8213	94.1591	119.128	35.9734	49.5887	0	0	0	48.7151	114.477	57.2597	3.01951	0	1.51839	27.7335	106.644	42.7811	1
TRINITY_DN20436_c0_g1_i6	0	0	0	0	0	0	3.62009	1.91881	8.29231	17.4853	15.353	15.111	0	0	0	0	1.62053	0	4.62646	6.63117	14.8182	25.4403	21.0764	18.486	0	0	0	2.76945	12.8888	15.232	0	0	0.810265	5.62881	20.1292	19.7812	1
TRINITY_DN22122_c0_g2_i1	9.25831	24.0944	18.2099	11.6324	9.66094	12.1163	102.616	73.8165	71.3898	89.4995	38.6072	41.0802	19.4293	18.7746	21.2841	12.8804	12.1917	12.4969	82.0227	53.7783	85.2814	109.844	30.4846	44.6085	16.6764	14.9212	10.8886	88.2163	80.4446	39.8437	19.102	17.0822	12.3443	67.9005	97.5627	37.5465	1
TRINITY_DN56009_c0_g1_i1	0	0	9.27347	6.13918	0	0	1392.66	199.007	1071.35	391.513	314.429	152.893	2.25852e-05	0	5.02594	8.56428e-08	42.5021	0	1358.49	297.38	970.566	442.613	345.451	436.939	0	7.70632	0	795.834	731.431	233.661	1.12926e-05	2.51297	21.251	827.935	706.59	391.195	1
TRINITY_DN18964_c0_g1_i2	0	0	0	0	0	0	9.17767	16.1721	41.7506	61.2964	15.0422	24.6608	0	0	0	0	1.85312	0	19.9296	32.7499	70.321	113.657	21.7421	14.843	0	0	0	12.6749	51.5235	19.8515	0	0	0.92656	26.3397	91.989	18.2925	1
TRINITY_DN3298_c0_g1_i1	2.00352	1.26872	0	0.880423	4.92926	1.83675	65.5276	133.965	63.7158	82.777	14.7729	25.4776	1.55302	0	2.20162	1.96328	0	0	73.6216	104.678	48.6052	101.99	17.1779	20.574	1.63612	0.440211	3.38301	99.7463	73.2464	20.1253	0.77651	2.08245	0	89.1498	75.2976	18.876	1
TRINITY_DN49514_c0_g1_i1	0	0	0	0	0	0	129.68	205.908	1919.66	1657.8	4867.6	3701.05	0	0	7.75611	0	32.7487	10.5335	101.747	141.271	1170.72	1209.98	6265.29	5593.11	0	0	0	167.794	1788.73	4284.33	0	3.87805	21.6411	121.509	1190.35	5929.2	1
TRINITY_DN20222_c0_g1_i2	6.26202	7.88986	14.786	8.25909	7.65169	15.7797	49.4953	64.7571	72.826	110.807	40.1325	62.3019	12.115	14.1894	13.1761	13.7516	9.37295	15.8197	63.127	76.7481	77.5799	121.31	32.1005	55.3069	7.07594	11.5225	11.7157	57.1262	91.8165	51.2172	13.1522	13.4639	12.5963	69.9376	99.445	43.7037	1
TRINITY_DN18699_c0_g1_i1	13.9171	8.95347	2.56696	18.2785	8.59413	6.37768	91.4853	118.743	209.927	225.558	130.721	121.764	8.11359	9.13687	11.4602	8.58634	9.50646	4.55007	82.6884	106.54	123.487	217.963	83.6714	80.4787	11.4353	10.4227	7.4859	105.114	217.743	126.243	8.62523	10.0233	7.02827	94.6142	170.725	82.0751	1
TRINITY_DN52585_c0_g1_i1	0	0	0	0	14.8118	18.285	528.878	185.486	434.99	85.3984	605.502	43.6262	0	0	0	0	17.7483	0	656.54	220.666	565.238	366.967	379.01	335.628	0	0	16.5484	357.182	260.194	324.564	0	0	8.87415	438.603	466.103	357.319	1
TRINITY_DN13639_c0_g1_i1	0	0	0	0	0	0	11.4307	16.4709	15.7537	62.8754	29.3916	10.1097	0	0	0	0	2.32065	0	31.9854	57.961	133.244	174.126	36.1092	41.5117	0	0	0	13.9508	39.3145	19.7507	0	0	1.16033	44.9732	153.685	38.8105	1
TRINITY_DN47607_c0_g1_i1	0	0	10.8416	7.23415	12.1911	0	5431.52	1527.15	23751.7	13758.9	7051.91	11265.6	65.3093	0	75.6629	7.5	237.422	38.2087	7116.88	2070.1	27306	9804.71	8477.12	13360.5	0	9.03787	6.09555	3479.34	18755.3	9158.76	32.6546	41.5814	137.815	4593.49	18555.4	10918.8	1
TRINITY_DN56748_c0_g1_i1	19.6674	0	0	0	0	0	216.493	54.0575	132.448	55.0381	173.386	57.9612	0	0	0	0	0	0	230.84	56.1111	172.38	76.4285	78.2606	105.935	9.8337	0	0	135.275	93.7431	115.674	0	0	0	143.476	124.404	92.0978	1
TRINITY_DN9817_c0_g1_i3	0	1.59362	0.919212	0.55818	2.05856	0	13.2313	11.7971	10.424	16.044	10.3654	10.4831	0	0	0.928304	0	0.585077	0.826984	14.7957	15.1745	13.4811	23.2961	11.6198	9.02945	0.79681	0.738696	1.02928	12.5142	13.234	10.4243	0	0.464152	0.706031	14.9851	18.3886	10.3246	1
TRINITY_DN19776_c0_g1_i1	0	0	0	0	0	2.93211	11.0008	7.78406	19.9394	46.4301	22.5498	29.6621	0	0	1.17314	0	2.9277	2.08929	11.8553	13.7333	31.4814	36.2968	23.5891	14.1392	0	0	1.46606	9.39243	33.1848	26.1059	0	0.58657	2.50849	12.7943	33.8891	18.8641	1
TRINITY_DN17361_c1_g1_i1	26.6475	21.4648	22.1626	17.9961	16.5058	21.4401	133.959	117.194	199.159	277.704	113.211	127.405	20.7926	22.0038	13.4321	9.88314	21.2432	18.4935	140.582	130.785	247.224	277.053	90.6321	76.454	24.0562	20.0793	18.973	125.577	238.431	120.308	21.3982	11.6576	19.8683	135.683	262.139	83.543	1
TRINITY_DN18791_c0_g1_i6	20.5898	23.2015	21.5665	33.9644	35.7685	31.1127	254.673	193.334	553.522	783.333	348.697	553.855	15.9018	11.9082	16.1799	11.4991	36.093	11.3977	160.278	187.221	665.608	707.439	287.225	522.101	21.8956	27.7655	33.4406	224.004	668.428	451.276	13.905	13.8395	23.7454	173.75	686.524	404.663	1
TRINITY_DN10487_c0_g1_i1	4.64618	4.36969	1.6805	3.57614	3.76163	1.06389	32.7545	53.0517	56.9873	91.8205	53.4406	76.0085	3.59008	5.23455	4.24668	6.21243	9.10537	9.45815	38.6687	42.1068	62.1996	96.7471	53.256	63.2438	4.50793	2.62832	2.41276	42.9031	74.4039	64.7245	4.41231	5.22955	9.28176	40.3877	79.4733	58.2499	1
TRINITY_DN14503_c0_g1_i2	0	2.4742	0	0	1.60186	0	11.2846	19.4294	44.6974	62.9654	61.93	84.2498	0	0	0	0	2.69755	0	14.4582	18.827	50.4897	55.299	98.9139	81.4193	1.2371	0	0.80093	15.357	53.8314	73.0899	0	0	1.34878	16.6426	52.8944	90.1666	1
TRINITY_DN14720_c0_g1_i1	2.71624	0.8535	0.98452	0.597213	1.10285	2.48841	36.1662	39.9012	59.7609	66.7173	21.8157	24.3894	1.05019	0	0	0	2.50352	0	27.5391	28.1514	55.209	66.125	25.0195	26.3496	1.78487	0.790866	1.79563	38.0337	63.2391	23.1026	0.525095	0	1.25176	27.8453	60.667	25.6846	1
TRINITY_DN1776_c0_g1_i1	2.98527	0	4.40493	5.24197	0	2.73967	156.653	142.815	298	360.91	115.758	222.76	4.64521	3.94342	1.09588	1.47588	5.47581	4.87946	80.9065	91.8333	193.045	210.093	93.0391	120.86	1.49263	4.82345	1.36983	149.734	329.455	169.259	4.29432	1.28588	5.17764	86.3699	201.569	106.95	1
TRINITY_DN18261_c0_g1_i8	16.4186	21.1511	6.91837	5.73084	6.35974	8.2917	35.309	39.5304	15.7505	19.3947	12.9897	16.4431	6.1109	8.31465	7.85527	9.30926	3.40004	5.70971	28.6118	36.2982	14.1365	28.8624	11.5428	12.7022	18.7848	6.32461	7.32572	37.4197	17.5726	14.7164	7.21278	8.58226	4.55488	32.455	21.4994	12.1225	4
TRINITY_DN23126_c1_g2_i1	0	0	0.94966	1.15278	2.12714	1.2007	169.495	144.604	680.562	792.056	591.307	812.987	2.02667	0.845563	3.83486	0	15.1028	0.854068	43.8193	54.0856	326.536	316.238	501.397	507.962	0	1.05122	1.66392	157.05	736.309	702.147	1.43612	1.91743	7.97843	48.9524	321.387	504.679	1
TRINITY_DN22661_c0_g1_i1	5.50503	0	3.90837	2.41546	4.43362	5.03847	81.2354	63.071	218.863	247.86	386.392	806.783	12.4691	0	2.04309	2.68349	7.41863	3.57881	100.666	73.4698	139.229	316.895	386.871	855.085	2.75251	3.16192	4.73605	72.1532	233.362	596.587	6.23455	2.36329	5.49872	87.0679	228.062	620.978	1
TRINITY_DN13153_c0_g1_i1	0	0	0	0	0	0	17.6166	13.3858	60.8457	59.4906	15.3662	62.2216	0	0	0	0	0	0	23.1112	12.4867	77.7285	60.4834	28.8681	60.6127	0	0	0	15.5012	60.1681	38.7939	0	0	0	17.799	69.106	44.7404	1
TRINITY_DN16807_c0_g1_i2	0	1.02924	1.18691	0	0	0	13.8431	17.9452	27.7063	51.8942	27.0505	16.9523	1.26365	1.05789	0	0	0.751694	0.53222	11.8786	22.6803	17.5122	34.6896	13.7987	13.0684	0.51462	0.593455	0	15.8941	39.8002	22.0014	1.16077	0	0.641957	17.2795	26.1009	13.4336	1
TRINITY_DN13199_c0_g1_i1	0	4.91768	0	0	0	4.29198	50.5674	79.4384	384.068	415.296	338.474	637.672	0	0	1.14266	0.761897	5.75256	2.54469	48.2345	60.1697	240.195	339.746	358.907	499.616	2.45884	0	2.14599	65.0029	399.682	488.073	0	0.952279	4.14863	54.2021	289.971	429.261	1
TRINITY_DN46081_c0_g1_i1	6.46837	12.4698	2.38867	12.7746	16.1608	8.90672	50.7323	73.4013	41.989	88.6076	71.4548	80.6755	12.5932	17.1496	9.48945	14.4235	10.3593	12.6835	57.8998	109.618	59.184	106.415	90.1752	58.1714	9.46908	7.58163	12.5338	62.0668	65.2983	76.0652	14.8714	11.9565	11.5214	83.7589	82.7995	74.1733	1
TRINITY_DN29729_c0_g1_i1	0	0	28.8393	0	0	0	3248.49	1787.15	5476.54	4475.15	964.128	693.55	33.94	0	8.04885	20.9166	249.989	7.70657	4212.39	1933.47	10070.2	6586.65	1700.72	2306.97	0	14.4197	0	2517.82	4975.84	828.839	16.97	14.4827	128.848	3072.93	8328.42	2003.84	1
TRINITY_DN46104_c0_g1_i1	0	0	0	0	0	0	106.325	60.6936	42.0341	61.8029	42.6845	21.6904	0	0	0	0	9.79725	0	117.783	27.295	148.91	62.2406	32.444	39.6601	0	0	0	83.5093	51.9185	32.1874	0	0	4.89863	72.539	105.575	36.0521	1
TRINITY_DN29500_c0_g1_i1	0	0	1.94487	0	0	0	16.2407	15.2513	30.2517	70.3742	11.4276	24.6928	0	0	0	0	3.64369	0	21.4244	30.0027	55.9832	86.6503	19.7519	31.1485	0	0.972435	0	15.746	50.313	18.0602	0	0	1.82184	25.7135	71.3167	25.4502	1
TRINITY_DN5563_c0_g1_i2	0	0	0	0	0	0	135.843	737.723	2142.13	1972.47	8372.28	5110.96	12.5016	0	5.5614	0	34.519	15.7097	132.299	397.872	1511.2	1075.34	8927.91	7395.18	0	0	0	436.783	2057.3	6741.62	6.2508	2.7807	25.1143	265.086	1293.27	8161.55	1
TRINITY_DN19003_c0_g1_i3	35.9033	70.5047	27.5536	29.8973	26.2988	22.5178	154.226	268.962	55.7364	108.252	53.1325	64.4291	29.2824	35.6391	25.6035	25.8967	38.2545	33.2842	119.832	243.629	51.0717	176.974	31.2115	32.5079	53.204	28.7255	24.4083	211.594	81.9942	58.7808	32.4607	25.7501	35.7694	181.731	114.023	31.8597	4
TRINITY_DN21404_c0_g1_i1	1.42638	0	1.03476	0	0	1.30683	41.8239	29.1811	54.986	60.265	29.3996	46.9242	2.2065	0	0.521799	0.695201	0.657198	1.39449	17.4352	16.4476	32.1622	54.2207	17.7696	38.9509	0.71319	0.51738	0.653415	35.5025	57.6255	38.1619	1.10325	0.6085	1.02584	16.9414	43.1915	28.3603	1
TRINITY_DN16940_c0_g1_i4	75.3973	69.3544	81.7988	58.8568	56.1493	51.2177	204.838	190.23	171.398	255.939	136.32	157.623	81.9559	88.3	61.0119	61.2989	53.8905	50.1363	268.144	224.41	243.345	398.567	120.855	154.829	72.3758	70.3278	53.6835	197.534	213.668	146.971	85.1279	61.1554	52.0134	246.277	320.956	137.842	1
TRINITY_DN24569_c0_g1_i1	0	0	0	0.340472	0	0	4.49174	1.82028	2.72754	2.78217	3.58417	3.14378	0	0	1.13064	0	0	0	4.81939	3.0543	3.85267	5.5471	2.38112	2.10641	0	0.170236	0	3.15601	2.75486	3.36397	0	0.56532	0	3.93684	4.69989	2.24376	1
TRINITY_DN6947_c0_g1_i1	0	10.1173	0	0	0	0	86.7158	111.727	360.104	888.669	1092.05	905.99	0	0	6.08846	0	7.49916	11.4661	90.9752	122.24	519.016	513.102	663.329	629.208	5.05865	0	0	99.2214	624.386	999.02	0	3.04423	9.48263	106.608	516.059	646.268	1
TRINITY_DN27547_c0_g1_i1	0	0	0	0	0	0	62.4428	23.461	87.2113	51.6648	135.779	92.7488	0	0	0	0	20.4894	0	57.982	28.2607	111.019	51.0982	166.35	105.038	0	0	0	42.9519	69.4381	114.264	0	0	10.2447	43.1213	81.0586	135.694	1
TRINITY_DN18775_c0_g1_i1	0	0.879037	2.02787	0.614767	3.40802	0	39.3817	27.0593	112.72	222.433	287.839	171.433	3.24379	0.903044	2.55711	6.1312	11.5961	5.46708	104.824	103.765	301.392	447.534	310.726	209	0.439518	1.32132	1.70401	33.2205	167.577	229.636	2.07342	4.34415	8.53159	104.294	374.463	259.863	1
TRINITY_DN23140_c1_g1_i10	1.13548	1.42344	1.64232	2.49712	0	2.07997	58.7825	57.2116	100.796	154.529	89.7335	101.629	0	0.730745	2.07556	0	5.75993	1.47926	62.477	66.8324	100.946	169.463	69.9098	87.4722	1.27946	2.06972	1.03998	57.9971	127.662	95.6813	0.365372	1.03778	3.61959	64.6547	135.204	78.691	1
TRINITY_DN16185_c0_g1_i2	12.9926	10.6326	15.1562	14.0687	12.9147	10.0677	54.8632	46.811	60.9899	105.895	58.208	54.5096	11.5767	10.9137	8.03583	9.21936	9.22165	9.76253	61.3653	58.2128	100.798	135.27	40.2376	41.7292	11.8126	14.6124	11.4912	50.8371	83.4424	56.3588	11.2452	8.62759	9.49209	59.7891	118.034	40.9834	1
TRINITY_DN16334_c0_g1_i1	0	0.832282	0	2.91307	0	1.21371	24.0356	24.4067	48.4584	64.8469	38.4811	53.7358	0	1.70975	0.969116	1.93541	2.44248	1.295	34.1522	33.9499	48.8333	75.6633	40.6252	42.2313	0.416141	1.45653	0.606855	24.2212	56.6527	46.1084	0.854875	1.45226	1.86874	34.0511	62.2483	41.4282	1
TRINITY_DN13273_c0_g1_i2	15.5083	26.1015	18.8106	17.4211	26.7347	30.0055	66.3895	97.6784	85.0287	115.323	40.7374	54.3855	20.0142	14.5346	21.4466	34.5267	20.6237	34.8364	105.055	107.654	67.4263	124.477	42.1181	38.5331	20.8049	18.1159	28.3701	82.034	100.176	47.5615	17.2744	27.9866	27.73	106.355	95.9517	40.3256	4
TRINITY_DN24968_c0_g1_i1	2.51982	0	5.54903	1.1067	2.08304	2.31135	38.6901	30.8663	57.1346	105.855	41.5752	55.4499	1.95703	0	0	0	3.47143	0.822966	22.5478	26.1265	46.2806	64.5115	43.5991	41.0108	1.25991	3.32787	2.19719	34.7782	81.4948	48.5126	0.978515	0	2.1472	24.3372	55.3961	42.305	1
TRINITY_DN18722_c0_g1_i1	35.7452	34.7864	46.1404	41.3293	37.5012	47.9511	107.418	75.124	86.4913	114.18	75.6307	94.2251	37.8505	24.5058	34.0143	34.2534	34.1499	31.6577	123.779	91.3443	121.356	162.038	102.611	109.782	35.2658	43.7349	42.7261	91.271	100.336	84.9279	31.1781	34.1338	32.9038	107.562	141.697	106.197	1
TRINITY_DN16492_c0_g1_i1	2.27142	2.88588	0	0.997868	0	2.08295	23.5685	38.2233	42.1309	86.5491	39.352	45.2904	1.76246	0	0	0	0	0	27.2731	25.9205	56.4187	78.9916	43.9449	27.5815	2.57865	0.498934	1.04147	30.8959	64.34	42.3212	0.88123	0	0	26.5968	67.7052	35.7632	1
TRINITY_DN20253_c0_g1_i1	0	0	0	0	0	0	6.88157	8.20157	13.8837	24.4588	10.5042	12.6145	0	0	0	0	0.822289	0	1.43636	5.25606	6.11649	16.5981	5.16123	4.88739	0	0	0	7.54157	19.1713	11.5594	0	0	0.411145	3.34621	11.3573	5.02431	1
TRINITY_DN22329_c0_g3_i2	0	0	0	0	0	0	14.563	24.5109	80.8044	96.5205	31.9934	32.5439	0	0	0	0	0	0	8.02862	18.0145	61.1751	59.9376	21.2944	28.9005	0	0	0	19.537	88.6625	32.2687	0	0	0	13.0216	60.5564	25.0975	1
TRINITY_DN14549_c0_g1_i4	10.4383	12.362	6.71182	6.63148	5.63386	3.1869	64.0676	49.3834	97.3848	159.397	56.7364	71.9339	11.6502	5.97325	3.39225	4.51131	6.41774	6.79967	78.496	71.3125	133.314	170.133	58.8989	73.8806	11.4002	6.67165	4.41038	56.7255	128.391	64.3351	8.81172	3.95178	6.60871	74.9042	151.724	66.3897	1
TRINITY_DN20702_c0_g1_i2	16.8025	15.4211	5.61775	8.52594	1.04851	3.55202	210.068	232.547	486.117	735.58	445.366	381.204	4.99599	3.33445	3.78146	2.51674	29.7879	2.10545	349.449	369.439	713.207	954.077	425.771	340.881	16.1118	7.07184	2.30027	221.308	610.849	413.285	4.16522	3.1491	15.9467	359.444	833.642	383.326	1
TRINITY_DN12922_c0_g1_i1	6.23444	0	0	1.36823	0	0	122.907	75.8771	278.343	486.094	340.921	339.87	4.85296	0	0	0	4.28667	0	99.623	98.6257	356.11	384.736	280.983	322.452	3.11722	0.684115	0	99.392	382.219	340.395	2.42648	0	2.14333	99.1243	370.423	301.717	1
TRINITY_DN21195_c1_g2_i2	1.62825	2.54191	1.1735	2.86563	2.62269	2.23621	12.9149	10.908	33.5373	35.6715	42.0956	47.6331	3.76951	1.56485	2.37936	1.97302	4.13387	2.64985	16.3125	16.3274	28.3033	38.9073	32.659	40.6911	2.08508	2.01957	2.42945	11.9114	34.6044	44.8644	2.66718	2.17619	3.39186	16.3199	33.6053	36.675	1
TRINITY_DN27252_c0_g1_i1	0	0	0	0	0	0	48.1352	43.1322	121.968	163.289	67.7783	82.7704	3.93276	3.37349	0	0	9.36941	0	40.3176	51.7815	158.204	154.122	67.5954	77.7575	0	0	0	45.6337	142.629	75.2743	3.65313	0	4.68471	46.0495	156.163	72.6764	1
TRINITY_DN2616_c0_g1_i1	0	0	0	0	0	0	45.307	101.715	248.083	186.11	29.5889	75.4321	0	0	0	0	16.878	0	33.648	99.7513	76.9867	150.326	88.0725	91.7503	0	0	0	73.511	217.096	52.5105	0	0	8.439	66.6997	113.656	89.9114	1
TRINITY_DN23005_c0_g1_i3	72.9104	71.1536	21.3873	36.2953	22.0692	24.5198	371.191	468.899	133.8	195.352	59.7647	56.1659	9.43453	41.1601	11.5838	8.36796	11.1636	11.1104	253.415	415.546	227.327	354.563	57.0569	52.0343	72.032	28.8413	23.2945	420.045	164.576	57.9653	25.2973	9.97588	11.137	334.481	290.945	54.5456	4
TRINITY_DN15250_c0_g1_i2	0	1.28776	0.495486	0.302933	1.10676	0.630221	16.524	6.46985	10.9102	14.5025	17.9135	10.0086	1.06198	0.88062	2.26282	0.333294	0.6358	1.79209	21.7316	14.2946	16.7521	24.4076	9.52812	8.16192	0.64388	0.399209	0.868491	11.4969	12.7064	13.9611	0.9713	1.29806	1.21395	18.0131	20.5799	8.84502	1
TRINITY_DN22297_c0_g1_i1	0	1.71821	0.990974	2.40426	2.22025	0	24.7931	20.2068	65.4405	59.5175	61.0875	41.1748	1.05701	0	1.49992	0.665851	1.88972	0.445394	57.6967	57.7258	107.093	131.216	44.0341	47.0446	0.859105	1.69762	1.11013	22.4999	62.479	51.1311	0.528505	1.08289	1.16756	57.7112	119.155	45.5393	1
TRINITY_DN24519_c0_g1_i1	6.00714	7.44575	4.29285	0	33.8386	5.49469	55.8685	153.29	151.752	221.336	127.902	238.899	4.60228	0	2.24594	0	5.40024	3.93284	61.8091	179.083	92.0282	225.375	194.667	222.844	6.72645	2.14642	19.6666	104.579	186.544	183.4	2.30114	1.12297	4.66654	120.446	158.702	208.755	1
TRINITY_DN685_c0_g1_i1	0	0	0	0	0	0	60.739	66.7886	54.9802	128.419	47.8	63.7712	5.33862	9.80735	0	0.67265	4.45363	0.449898	76.9532	115.799	98.4834	193.195	38.9393	47.253	0	0	0	63.7638	91.6996	55.7856	7.57298	0.336325	2.45176	96.3761	145.839	43.0962	1
TRINITY_DN25375_c0_g1_i1	34.393	54.395	38.7105	35.8673	67.4382	67.0958	325.235	258.005	466.441	610.817	272.323	311.397	67.0472	92.5943	43.8568	72.1161	77.3243	44.3457	305.164	312.559	433.379	638.484	207.29	216.111	44.394	37.2889	67.267	291.62	538.629	291.86	79.8208	57.9865	60.835	308.861	535.932	211.7	1
TRINITY_DN24475_c0_g1_i1	0	0	1.57022	0	0	0	13.2136	22.2011	70.847	71.0819	33.0123	58.8126	1.66572	0	0.786954	0	0	0	29.6581	12.3921	56.3084	70.2032	25.5352	46.8733	0	0.78511	0	17.7073	70.9644	45.9125	0.83286	0.393477	0	21.0251	63.2558	36.2043	1
TRINITY_DN4773_c0_g1_i1	0	0	0	0	0	0	6.38383	3.02695	25.7481	8.66453	35.0164	19.6158	0	0	0	0	0	0	12.3709	2.54879	26.7061	8.66865	33.7894	38.4646	0	0	0	4.70539	17.2063	27.3161	0	0	0	7.45985	17.6874	36.127	1
TRINITY_DN13311_c0_g1_i3	44.6784	50.4545	43.6416	31.1577	56.4544	49.4091	167.531	184.351	203.259	321.236	150.926	210.728	39.3405	35.895	46.2267	39.8384	70.9594	56.7463	168.797	153.833	305.221	448.433	141.582	182.658	47.5665	37.3996	52.9318	175.941	262.248	180.827	37.6178	43.0326	63.8529	161.315	376.827	162.12	1
TRINITY_DN31086_c0_g1_i1	0	0	0	5.4582	0	10.9692	120.096	125.928	413.232	1226.29	702.224	1067.41	9.66452	7.64933	9.10547	23.2408	32.8279	20.6698	152.737	167.805	591.409	748.101	677.48	1292.91	0	2.7291	5.4846	123.012	819.761	884.817	8.65692	16.1731	26.7488	160.271	669.755	985.195	1
TRINITY_DN3650_c0_g1_i1	20.8298	31.3047	28.1496	13.6912	5.71175	9.53795	120.302	201.425	269.317	297.097	90.3755	114.398	10.8254	18.2173	13.965	11.9841	18.9571	14.7785	102.825	235.08	247.198	347.309	90.095	94.8552	26.0673	20.9204	7.62485	160.864	283.207	102.387	14.5214	12.9746	16.8678	168.953	297.254	92.4751	1
TRINITY_DN25636_c0_g1_i1	0	1.02266	0	0	2.64531	0	18.7595	15.1555	102.515	140.531	255.447	421.108	0	0	2.96857	1.58415	6.72301	1.58661	26.5366	31.0462	81.3078	149.356	276.734	430.272	0.51133	0	1.32265	16.9575	121.523	338.278	0	2.27636	4.15481	28.7914	115.332	353.503	1
TRINITY_DN16573_c0_g1_i1	0	0	0	0	0	0	18.9039	21.5742	77.0636	70.2062	21.0631	74.2374	0	0	0	0	0	0	5.79123	13.2347	31.4285	34.7167	9.04374	41.5993	0	0	0	20.239	73.6349	47.6502	0	0	0	9.51296	33.0726	25.3215	1
TRINITY_DN27709_c0_g1_i1	16.4358	8.74943	4.03118	6.01412	4.54441	5.02654	88.2365	99.4599	46.1298	66.9968	15.5252	21.3674	2.12926	3.6059	9.04529	4.05364	3.77129	7.16034	106.275	86.013	45.7728	98.8414	17.3345	15.8626	12.5926	5.02265	4.78547	93.8482	56.5633	18.4463	2.86758	6.54946	5.46582	96.144	72.3071	16.5985	4
TRINITY_DN19679_c0_g1_i1	0	0	0	0	0	2.63796	18.8832	16.8329	172.317	266.523	281.418	470.371	0	0	0.526657	0	5.96943	1.87663	13.4156	8.63432	209.806	188.306	277.042	401.011	0	0	1.31898	17.858	219.42	375.894	0	0.263329	3.92303	11.025	199.056	339.026	1
TRINITY_DN22276_c0_g2_i2	14.2117	19.0615	24.9281	15.1825	18.8609	25.1001	46.303	53.271	32.2831	66.6721	51.4675	43.2609	6.27158	9.78305	5.5652	10.8442	17.3271	9.91614	37.6556	63.3253	54.7061	86.6606	45.878	45.8459	16.6366	20.0553	21.9805	49.787	49.4776	47.3642	8.02731	8.2047	13.6216	50.4904	70.6834	45.862	1
TRINITY_DN45431_c0_g1_i1	3.10889	17.9531	9.18709	5.45834	18.1558	5.70701	195.181	335.255	602.093	780.595	388.466	653.831	2.41992	6.17093	4.5663	0	11.4009	0	169.479	336.056	471.894	593.132	414.348	375.989	10.531	7.32271	11.9314	265.218	691.344	521.149	4.29542	2.28315	5.70045	252.767	532.513	395.168	1
TRINITY_DN20509_c0_g1_i1	1.85205	0	0	0	0	0	43.501	36.4223	81.9095	76.7191	47.9582	73.2029	0	0	2.71265	0	1.70444	0	13.5008	13.4951	25.7101	29.895	29.8193	32.9414	0.926025	0	0	39.9616	79.3143	60.5806	0	1.35633	0.85222	13.4979	27.8026	31.3803	1
TRINITY_DN42720_c0_g1_i1	25.1398	16.1372	18.5795	17.9306	15.7385	37.4976	253.79	136.56	191.414	224.606	83.0068	97.2223	19.571	8.32077	28.8498	23.3378	15.8439	16.4417	205.055	117.971	275.77	262.692	61.7576	75.0953	20.6385	18.255	26.6181	195.175	208.01	90.1146	13.9459	26.0938	16.1428	161.513	269.231	68.4264	1
TRINITY_DN6560_c0_g1_i1	0	0.960567	3.3235	3.35346	3.72576	6.98892	95.8897	104.643	76.3538	125.255	33.7229	37.8923	1.18035	1.97414	0	2.23252	4.2159	0.994454	74.1891	109.506	93.0725	166.223	38.8159	38.7002	0.480283	3.33848	5.35734	100.266	100.804	35.8076	1.57725	1.11626	2.60518	91.8475	129.648	38.758	1
TRINITY_DN18817_c0_g1_i2	17.9703	19.5383	10.4037	8.43039	15.5276	5.48673	86.0628	98.1509	49.3524	72.1323	30.8904	41.7118	23.1457	30.8666	12.2651	6.40963	9.39024	5.07305	73.6799	78.4844	33.961	84.8463	19.0934	31.6286	18.7543	9.41704	10.5072	92.1068	60.7424	36.3011	27.0061	9.33737	7.23165	76.0821	59.4036	25.361	1
TRINITY_DN10005_c0_g1_i1	5.16302	0	0	0	0	0	13.3078	45.4315	82.0752	122.827	38.0389	58.528	0	0	0	0	4.63131	0	30.1123	61.9537	60.1637	99.0463	34.4143	37.8784	2.58151	0	0	29.3697	102.451	48.2835	0	0	2.31566	46.033	79.605	36.1463	1
TRINITY_DN21203_c0_g1_i4	18.0007	25.3834	26.8465	37.1132	37.3245	45.3386	192.992	123.586	197.186	250.486	145.212	162.334	21.7299	27.5093	28.7903	29.5293	30.6114	33.7099	69.3188	71.5359	134.392	177.159	86.0301	92.3617	21.6921	31.9798	41.3316	158.289	223.836	153.773	24.6196	29.1598	32.1606	70.4273	155.775	89.1959	1
TRINITY_DN13586_c0_g1_i1	0	0	0	0	0	0	7.17156	4.70159	33.4429	36.6722	12.5419	12.644	0	0	0.523086	0	0.658807	0	3.79657	10.553	20.2171	25.807	8.53876	10.1802	0	0	0	5.93658	35.0575	12.593	0	0.261543	0.329404	7.17478	23.012	9.35948	1
TRINITY_DN21293_c0_g1_i1	2.1597	0	1.57916	0	0	0	284.829	303.43	1087.36	1684.2	1157.29	2078	8.37534	2.81979	7.12221	0	30.7786	9.86781	371.849	307.895	1330.97	1676.86	1534.05	1958.41	1.07985	0.78958	0	294.13	1385.78	1617.64	5.59756	3.5611	20.3232	339.872	1503.91	1746.23	1
TRINITY_DN33187_c0_g1_i1	0	0	0	0	0	0	92.074	27.1767	51.8694	39.583	63.5957	17.909	0	0	0	0	0	0	95.2251	21.9318	155.991	86.4725	161.995	90.2881	0	0	0	59.6253	45.7262	40.7523	0	0	0	58.5784	121.232	126.142	1
TRINITY_DN1896_c0_g1_i1	0	0	12.158	0	0	0	200.645	1281.61	3575.32	3174.03	15850.8	8829.32	0	0	19.9059	0	92.829	0	266.596	761.989	2491.57	1713.72	18006.8	13331.9	0	6.079	0	741.127	3374.68	12340.1	0	9.95295	46.4145	514.293	2102.64	15669.3	1
TRINITY_DN42275_c0_g1_i1	0	0	3.43921	0	0	0	17.1312	11.2969	74.5226	120.619	90.8122	102.22	0	0	0	0	0	0.766263	14.4547	16.1675	70.2785	80.4666	53.6867	81.8509	0	1.71961	0	14.2141	97.5708	96.5161	0	0	0.383132	15.3111	75.3725	67.7688	1
TRINITY_DN20569_c0_g1_i1	0	0	1.01085	0	0	0	6.45445	2.79946	8.31596	6.6436	6.51717	3.44476	0	0	0	0	0.642304	0	3.56034	2.57008	7.47026	4.85888	3.3002	3.66992	0	0.505425	0	4.62695	7.47978	4.98097	0	0	0.321152	3.06521	6.16457	3.48506	1
TRINITY_DN11258_c0_g1_i1	0	0	0	0.467527	0	0	3.69689	5.02144	8.71076	11.1463	7.72598	18.7309	0.820973	0.683335	0	0.516329	1.47077	0.69224	5.99867	9.41125	8.24019	9.49478	8.08102	18.212	0	0.233764	0	4.35916	9.92853	13.2284	0.752154	0.258165	1.0815	7.70496	8.86749	13.1465	1
TRINITY_DN4532_c0_g1_i1	25.339	36.8256	15.8288	22.7963	11.1883	20.0437	122.358	95.1373	83.5491	129.382	67.9056	79.0754	26.6981	27.4318	24.0019	20.1588	26.0248	15.0054	224.342	157.115	375.362	413.584	114.727	135.514	31.0823	19.3125	15.616	108.748	106.466	73.4905	27.0649	22.0803	20.5151	190.728	394.473	125.121	1
TRINITY_DN11209_c0_g2_i1	14.2889	8.97352	10.3517	13.1387	13.7005	9.5197	49.104	40.0034	44.1335	65.0414	21.2058	39.455	16.0679	15.0818	14.727	13.9124	18.9238	15.6588	36.2539	47.1789	41.9896	67.5517	27.9249	34.9074	11.6312	11.7452	11.6101	44.5537	54.5874	30.3304	15.5749	14.3197	17.2913	41.7164	54.7707	31.4162	1
TRINITY_DN20832_c0_g1_i2	1.87897	5.94046	6.84867	5.78058	10.766	3.44466	97.6597	97.7703	214.658	304.278	167.874	222.5	14.5579	3.66542	6.88059	1.83913	11.239	4.90302	57.2571	62.6634	112.866	182.543	81.2681	98.4369	3.90971	6.31462	7.10533	97.715	259.468	195.187	9.11166	4.35986	8.07101	59.9603	147.704	89.8525	1
TRINITY_DN1455_c0_g1_i1	0	7.02992	2.70164	3.25855	0	1.69897	58.523	57.9146	37.5348	38.8495	37.3617	31.6762	2.87188	4.81934	4.75093	2.72072	2.55869	1.81365	68.3043	71.5545	25.5592	64.717	26.9738	37.4964	3.51496	2.98009	0.849485	58.2188	38.1921	34.519	3.84561	3.73583	2.18617	69.9294	45.1381	32.2351	1
TRINITY_DN19062_c0_g1_i5	24.3088	16.5922	26.8114	31.0856	29.9535	30.6013	131.122	103.351	133.013	240.325	167.76	163.193	33.9934	39.3941	29.6908	54.4665	35.0718	35.1061	155.698	130.859	285.126	346.355	142.036	127.094	20.4505	28.9485	30.2774	117.237	186.669	165.476	36.6938	42.0787	35.0889	143.279	315.74	134.565	1
TRINITY_DN4524_c0_g1_i1	0	0.637636	0	0	0	0	7.08779	6.65941	3.27246	3.67075	4.29187	3.28016	3.14681	0	0.744631	0	0	0.331698	11.7485	12.4306	4.13617	10.3303	5.54568	4.36275	0.318818	0	0	6.8736	3.47161	3.78601	1.5734	0.372316	0.165849	12.0895	7.23323	4.95421	1
TRINITY_DN38302_c0_g1_i1	0	0	0	0	7.15451	0	333.238	176.455	4137.05	2547.61	2888.19	2668.4	14.2004	0	6.85666	0	73.5565	6.15339	418.06	223.267	4422.06	1627.3	3014.78	2510.1	0	0	3.57726	254.846	3342.33	2778.3	7.1002	3.42833	39.8549	320.663	3024.68	2762.44	1
TRINITY_DN440_c0_g1_i2	0	0	0	0	0	0	1629.65	484.116	4292.05	2550.09	195.968	338.647	36.1729	0	5.40211	7.0758	40.1558	5.05752	2119.22	646.789	7268.72	3237.86	379.156	910.803	0	0	0	1056.88	3421.07	267.308	18.0864	6.23896	22.6067	1383	5253.29	644.98	1
TRINITY_DN20318_c0_g1_i3	5.8964	5.00468	2.31112	4.01059	3.43922	5.39706	25.7512	18.9472	16.1074	29.2851	9.27776	8.43877	4.95866	3.07917	3.91412	3.36913	3.21943	4.35935	25.1102	21.7099	28.2967	40.1881	7.57735	9.2657	5.45054	3.16085	4.41814	22.3492	22.6962	8.85826	4.01891	3.64163	3.78939	23.41	34.2424	8.42153	1
TRINITY_DN1656_c0_g1_i1	0	0	0	0	0	0	6.50024	7.93283	16.7189	21.6764	11.5964	12.1816	0	0	0.686946	0.918059	0	0	3.01853	4.9465	9.72305	13.6639	6.19652	5.68392	0	0	0	7.21654	19.1977	11.889	0	0.802502	0	3.98252	11.6935	5.94022	1
TRINITY_DN23061_c4_g3_i1	1.79531	4.48872	6.68014	4.11609	9.41017	10.6855	54.3536	34.744	21.2243	24.1539	13.3924	20.3683	5.54342	5.75798	9.83988	9.14378	6.21389	9.85675	39.405	27.9658	12.3111	35.6318	13.1761	18.3238	3.14201	5.39811	10.0478	44.5488	22.6891	16.8803	5.6507	9.49183	8.03532	33.6854	23.9714	15.7499	1
TRINITY_DN9831_c0_g1_i1	0	0	0	0	0	0	10.4988	13.9439	19.6981	29.962	8.66789	4.50238	0	0	0	0	0	0	9.12319	36.0899	26.908	36.5007	5.99326	4.00959	0	0	0	12.2213	24.83	6.58513	0	0	0	22.6065	31.7044	5.00143	1
TRINITY_DN17350_c0_g1_i3	4.90092	1.02998	3.56326	0.718161	9.32519	8.98236	37.7803	54.7722	268.266	389.887	246.983	411.348	3.79364	2.11729	4.18527	3.19088	16.5488	6.39114	32.7919	63.0465	192.014	219.001	230.702	250.07	2.96545	2.14071	9.15377	46.2762	329.077	329.166	2.95547	3.68807	11.47	47.9192	205.507	240.386	1
TRINITY_DN22904_c0_g1_i2	0	0	0	0	0.943762	1.06763	4.50257	5.09076	7.68776	8.22047	5.94017	7.51725	0	0.750456	0.42616	0	1.07496	0	48.944	62.0494	20.2322	48.1916	10.1855	11.6942	0	0	1.0057	4.79667	7.95411	6.72871	0.375228	0.21308	0.53748	55.4967	34.2119	10.9398	1
TRINITY_DN14942_c0_g1_i1	10.9126	10.3428	15.8998	8.79326	4.46202	6.66815	86.1519	91.2135	132.543	188.743	56.1658	85.9243	5.63529	12.9983	19.9777	14.2338	15.0658	14.236	106.219	118.35	308.663	399.963	111.293	121.201	10.6277	12.3465	5.56508	88.6827	160.643	71.0451	9.3168	17.1058	14.6509	112.284	354.313	116.247	1
TRINITY_DN44750_c0_g1_i1	0	0	0	0	17.6329	0	93.8602	173.271	408.518	271.658	3578.04	1853.1	0	0	8.3451	0	0	0	243.645	89.4508	303.844	152.01	3730.05	2190.82	0	0	8.81645	133.566	340.088	2715.57	0	4.17255	0	166.548	227.927	2960.44	1
TRINITY_DN10158_c0_g1_i1	14.9353	21.2454	14.9684	23.7947	9.16705	15.4013	133.697	180.523	49.608	93.9849	27.4738	48.4875	4.33914	12.1376	8.20351	21.012	13.7443	15.8322	60.1693	129.704	42.8506	131.541	19.0772	43.2434	18.0904	19.3816	12.2842	157.11	71.7964	37.9806	8.23837	14.6078	14.7883	94.9367	87.1958	31.1603	4
TRINITY_DN18865_c0_g1_i1	0	7.12189	0	0.985395	7.385	4.11358	39.6559	63.4339	53.995	80.9846	34.8582	48.7946	0	0	0	1.10136	3.09262	0	40.1612	79.5474	40.5326	100.727	45.9394	41.0679	3.56094	0.492698	5.74929	51.5449	67.4898	41.8264	0	0.55068	1.54631	59.8543	70.6298	43.5037	1
TRINITY_DN6212_c0_g1_i2	0	0	0	0	0	0	28.015	47.4442	330.068	512.308	173.418	293.767	0	0	0	0	4.39419	0	25.1483	49.9948	172.544	144.209	112.311	114.338	0	0	0	37.7296	421.188	233.593	0	0	2.1971	37.5716	158.377	113.325	1
TRINITY_DN13714_c0_g1_i1	7.05901	0	0	0	0	0	163.151	145.239	791.509	1561.45	1677.76	1373.09	5.40009	0	0	0	9.50688	7.05632	90.7075	159.059	363.7	373.733	331.331	339.294	3.5295	0	0	154.195	1176.48	1525.42	2.70004	0	8.2816	124.883	368.716	335.312	1
TRINITY_DN18260_c0_g1_i3	0	0	0	0	0	0	23.0111	33.6069	290.99	357.03	139.061	215.481	0	0	1.62125	2.14303	9.90883	1.4255	25.9672	51.8313	240.236	222.483	228.617	217.754	0	0	0	28.309	324.01	177.271	0	1.88214	5.66716	38.8992	231.359	223.185	1
TRINITY_DN20073_c1_g1_i1	0	3.60895	1.38687	0.8359	0	1.74349	34.4132	11.5444	12.6397	18.2143	8.96167	13.0806	0	0	0	0	1.75015	0	18.3668	8.85493	6.69005	18.2004	7.26536	9.11023	1.80448	1.11139	0.871745	22.9788	15.427	11.0211	0	0	0.875075	13.6109	12.4452	8.18779	1
TRINITY_DN3650_c1_g1_i1	0	6.10549	0	0	0	0	22.1504	41.9633	42.7044	54.4501	26.6778	26.278	0	0	1.84963	0	0	1.60597	6.97154	27.1794	24.7908	28.3295	24.7798	30.1202	3.05274	0	0	32.0568	48.5772	26.4779	0	0.924815	0.802985	17.0755	26.5602	27.45	1
TRINITY_DN19355_c1_g2_i5	2.64587	15.1949	1.94487	1.16191	10.9576	9.70922	179.663	273.539	1728.24	1823.13	1143.94	2206.06	12.3354	5.21746	4.85275	6.52004	29.1495	16.4227	106.721	198.768	944.839	1162.15	1279.21	1641.78	8.92038	1.55339	10.3334	226.601	1775.68	1675	8.77643	5.6864	22.7861	152.745	1053.49	1460.49	1
TRINITY_DN20243_c0_g2_i1	6.52757	11.0453	6.36501	3.82392	3.57832	5.98533	61.0684	34.9568	32.184	35.2951	32.4937	18.7548	15.1893	5.68305	6.37844	4.27102	7.00165	5.68111	57.5841	28.1779	33.4646	51.9731	15.5242	18.7418	8.78643	5.09446	4.78183	48.0126	33.7395	25.6242	10.4362	5.32473	6.34138	42.881	42.7189	17.133	1
TRINITY_DN20737_c0_g1_i3	2.40719	6.79517	6.96848	5.82283	3.9003	3.30738	37.6524	23.0103	36.2202	49.7626	28.8323	29.804	1.86032	11.6297	3.96074	8.78153	7.76901	3.92055	40.7651	39.2449	55.7226	70.0164	35.3222	40.5709	4.60118	6.39565	3.60384	30.3314	42.9914	29.3181	6.74501	6.37113	5.84478	40.005	62.8695	37.9466	1
TRINITY_DN23958_c0_g1_i14	0	0	0	0	0	0.783982	4.81453	2.54505	7.86417	7.18753	3.45392	2.90408	0.330042	0	0	0	0.197943	0.417899	3.95812	1.9378	4.25997	5.48479	2.58693	2.28643	0	0	0.391991	3.67979	7.52585	3.179	0.165021	0	0.307921	2.94796	4.87238	2.43668	1
TRINITY_DN19447_c0_g1_i1	60.6657	59.9488	51.1436	44.1586	58.9827	31.2803	126.261	219.307	149.329	162.76	96.5732	137.796	30.8475	45.6227	51.3746	43.6136	58.44	59.9838	80.0887	130.022	101.075	186.387	106.273	107.295	60.3072	47.6511	45.1315	172.784	156.044	117.185	38.2351	47.4941	59.2119	105.055	143.731	106.784	1
TRINITY_DN46478_c0_g1_i2	15.5025	0	10.9069	7.29344	24.7079	0	767.349	504.236	6229.91	5787.28	12658.5	7809.03	13.3742	0	5.93898	0	352.431	22.3638	969.781	879.274	10280.4	4053.32	12257.5	6398.27	7.75125	9.10017	12.3539	635.793	6008.59	10233.8	6.6871	2.96949	187.397	924.527	7166.86	9327.89	1
TRINITY_DN5972_c0_g1_i1	0	0	0	0	0	0	22.4523	60.352	154.373	235.131	61.6144	95.5325	0	0	0	3.73237	0	0	13.7373	31.264	101.526	79.6	49.4776	53.3076	0	0	0	41.4021	194.752	78.5735	0	1.86618	0	22.5007	90.563	51.3926	1
TRINITY_DN20364_c0_g1_i1	7.25546	3.1682	3.1345	4.46963	2.33421	3.32119	14.8846	16.9249	11.7354	14.2231	7.24125	7.19467	5.03738	6.03584	2.12005	3.51387	2.34505	4.01389	12.7563	17.9375	8.76208	18.5988	6.7705	6.27645	5.21183	3.80207	2.8277	15.9047	12.9793	7.21796	5.53661	2.81696	3.17947	15.3469	13.6804	6.52347	1
TRINITY_DN7839_c0_g1_i1	7.84775	0	0	0	0	7.34829	43.5867	65.4372	215.884	188.287	196.064	238.968	6.13316	0	0	0	0	2.6349	54.7122	50.1933	140.196	123.703	183.592	205.475	3.92387	0	3.67415	54.5119	202.085	217.516	3.06658	0	1.31745	52.4528	131.95	194.534	1
TRINITY_DN19137_c1_g3_i1	0	0	0	0	0	3.71377	101.488	39.9552	57.3994	75.6524	17.7878	13.2501	0	0	2.98344	0	7.22304	0	80.6533	23.696	80.6701	87.2046	30.0911	36.6999	0	0	1.85688	70.7216	66.5259	15.519	0	1.49172	3.61152	52.1746	83.9374	33.3955	1
TRINITY_DN19545_c0_g1_i2	7.27817	4.70646	5.35348	0	2.98828	0	201.847	113.174	278.613	455.137	355.262	372.009	2.82358	0	1.33175	0	13.2455	2.38002	142.054	79.3611	522.958	495.548	309.82	510.323	5.99231	2.67674	1.49414	157.511	366.875	363.635	1.41179	0.665875	7.81276	110.708	509.253	410.072	1
TRINITY_DN32869_c0_g1_i1	0	10.9962	4.22461	2.60849	9.53542	10.8661	103.246	125.954	493.64	474.613	146.034	252.559	18.158	3.82293	4.42763	8.67117	21.2609	9.68994	101.96	212.053	462.338	336.149	205.587	243.603	5.4981	3.41655	10.2008	114.6	484.126	199.296	10.9905	6.5494	15.4754	157.006	399.244	224.595	1
TRINITY_DN11462_c0_g1_i1	25.4183	11.3395	16.7966	15.6289	4.20391	13.9896	95.6093	99.573	34.4223	65.0099	16.6299	25.6523	15.7944	16.6832	16.7791	13.7669	4.66871	8.30193	127.112	97.076	91.7265	140.554	14.7497	26.4193	18.3789	16.2127	9.09675	97.5911	49.7161	21.1411	16.2388	15.273	6.48532	112.094	116.14	20.5845	4
TRINITY_DN15903_c0_g1_i1	18.908	17.2473	13.9068	7.11672	11.1961	7.43449	48.6914	75.3996	85.1996	107.372	38.6524	83.9878	6.29789	21.3225	9.90949	13.3193	16.1165	26.4753	85.6141	112.433	120.595	167.468	69.758	93.0376	18.0776	10.5118	9.31529	62.0455	96.2858	61.3201	13.8102	11.6144	21.2959	99.0236	144.031	81.3978	1
TRINITY_DN23969_c1_g3_i3	1.25962	4.7441	3.64861	7.75538	5.10665	3.46154	15.5634	14.9196	22.8686	31.1674	21.2624	24.8251	2.92098	1.62407	3.685	1.83899	4.64528	2.87245	19.5345	19.4965	18.9626	29.015	16.0658	19.1135	3.00186	5.702	4.28409	15.2415	27.018	23.0437	2.27252	2.76199	3.75887	19.5155	23.9888	17.5896	1
TRINITY_DN5401_c0_g1_i1	0	0	0	0	0	0	15.7601	7.95451	27.3845	14.9122	106.548	43.7858	0	0	0	0	2.72058	0	14.1918	7.83845	56.9782	20.0337	90.1287	50.753	0	0	0	11.8573	21.1484	75.1669	0	0	1.36029	11.0151	38.5059	70.4408	1
TRINITY_DN21172_c0_g1_i1	4.66514	8.81569	7.9076	4.102	12.6656	4.27475	31.1791	38.9872	81.3731	85.2299	99.3034	139.747	4.81341	8.0529	5.69032	2.2764	10.743	7.09649	26.3589	40.7464	33.4975	63.2969	85.5584	98.943	6.74042	6.0048	8.47017	35.0832	83.3015	119.525	6.43315	3.98336	8.91975	33.5526	48.3972	92.2507	1
TRINITY_DN19212_c0_g1_i1	0	1.34707	0	0	0	0	26.9576	10.1912	73.1598	68.5311	82.5389	112.447	0	0	0.778294	0	0.976651	1.38643	9.63313	6.62196	46.242	36.6697	63.2401	96.243	0.673535	0	0	18.5744	70.8454	97.493	0	0.389147	1.18154	8.12754	41.4558	79.7415	1
TRINITY_DN35709_c0_g1_i1	0	0	0	0	0	0	193.247	33.5964	262.265	93.3662	192.455	51.8655	0	0	0	0	0	0	205.665	15.7439	194.428	57.4504	127.294	98.1507	0	0	0	113.422	177.816	122.16	0	0	0	110.704	125.939	112.722	1
TRINITY_DN18960_c0_g2_i1	1.2428	3.11989	3.59925	0	0	1.13842	87.8217	135.848	264.907	320.446	212.873	339.831	3.8424	0	3.18121	0.604721	12.6046	2.83401	113.824	200.867	252.276	305.831	214.1	220.522	2.18134	1.79963	0.56921	111.835	292.677	276.352	1.9212	1.89297	7.71931	157.345	279.053	217.311	1
TRINITY_DN654_c0_g1_i2	4.02089	0	0	0	0	0	15.471	15.9255	17.29	23.9237	22.2383	15.1867	0	0	0	0	0	0	5.06029	2.81395	3.16475	7.77812	4.77679	4.32578	2.01044	0	0	15.6982	20.6069	18.7125	0	0	0	3.93712	5.47144	4.55129	1
TRINITY_DN18377_c0_g2_i1	0	0	0	4.26315	0	0	27.4826	17.9779	42.6951	63.4892	18.18	34.5222	0	0	0	0	4.32118	0	15.6848	33.9666	21.7914	54.2022	10.5609	15.2174	0	2.13158	0	22.7303	53.0921	26.3511	0	0	2.16059	24.8257	37.9968	12.8892	1
TRINITY_DN22670_c0_g1_i1	6.48988	6.09796	6.25427	7.13663	13.1199	6.93439	30.9308	69.5951	71.2782	127.1	50.0192	138.274	5.84872	9.73818	5.93079	6.30645	11.9733	7.74941	27.448	53.5211	42.131	74.881	23.5624	64.4525	6.29392	6.69545	10.0271	50.263	99.1891	94.1466	7.79345	6.11862	9.86135	40.4845	58.506	44.0074	1
TRINITY_DN10203_c0_g1_i1	0	0	0	0.903714	0	0	6.32925	3.79126	3.6727	3.74056	3.03538	2.55764	0	0	0	0	0.945774	1.34214	7.97498	5.76246	5.71409	11.0385	2.76269	5.64167	0	0.451857	0	5.06025	3.70663	2.79651	0	0	1.14396	6.86872	8.3763	4.20218	1
TRINITY_DN40130_c0_g1_i1	0	0	14.8017	0	0	0	236.683	131.756	326.304	415.444	1107.51	1248.53	0	0	8.32868	0	0	0	100.586	36.0994	244.633	306.233	1043.6	1321.75	0	7.40085	0	184.219	370.874	1178.02	0	4.16434	0	68.3427	275.433	1182.67	1
TRINITY_DN20617_c0_g1_i5	0	2.03074	4.68629	4.278	3.49533	0.989706	62.6397	50.2812	91.5325	171.965	46.3577	75.1651	2.50426	2.08479	0.790035	3.15027	6.47955	5.27877	65.0469	45.2188	113.309	154.027	51.8555	72.3888	1.01537	4.48214	2.24252	56.4604	131.749	60.7614	2.29453	1.97015	5.87916	55.1328	133.668	62.1222	1
TRINITY_DN19404_c0_g1_i1	8.68952	19.0521	18.0574	16.722	20.203	20.8907	107.031	72.2612	85.5479	123.901	118.947	78.2314	18.4592	30.7362	19.0584	25.8606	14.5283	14.8566	81.0109	56.5709	133.242	133.438	63.3964	68.3205	13.8708	17.3897	20.5468	89.6461	104.724	98.5892	24.5977	22.4595	14.6925	68.7909	133.34	65.8585	1
TRINITY_DN9253_c0_g1_i1	2.35414	0	0	0	0	0	16.2783	13.9475	21.4679	40.5911	11.8671	17.1648	1.82721	1.54104	0.862976	0	1.0816	0	16.6387	14.0072	33.3917	40.3596	14.8641	10.6087	1.17707	0	0	15.1129	31.0295	14.516	1.68412	0.431488	0.5408	15.3229	36.8757	12.7364	1
TRINITY_DN20613_c0_g1_i3	0	0	0	0.512409	0.943282	0	17.5513	15.9005	37.4823	54.457	42.5778	45.3016	2.70068	1.50015	4.68541	2.26592	4.2977	1.1384	29.0021	33.8602	54.1048	63.5482	34.9726	27.6889	0	0.256205	0.471641	16.7259	45.9697	43.9397	2.10041	3.47567	2.71805	31.4311	58.8265	31.3308	1
TRINITY_DN16590_c0_g1_i2	5.11562	19.1753	10.4505	9.37794	8.93178	9.36798	50.4634	25.6399	42.5187	48.8045	54.366	46.2749	11.8447	9.29149	7.16455	6.61433	11.8056	6.38317	46.0378	33.7048	59.1324	68.8568	41.122	42.5391	12.1455	9.91422	9.14988	38.0517	45.6616	50.3205	10.5681	6.88944	9.09438	39.8713	63.9946	41.8306	1
TRINITY_DN36526_c0_g1_i1	15.1359	0	0	0	0	0	231.119	34.6153	266.36	133.5	299.03	79.7169	0	0	0	0	0	0	281.811	41.3716	194.416	64.82	191.561	128.702	7.56795	0	0	132.867	199.93	189.373	0	0	0	161.591	129.618	160.132	1
TRINITY_DN3373_c0_g1_i1	2.73286	3.49128	2.01072	0	0	0	86.9839	48.3364	205.966	340.543	157.725	339.739	2.1242	1.79855	1.00266	0	5.01667	0	87.1961	67.6914	281.85	331.5	165.277	298.795	3.11207	1.00536	0	67.6602	273.255	248.732	1.96138	0.50133	2.50834	77.4437	306.675	232.036	1
TRINITY_DN11312_c0_g1_i1	0	0	30.5253	10.3098	54.5459	44.5597	656.272	603.219	279.068	752.394	373.551	411.405	17.8142	55.6166	34.2982	22.4351	33.3821	48.5473	674.49	560.153	247.501	611.507	204.23	161.813	0	20.4175	49.5528	629.745	515.731	392.478	36.7154	28.3666	40.9647	617.322	429.504	183.022	1
TRINITY_DN6275_c0_g1_i1	0	1.31268	0	0	0	11.394	49.3975	48.1203	139.569	329.502	89.5898	99.2833	1.60595	0	3.03524	1.01547	4.76233	1.35173	64.4706	80.9498	208.525	263.951	76.2004	86.9309	0.65634	0	5.697	48.7589	234.536	94.4365	0.802975	2.02536	3.05703	72.7102	236.238	81.5657	1
TRINITY_DN19203_c0_g2_i1	1.63135	2.05702	4.74424	3.58578	3.99077	4.48487	67.2811	62.4643	28.7413	35.7358	11.0038	16.7848	3.78829	5.28565	2.98527	0.796585	0.751169	3.19108	19.4016	20.6493	18.1033	43.3665	10.9302	7.9629	1.84418	4.16501	4.23782	64.8727	32.2385	13.8943	4.53697	1.89093	1.97112	20.0254	30.7349	9.44655	1
TRINITY_DN22257_c1_g1_i1	4.26606	7.15462	4.12619	5.62743	4.62345	6.51418	55.9618	34.0251	103.209	116.651	48.0149	63.5435	4.39945	2.7564	5.7222	7.62355	9.82799	4.63407	29.9187	22.2984	72.0113	90.2514	39.8218	69.2025	5.71034	4.87681	5.56881	44.9934	109.93	55.7792	3.57793	6.67287	7.23103	26.1086	81.1313	54.5122	1
TRINITY_DN23357_c1_g2_i2	15.0023	53.3573	22.0102	19.7609	43.2077	37.8905	141.635	409.21	113.975	120.619	36.1759	67.8369	32.0531	26.95	16.5151	18.4992	13.6491	30.7162	122.313	291.532	52.7567	140.553	47.4025	53.1954	34.1798	20.8856	40.5491	275.423	117.297	52.0064	29.5016	17.5071	22.1827	206.922	96.6548	50.299	4
TRINITY_DN16711_c0_g1_i1	11.2256	37.0705	34.506	34.522	27.7214	34.9992	90.6054	132.804	138.773	136.099	91.7188	102.419	29.612	24.9462	24.6844	48.5076	43.3382	43.238	67.7183	148.732	71.5731	135.691	76.6404	58.4744	24.1481	34.514	31.3603	111.705	137.436	97.0689	27.2791	36.596	43.2881	108.225	103.632	67.5574	1
TRINITY_DN17978_c0_g1_i1	27.818	1.35723	10.9502	6.58136	10.5514	15.6961	305.276	234.202	687.379	1158.89	1643.4	1699.57	21.574	9.77579	36.0661	12.5968	25.5785	11.1734	304.314	174.826	897.795	692.018	1002.34	1023.82	14.5876	8.76578	13.1237	269.739	923.135	1671.49	15.6749	24.3315	18.3759	239.57	794.907	1013.08	1
TRINITY_DN22279_c0_g1_i1	25.144	18.289	13.4256	20.9503	22.5553	14.5479	68.4495	54.7911	29.8518	51.2962	20.6668	17.9751	18.4173	31.5938	20.8122	25.1313	17.078	15.5222	75.3797	55.6372	40.5868	87.9028	21.5149	25.413	21.7165	17.188	18.5516	61.6203	40.574	19.3209	25.0055	22.9718	16.3001	65.5084	64.2448	23.464	4
TRINITY_DN23655_c2_g2_i1	0	4.63464	0.891133	2.16549	6.98367	4.51027	96.9728	101.347	95.7073	150.297	31.9353	78.5027	5.70847	0.793251	1.35036	2.9945	2.83752	7.6189	86.0704	86.1623	134.14	249.999	38.7382	56.6116	2.31732	1.52831	5.74697	99.1599	123.002	55.219	3.25086	2.17243	5.22821	86.1164	192.07	47.6749	1
TRINITY_DN12027_c0_g1_i1	0	2.5843	2.97314	1.78396	6.60101	18.6935	48.7824	83.0087	90.193	86.7487	34.4304	156.216	3.13722	2.66393	6.02259	2.01367	3.69354	7.98693	40.9573	88.7459	21.8249	53.7456	19.5404	61.9598	1.29215	2.37855	12.6473	65.8956	88.4708	95.3232	2.90057	4.01813	5.84023	64.8516	37.7853	40.7501	1
TRINITY_DN23893_c0_g2_i2	16.5525	13.2621	17.4807	14.5552	17.1454	20.6816	71.9632	65.4922	51.0104	99.0232	42.0637	53.5497	8.1496	12.654	2.75287	16.8804	11.0904	9.80911	98.5143	84.5733	109.05	168.382	58.7439	69.0013	14.9073	16.0179	18.9135	68.7277	75.0168	47.8067	10.4018	9.81664	10.4498	91.5438	138.716	63.8726	1
TRINITY_DN23836_c0_g1_i14	12.9364	19.0659	20.669	11.3824	12.6722	9.30745	87.1908	54.9626	40.3315	32.21	23.9957	19.5848	19.2607	11.2657	12.1555	9.41468	6.39595	9.32551	36.3253	22.6508	27.2775	29.193	12.427	8.81021	16.0011	16.0257	10.9898	71.0767	36.2707	21.7903	15.2632	10.7851	7.86073	29.4881	28.2353	10.6186	4
TRINITY_DN41549_c0_g1_i1	0	0	0	0	0	0	1494.97	735.806	97.5904	46.8178	74.5454	14.7502	11.4794	0	0	0	0	0	1927.36	1081.71	84.2422	74.6997	57.9066	20.7468	0	0	0	1115.39	72.2041	44.6478	5.7397	0	0	1504.53	79.471	39.3267	1
TRINITY_DN10314_c0_g1_i1	16.8712	5.26138	0	3.79125	6.84683	7.97208	126.254	191.251	231.201	359.343	79.0426	114.71	13.3494	10.8753	3.22734	4.20573	11.5221	8.61306	77.6859	125.384	211.08	256.745	88.9428	58.1227	11.0663	1.89562	7.40945	158.752	295.272	96.8763	12.1123	3.71653	10.0676	101.535	233.913	73.5328	1
TRINITY_DN17205_c0_g1_i2	3.96851	0	2.89483	0	0	3.63409	148.846	172.69	91.1128	139.375	47.6625	24.9561	3.05379	5.16436	5.83746	0	8.95313	0	150.766	149.353	139.451	261.613	27.5496	26.3305	1.98426	1.44741	1.81705	160.768	115.244	36.3093	4.10907	2.91873	4.47656	150.06	200.532	26.94	1
TRINITY_DN15748_c0_g1_i1	1.53454	4.83185	1.11451	3.37332	3.74839	2.81219	60.9499	110.332	41.3805	52.2723	12.1331	18.6951	2.37478	0	0.561502	0	1.4136	1.50056	63.4782	134.528	55.1837	130.113	15.9671	20.514	3.18319	2.24391	3.28029	85.641	46.8264	15.4141	1.18739	0.280751	1.45708	99.0031	92.6483	18.2405	1
TRINITY_DN23335_c1_g3_i1	44.464	61.0605	42.615	54.4385	55.4916	50.6345	150.842	168.914	267.455	378.747	252.455	290.39	45.5068	56.5089	40.4247	45.5925	53.191	41.8848	187.36	207.318	304.269	406.248	149.764	133.582	52.7622	48.5267	53.0631	159.878	323.101	271.423	51.0078	43.0086	47.5379	197.339	355.259	141.673	1
TRINITY_DN23489_c0_g1_i2	21.6474	17.4393	34.4634	30.2687	35.4866	37.8853	82.5509	170.284	164.059	251.911	94.4868	88.0067	9.15143	11.5313	16.5781	9.63895	19.9151	14.7663	199.105	361.081	288.178	521.678	192.051	172.774	19.5434	32.3661	36.686	126.417	207.985	91.2467	10.3414	13.1085	17.3407	280.093	404.928	182.412	1
TRINITY_DN26823_c0_g1_i1	0	0	13.9847	0	0	0	153.457	194.119	3578.99	2454.15	5224.89	5471.21	0	0	7.85975	0	30.393	22.5374	168.398	159.789	1799.9	1804.64	7354.08	8742.15	0	6.99235	0	173.788	3016.57	5348.05	0	3.92988	26.4652	164.094	1802.27	8048.11	1
TRINITY_DN12981_c0_g1_i1	0.873729	0	0	0	0	0.800027	15.5464	9.49994	48.7666	71.319	104.875	258.805	0	0	0.638472	0.42372	0	1.70651	7.75554	9.03722	28.2863	41.1868	73.9798	206.26	0.436864	0	0.400014	12.5232	60.0428	181.84	0	0.531096	0.853255	8.39638	34.7366	140.12	1
TRINITY_DN21783_c0_g1_i1	0	2.65685	4.59353	1.84153	0	1.92129	45.1343	39.811	126.603	135.522	42.7057	83.4235	3.2498	0	1.53547	1.02758	0.963544	2.05144	39.5864	38.8464	139.944	109.4	70.3891	102.926	1.32842	3.21753	0.960645	42.4727	131.062	63.0646	1.6249	1.28152	1.50749	39.2164	124.672	86.6576	1
TRINITY_DN9344_c0_g1_i1	2.94746	0	0	0	0	0	15.8084	11.01	61.3333	54.5378	26.4614	42.0942	0	0	0	0	1.35177	0	10.0194	11.2084	37.5126	34.6841	42.2467	83.1099	1.47373	0	0	13.4092	57.9355	34.2778	0	0	0.675885	10.6139	36.0983	62.6783	1
TRINITY_DN23367_c0_g1_i2	3.78765	4.72033	2.27041	1.11122	3.04206	4.04512	26.6461	25.6499	31.5114	48.634	7.56803	17.5118	4.38132	6.05168	4.61052	2.1383	4.37346	4.51867	31.794	29.9147	24.0851	44.1282	9.64018	13.9222	4.25399	1.69082	3.54359	26.148	40.0727	12.5399	5.2165	3.37441	4.44606	30.8544	34.1067	11.7812	1
TRINITY_DN11683_c0_g1_i1	3.88613	4.88082	2.81522	2.8483	0	0	30.0047	26.9233	28.3774	33.6075	9.8271	14.0229	2.00287	2.5065	3.78991	0.630603	0.597079	1.26609	44.9221	34.9628	39.8442	59.4058	14.9261	16.9181	4.38347	2.83176	0	28.464	30.9925	11.925	2.25469	2.21026	0.931585	39.9425	49.625	15.9221	1
TRINITY_DN23917_c2_g1_i1	1.20734	0	5.24284	0.530994	0	1.1059	401.937	345.149	1284.91	1906.04	1721.23	2185.06	4.66533	0	3.97311	1.76183	20.596	6.68574	117.003	122.546	420.862	594.742	844.211	921.467	0.60367	2.88692	0.55295	373.543	1595.47	1953.14	2.33266	2.86747	13.6409	119.775	507.802	882.839	1
TRINITY_DN22008_c2_g1_i5	1.1693	2.18466	1.68135	0.771898	0.469234	2.14067	16.5311	16.143	58.8078	99.4895	136.624	137.795	0.901558	0	0.213477	1.13116	3.78095	0.760826	17.7055	21.8437	66.9079	87.1726	138.859	129.194	1.67698	1.22662	1.30495	16.337	79.1487	137.209	0.450779	0.672318	2.27089	19.7746	77.0403	134.026	1
TRINITY_DN18672_c0_g3_i1	16.6586	17.0207	0	0	0	0	235.67	256.977	646.731	1070.5	222.065	349.206	8.39063	0	4.12591	2.70267	14.9748	3.60676	325.893	374.701	942.095	961.968	321.379	334.877	16.8396	0	0	246.323	858.615	285.635	4.19531	3.41429	9.29078	350.297	952.032	328.128	1
TRINITY_DN980_c0_g1_i2	7.3063	6.2006	1.7861	5.34869	8.04261	24.5712	54.2432	154.396	214.341	181.027	179.685	278.034	3.78178	3.19216	7.14352	3.59394	6.71208	0	108.514	200.909	73.392	178.633	130.895	147.744	6.75345	3.5674	16.3069	104.32	197.684	228.859	3.48697	5.36873	3.35604	154.712	126.013	139.32	1
TRINITY_DN16638_c0_g1_i1	0	0	0	0	0	0	9.08762	2.47076	16.0727	36.9176	46.4744	26.8135	0	0	0	0	0	1.09845	4.98946	2.08235	10.1272	14.5939	17.7161	16.6132	0	0	0	5.77919	26.4952	36.644	0	0	0.549225	3.53591	12.3605	17.1647	1
TRINITY_DN23921_c0_g1_i9	0.953173	2.38471	0.687982	1.67728	1.53854	1.74569	13.2681	14.5258	10.251	18.4116	9.26895	10.1943	5.15155	9.79004	3.48324	3.70063	3.95824	4.03426	32.3844	35.6921	17.3241	31.4469	9.00408	6.21414	1.66894	1.18263	1.64211	13.897	14.3313	9.73163	7.47079	3.59193	3.99625	34.0383	24.3855	7.60911	1
TRINITY_DN23237_c0_g1_i3	1.15808	5.08254	2.51313	1.52806	1.8751	0	56.3674	49.0977	200.436	204.358	196.084	295.977	3.57931	0.745524	0.846793	1.12613	2.67008	0.754388	43.2988	39.3214	113.014	128.336	144.407	198.411	3.12031	2.0206	0.93755	52.7326	202.397	246.03	2.16242	0.986462	1.71223	41.3101	120.675	171.409	1
TRINITY_DN22964_c0_g2_i1	0	0	0	0	2.42687	0	44.2887	27.8109	289.074	478.84	616.002	879.786	1.15373	1.92895	0.545618	0	3.43481	1.94417	16.2948	20.8907	135.497	162.804	787.173	699.054	0	0	1.21344	36.0498	383.957	747.894	1.54134	0.272809	2.68949	18.5927	149.151	743.113	1
TRINITY_DN22538_c0_g1_i11	54.3394	69.075	58.6712	54.2607	68.3292	69.5172	194.991	133.354	140.42	212.65	142.222	129.049	61.7972	83.779	55.9767	62.7396	52.1151	53.7273	194.713	168.97	290.26	373.005	132.14	152.065	61.7072	56.4659	68.9232	164.173	176.535	135.636	72.7881	59.3582	52.9212	181.841	331.632	142.102	1
TRINITY_DN14636_c0_g1_i2	0	0	1.83336	1.09723	0	2.29145	30.6894	14.8322	52.557	78.7979	34.5227	45.1218	0	1.63865	1.83215	1.22955	2.29456	0	21.8451	14.5146	50.9774	54.6452	24.0682	35.5114	0	1.4653	1.14573	22.7608	65.6774	39.8222	0.819325	1.53085	1.14728	18.1798	52.8113	29.7898	1
TRINITY_DN16825_c0_g1_i1	2.9363	0	0	0	0	0	16.8743	19.7397	29.3444	52.3682	38.6564	55.8126	2.28409	0	1.07778	2.90203	8.08019	1.91958	23.6853	46.9796	24.2763	77.731	30.8006	34.3279	1.46815	0	0	18.307	40.8563	47.2345	1.14204	1.9899	4.99988	35.3325	51.0036	32.5643	1
TRINITY_DN21034_c0_g1_i1	7.32494	3.68727	8.50565	4.50894	3.5747	12.0804	31.6461	27.0425	39.7132	59.5087	32.5701	46.2615	7.93295	7.57702	5.3597	7.85696	7.42399	4.7745	37.7345	27.9504	68.3761	80.1287	37.7162	55.3032	5.5061	6.50729	7.82755	29.3443	49.611	39.4158	7.75498	6.60833	6.09924	32.8424	74.2524	46.5097	1
TRINITY_DN22231_c0_g1_i2	77.1189	73.6552	33.1535	40.1889	25.5406	34.0195	89.2597	133.306	72.7917	80.062	46.7642	79.2983	55.2306	48.9097	33.9587	25.0584	31.5841	34.4398	141.73	181.59	100.169	169.714	63.6674	75.7695	75.387	36.6712	29.7801	111.283	76.4269	63.0312	52.0701	29.5085	33.0119	161.66	134.941	69.7184	4
TRINITY_DN660_c0_g1_i1	0	0	3.58203	0	0	0	115.871	130.257	1264.6	667.003	2442.16	1677.75	7.56167	0	3.70933	0	22.4194	1.61489	119.87	67.504	666.886	412.52	2670.91	1654.13	0	1.79102	0	123.064	965.802	2059.95	3.78084	1.85467	12.0171	93.687	539.703	2162.52	1
TRINITY_DN18486_c0_g1_i3	0	0	0	0	0	0	5.82786	9.67827	41.2686	51.0286	11.8593	20.5799	0	0	0	0	0	0	2.93662	6.28191	9.90019	13.3151	7.90805	8.37733	0	0	0	7.75306	46.1486	16.2196	0	0	0	4.60926	11.6076	8.14269	1
TRINITY_DN31046_c0_g1_i1	29.1812	76.987	27.771	14.7763	27.1279	17.5264	176.322	381.897	38.6437	73.9219	55.9242	58.8122	47.7087	56.5682	16.0926	18.7934	8.65	10.9322	247.507	365.342	68.1264	237.324	73.1285	45.2903	53.0841	21.2736	22.3271	279.11	56.2828	57.3682	52.1384	17.443	9.7911	306.424	152.725	59.2094	4
TRINITY_DN21014_c0_g1_i1	11.639	14.6177	8.43138	15.3552	26.2277	13.0313	84.8724	137.217	33.3287	51.6002	20.7528	21.4901	10.9973	7.50675	5.67536	3.1477	3.57652	10.1118	89.9517	120.574	35.4772	97.341	24.6133	17.0158	13.1283	11.8933	19.6295	111.045	42.4644	21.1215	9.25202	4.41153	6.84416	105.263	66.4091	20.8145	4
TRINITY_DN22874_c0_g1_i1	16.0598	30.1524	26.8202	24.2848	23.5104	33.0911	51.6065	51.7538	39.8162	43.2328	29.7417	36.593	12.402	24.5019	16.508	21.443	19.9118	22.8777	48.3537	46.9893	38.9933	51.057	18.8659	21.6877	23.1061	25.5525	28.3008	51.6801	41.5245	33.1673	18.452	18.9755	21.3948	47.6715	45.0251	20.2768	4
TRINITY_DN23477_c1_g1_i3	9.70045	16.6177	11.7716	11.7397	19.47	19.9792	30.5249	33.8438	28.5311	42.066	23.8978	32.4394	18.2322	15.1061	12.619	13.7855	19.0427	15.7801	25.626	30.0008	17.7806	40.0267	20.9373	25.3384	13.1591	11.7556	19.7246	32.1844	35.2985	28.1686	16.6691	13.2022	17.4114	27.8134	28.9036	23.1379	1
TRINITY_DN18923_c0_g1_i1	8.9673	9.57587	11.0269	7.87302	12.4454	27.432	117.925	121.779	118.574	73.2743	39.3838	89.4525	6.97687	3.9487	32.9188	7.38913	6.85348	1.95431	115.906	94.8024	52.7674	92.5224	32.2957	35.2479	9.27158	9.44996	19.9387	119.852	95.9241	64.4181	5.46279	20.154	4.4039	105.354	72.6449	33.7718	1
TRINITY_DN14322_c0_g1_i1	2.15914	2.24465	2.07274	1.26678	1.73643	2.63557	12.5366	7.15741	11.7556	10.2283	6.49763	9.99099	1.66559	2.30262	2.8916	3.83398	4.65248	3.98157	10.6398	7.74957	11.0799	14.1934	7.52764	9.72345	2.20189	1.66976	2.186	9.847	10.9919	8.24431	1.98411	3.36279	4.31703	9.19468	12.6366	8.62554	1
TRINITY_DN22338_c1_g1_i2	3.03308	0.954833	0	0	1.23447	5.5583	26.3185	33.5626	40.153	44.1651	28.4148	30.5952	3.52015	1.96232	1.10979	3.69875	1.3971	0.988604	32.1604	43.2111	30.9815	47.2642	22.9643	23.3789	1.99396	0	3.39638	29.9406	42.1591	29.505	2.74124	2.40427	1.19285	37.6857	39.1228	23.1716	1
TRINITY_DN12100_c0_g1_i1	0	1.35851	4.69734	4.70529	3.52049	9.81911	130.952	227.704	63.6868	103.133	38.299	35.8853	1.66108	4.1936	1.56954	0	3.93875	0.69898	209.29	248.464	74.8029	177.744	26.1281	21.5896	0.679255	4.70131	6.6698	179.328	83.4099	37.0922	2.92734	0.78477	2.31887	228.877	126.273	23.8589	1
TRINITY_DN23527_c1_g2_i5	46.5462	178.083	126.677	122.198	342.008	227.528	1079.29	2248.04	10761.8	13161.3	9416.36	13965.4	130.486	56.1353	402.463	136.533	334.211	138.148	969.426	1611.81	4158.63	6125.87	12487.6	9442.38	112.315	124.438	284.768	1663.66	11961.5	11690.9	93.3106	269.498	236.18	1290.62	5142.25	10965	1
TRINITY_DN45278_c0_g1_i1	6.80691	1.07377	1.23817	0.74804	1.38914	1.55957	57.7023	38.3864	44.041	82.1752	24.2306	34.5551	5.27036	0	4.98328	2.49445	1.56682	2.21948	73.2264	38.1419	81.2221	101.143	21.9354	44.2053	3.94034	0.993105	1.47436	48.0444	63.1081	29.3929	2.63518	3.73886	1.89315	55.6842	91.1825	33.0704	1
TRINITY_DN22782_c0_g1_i2	1.46039	0.918874	1.05982	0	1.18775	0	9.57692	9.07426	19.0864	18.7325	11.7474	15.2788	0	0	0.534283	0	0.6728	0	6.51305	6.96505	22.2702	28.1526	14.1364	14.6724	1.18963	0.52991	0.593875	9.32559	18.9094	13.5131	0	0.267141	0.3364	6.73905	25.2114	14.4044	1
TRINITY_DN45223_c0_g1_i1	0	0	0	0	0	0	1940.09	69.3389	368.348	146.041	373.316	69.7177	0	0	0	0	0	0	1676.56	53.9398	678.912	136.587	113.35	257.405	0	0	0	1004.71	257.195	221.517	0	0	0	865.25	407.75	185.377	1
TRINITY_DN16361_c0_g2_i2	0	0	0	0	0	3.15108	15.7259	25.915	19.8681	25.4092	22.9025	21.6162	2.68694	0	1.25917	1.70029	1.56598	0	4.88332	13.1697	18.5736	25.8178	16.0484	28.9763	0	0	1.57554	20.8205	22.6386	22.2593	1.34347	1.47973	0.78299	9.02651	22.1957	22.5123	1
TRINITY_DN23416_c1_g1_i1	1.40171	3.93365	3.02704	5.24285	3.94439	3.8497	10.31	23.9446	30.1844	49.793	21.4834	26.6678	4.32489	3.1384	3.32767	4.75096	6.47263	4.10517	17.2754	24.5439	48.9056	60.4092	27.6657	34.8743	2.66768	4.13495	3.89704	17.1273	39.9887	24.0756	3.73164	4.03932	5.2889	20.9096	54.6574	31.27	1
TRINITY_DN28508_c0_g1_i1	9.33335	8.66367	3.34872	0	0	0	41.8819	137.52	102.807	128.099	41.9103	32.6158	3.57352	0	0	2.27777	4.21461	3.02045	76.537	165.766	91.7852	172.098	41.9713	32.1004	8.99851	1.67436	0	89.701	115.453	37.263	1.78676	1.13888	3.61753	121.151	131.942	37.0358	1
TRINITY_DN19992_c0_g2_i1	2.38063	0	0	0	1.96374	6.55005	30.1756	38.8023	99.2705	166.6	85.8044	113.77	5.54387	4.67687	2.61821	2.34087	4.37475	2.33187	41.1125	44.0086	129.343	135.117	114.108	109.394	1.19032	0	4.2569	34.489	132.935	99.7872	5.11037	2.47954	3.35331	42.5605	132.23	111.751	1
TRINITY_DN16115_c0_g1_i1	16.7763	34.3665	3.9758	14.7444	17.9257	25.4517	145.368	259.078	218.17	329.089	404.477	1100.17	59.2901	43.2561	18.7342	5.44433	30.0912	18.1917	282.933	663.212	438.204	493.853	750.522	655.567	25.5714	9.3601	21.6887	202.223	273.63	752.323	51.2731	12.0893	24.1414	473.072	466.029	703.044	1
TRINITY_DN21378_c0_g1_i1	3.99672	7.59223	1.45865	7.02528	4.91617	10.992	53.8262	71.7737	411.113	773.741	519.505	356.513	10.8429	16.921	19.0314	15.665	43.1994	13.6915	232.357	310.086	1010.11	1471.51	827.966	626.559	5.79448	4.24197	7.95409	62.8	592.427	438.009	13.8819	17.3482	28.4454	271.221	1240.81	727.263	1
TRINITY_DN3225_c0_g1_i1	0	0	16.0509	0	0	4.02292	1219.67	481.536	10638.9	7379.91	8624.77	7356.39	30.4038	0	19.5525	0	109.602	28.6485	1273.08	574.101	10100.8	5248.84	9874.92	14529.5	0	8.02545	2.01146	850.603	9009.4	7990.58	15.2019	9.77625	69.1252	923.591	7674.82	12202.2	1
TRINITY_DN9581_c0_g1_i1	1.53758	0	0	0	0	1.40889	16.0086	18.8478	44.9398	84.0062	6.97941	42.734	0	0	0	1.50031	3.54097	0.501181	34.3856	36.7213	105.044	139.641	32.7901	76.9684	0.76879	0	0.704445	17.4282	64.473	24.8567	0	0.750155	2.02108	35.5534	122.343	54.8792	1
TRINITY_DN3383_c0_g1_i1	14.7088	9.04685	0	6.44288	3.95847	4.46368	66.0153	98.5564	87.3605	133.321	68.8634	80.9474	0	0	7.29376	0	2.20804	3.16629	50.3152	148.051	64.8922	137.112	61.1372	65.7156	11.8778	3.22144	4.21108	82.2858	110.341	74.9054	0	3.64688	2.68717	99.1831	101.002	63.4264	1
TRINITY_DN18840_c0_g1_i8	4.69937	7.53336	5.31417	5.02219	1.61854	3.68745	25.9925	17.953	23.6393	27.1849	15.5242	15.4619	5.69564	6.01	2.94213	1.62488	3.41032	4.80583	20.755	17.3938	23.3277	29.2966	10.8049	13.83	6.11637	5.16818	2.653	21.9727	25.4121	15.4931	5.85282	2.2835	4.10808	19.0744	26.3122	12.3175	1
TRINITY_DN11479_c0_g1_i1	6.98046	5.50856	2.54065	5.36954	2.85101	3.19881	61.1784	51.8794	182.995	155.372	85.617	161.277	9.45981	4.53059	6.38854	2.55906	10.4426	3.98346	32.0818	52.1069	79.7536	96.6035	66.9607	121.877	6.24451	3.9551	3.02491	56.5289	169.184	123.447	6.9952	4.4738	7.21303	42.0944	88.1786	94.4188	1
TRINITY_DN19116_c0_g1_i2	84.5604	79.291	77.6477	68.4745	116.131	72.1136	189.662	371.784	157.666	288.098	78.3451	145.161	46.7581	43.7044	68.2331	42.316	30.8938	37.573	210.184	349.289	191.32	264.571	67.84	76.6144	81.9257	73.0611	94.1223	280.723	222.882	111.753	45.2313	55.2745	34.2334	279.736	227.946	72.2272	4
TRINITY_DN20171_c0_g1_i2	0	1.08022	0	1.50487	2.79506	3.13753	45.508	103.923	82.2407	115.112	25.3822	36.1925	0	0	4.38613	3.34581	3.93997	0	90.0662	129.677	64.2856	153.904	43.2488	28.2519	0.54011	0.752435	2.96629	74.7155	98.6763	30.7874	0	3.86597	1.96999	109.872	109.095	35.7503	1
TRINITY_DN23642_c1_g1_i1	119.897	127.55	89.1795	117.395	83.5934	114.777	335.39	375.504	640.871	749.662	403.3	583.297	106.825	126.363	66.672	85.0664	115.08	76.1746	487.27	445.639	697.616	1006.48	281.406	271.634	123.724	103.287	99.1852	355.447	695.266	493.298	116.594	75.8692	95.6273	466.454	852.048	276.52	1
TRINITY_DN16551_c0_g1_i1	1.97966	12.5325	4.33412	17.3992	12.9834	12.7038	67.0398	68.1665	119.139	165.837	65.3706	99.3489	12.2751	11.6019	10.1513	11.6369	17.3012	14.8546	66.6529	62.7681	108.325	160.419	53.7757	84.9847	7.25608	10.8667	12.8436	67.6031	142.488	82.3597	11.9385	10.8941	16.0779	64.7105	134.372	69.3802	1
TRINITY_DN20113_c0_g1_i1	30.4431	38.4589	45.6471	34.6327	33.6679	31.1853	82.7679	99.6384	55.6655	57.0075	18.9524	45.1088	36.0619	33.7276	32.7817	27.1467	32.1429	36.2084	67.9369	102.045	60.9756	85.0706	40.0928	38.4903	34.451	40.1399	32.4266	91.2031	56.3365	32.0306	34.8948	29.9642	34.1756	84.9909	73.0231	39.2916	4
TRINITY_DN4077_c0_g1_i2	17.312	40.6207	74.4248	63.3378	26.3867	55.6012	351.609	528.172	1100.35	2141.05	1544.53	1584.95	71.8083	81.8292	77.3039	66.9826	43.6764	33.9493	469.381	649.29	1648.11	1705.86	1769.89	1121.67	28.9663	68.8813	40.9939	439.89	1620.7	1564.74	76.8187	72.1432	38.8128	559.335	1676.98	1445.78	1
TRINITY_DN29436_c0_g1_i1	19.0293	17.9863	8.06652	9.76015	10.3375	13.0781	39.7383	70.26	53.0324	56.3924	29.0461	31.4094	18.4091	21.5658	20.8914	21.6723	16.7966	17.059	40.0912	104.92	29.911	71.2281	25.6564	20.2755	18.5078	8.91334	11.7078	54.9992	54.7124	30.2278	19.9874	21.2818	16.9278	72.5056	50.5695	22.9659	4
TRINITY_DN21667_c0_g1_i1	20.7344	31.4486	11.8324	13.9203	13.2387	15.9914	74.2173	60.1077	81.5681	104.992	58.7255	75.1891	25.2902	16.1431	16.3556	7.42373	13.5896	10.6617	55.3895	58.8421	61.9485	103.112	50.2387	54.0852	26.0915	12.8763	14.6151	67.1625	93.2801	66.9573	20.7167	11.8897	12.1257	57.1158	82.5302	52.162	1
TRINITY_DN19346_c0_g1_i1	105.438	177.223	118.931	115.292	206.009	218.864	486.396	696.246	817.474	1460.19	610.992	743.21	179.131	253.513	211.76	206.235	253.405	233.453	510.767	767.626	673.088	1389.32	511.353	526.595	141.331	117.112	212.436	591.321	1138.83	677.101	216.322	208.998	243.429	639.197	1031.2	518.974	1
TRINITY_DN16303_c0_g1_i1	0	0	2.65597	0	0	3.31806	124.288	207.183	778.768	303.058	258.026	420.147	0	0	0	0	0	0	2.37407	17.7217	46.6403	31.5498	242.479	167.387	0	1.32798	1.65903	165.736	540.913	339.087	0	0	0	10.0479	39.0951	204.933	1
TRINITY_DN16648_c0_g1_i1	6.6393	21.0737	9.71485	12.64	12.7458	10.1467	33.1783	49.0683	49.6611	63.3947	50.7491	70.6063	6.86732	11.5667	6.48816	11.9504	10.1724	5.77879	24.5512	46.6505	51.4728	67.9198	67.9799	67.381	13.8565	11.1774	11.4462	41.1233	56.5279	60.6777	9.21701	9.21928	7.9756	35.6009	59.6963	67.6805	1
TRINITY_DN22248_c0_g1_i5	16.3761	20.4278	13.3274	10.3391	16.0313	9.12565	65.0458	51.7483	113.894	142.7	78.6662	73.3514	10.4355	13.6664	15.8632	8.96447	15.4522	12.7434	60.2792	53.6582	124.05	141.377	59.9387	72.7305	18.4019	11.8332	12.5785	58.3971	128.297	76.0088	12.051	12.4138	14.0978	56.9687	132.714	66.3346	1
TRINITY_DN15155_c0_g2_i1	67.5694	65.9113	66.6546	56.5806	57.7021	56.0216	171.166	167.358	196.542	241.33	125.223	117.683	61.0147	59.4046	48.2792	47.91	53.3401	57.6916	189.603	157.874	275.509	310.521	91.0302	95.1656	66.7404	61.6176	56.8619	169.262	218.936	121.453	60.2096	48.0946	55.5159	173.738	293.015	93.0979	1
TRINITY_DN12255_c0_g1_i1	0	0	0	0	0	1.5098	29.136	16.4203	114.943	185.1	178.088	616.771	2.55071	0	1.80898	0	1.51715	1.6114	15.793	11.3409	72.9396	91.1186	181.831	490.793	0	0	0.7549	22.7782	150.022	397.429	1.27536	0.90449	1.56427	13.5669	82.0291	336.312	1
TRINITY_DN19808_c0_g1_i2	39.1803	99.5115	49.4531	40.5499	101.624	95.01	282.167	474.589	1769.01	2272.48	1545.35	2779.56	56.5717	58.9928	54.4269	26.2431	124.555	58.5296	419.343	538.486	2090.75	2180.95	2628.31	2853.55	69.3459	45.0015	98.317	378.378	2020.74	2162.45	57.7823	40.335	91.5423	478.914	2135.85	2740.93	1
TRINITY_DN21513_c0_g1_i1	23.9841	27.9789	22.6116	21.1123	24.031	21.9521	89.0625	39.448	39.279	33.6432	47.4678	30.4651	21.9526	45.2638	20.0654	18.3541	19.1624	15.1154	116.774	65.0452	73.2754	83.5676	39.4027	38.1322	25.9815	21.862	22.9916	64.2553	36.4611	38.9664	33.6082	19.2097	17.1389	90.9096	78.4215	38.7674	4
TRINITY_DN21253_c0_g2_i1	0	1.64774	0	1.13489	4.27674	0	12.8916	8.16117	30.7928	38.6406	21.5319	22.1147	0	0	0	0	2.37293	0	14.7705	12.1946	53.9468	31.8506	22.2307	25.0907	0.82387	0.567445	2.13837	10.5264	34.7167	21.8233	0	0	1.18647	13.4825	42.8987	23.6607	1
TRINITY_DN18913_c0_g1_i1	9.13886	9.83947	7.56703	9.18604	6.35587	9.56783	34.2708	19.0447	42.6945	31.945	19.4306	26.1611	10.0934	5.05309	9.5494	11.4411	14.442	14.462	46.9775	24.0302	26.5312	45.2233	17.9993	31.1768	9.48916	8.37654	7.96185	26.6578	37.3197	22.7959	7.57325	10.4953	14.452	35.5038	35.8773	24.5881	1
TRINITY_DN20648_c0_g1_i1	0	0	0	0	0	0	16.3624	18.4716	24.0312	65.3959	12.9839	11.3071	1.05763	0	2.50134	1.33249	2.5211	1.33697	50.4034	47.2587	33.3601	70.4131	4.36379	7.20089	0	0	0	17.417	44.7135	12.1455	0.528815	1.91691	1.92904	48.831	51.8866	5.78234	1
TRINITY_DN14376_c1_g1_i2	0.727815	1.36208	0	0.640514	0.585397	0.666317	11.8321	5.92268	10.6068	14.5057	14.8441	8.79827	1.12293	0.931524	1.06335	0.704987	1.68027	2.13166	7.57633	8.39002	17.9686	15.9563	7.98591	6.64986	1.04495	0.320257	0.625857	8.87739	12.5562	11.8212	1.02723	0.884169	1.90597	7.98317	16.9625	7.31789	1
TRINITY_DN20252_c0_g1_i2	5.65805	3.54632	2.455	2.48863	1.83151	6.21866	27.1058	15.6428	13.102	13.7299	9.7163	6.43725	6.99433	5.82575	4.96435	3.30038	5.7404	4.0541	23.2989	23.5262	17.4459	27.6057	7.67652	6.83276	4.60219	2.47182	4.02508	21.3743	13.416	8.07677	6.41004	4.13237	4.89725	23.4125	22.5258	7.25464	4
TRINITY_DN55999_c0_g1_i1	26.3806	19.4605	11.2906	25.4568	17.0559	14.5195	179.976	203.187	276.263	497.473	91.1383	149.037	75.7339	44.4647	82.24	51.4759	19.0285	49.6568	345.218	298.355	410.503	578.574	122.103	165.428	22.9205	18.3737	15.7877	191.582	386.868	120.088	60.0993	66.858	34.3426	321.787	494.538	143.766	1
TRINITY_DN14499_c0_g1_i2	4.19862	6.65441	3.068	7.37938	1.72418	3.84952	62.1706	42.5957	96.1504	146.883	40.3049	50.2266	6.51143	8.21585	6.15299	4.11788	5.79163	4.79535	55.3112	40.8818	134.365	130.489	24.7354	26.4974	5.42652	5.22369	2.78685	52.3832	121.517	45.2657	7.36364	5.13544	5.29349	48.0965	132.427	25.6164	1
TRINITY_DN23417_c0_g1_i1	23.7994	17.5127	9.71799	10.464	7.26156	5.45155	53.2627	70.9157	31.2154	61.8484	18.7169	48.0242	5.7538	13.4674	13.6055	9.42986	4.11129	3.87837	32.1775	50.717	20.0188	59.4685	25.6449	27.2217	20.6561	10.091	6.35656	62.0892	46.5319	33.3706	9.6106	11.5177	3.99483	41.4472	39.7437	26.4333	1
TRINITY_DN8620_c0_g1_i1	7.58071	41.7227	16.7011	18.3047	21.6886	17.3484	75.2275	129.196	40.8831	67.418	36.8714	40.4106	8.84248	29.6156	19.4888	14.9552	6.89107	13.6595	112.101	154.592	66.0344	152.037	31.0504	33.157	24.6517	17.5029	19.5185	102.212	54.1506	38.641	19.229	17.222	10.2753	133.346	109.036	32.1037	4
TRINITY_DN22604_c0_g1_i6	0	1.5638	2.40644	2.20313	0.67234	1.52827	30.996	24.0329	21.274	30.7055	11.3657	20.8293	2.57629	0.534861	0.914698	0.809167	0.385216	0.814942	20.6771	15.729	12.0065	20.056	4.11041	4.38268	0.7819	2.30478	1.10031	27.5145	25.9898	16.0975	1.55558	0.861932	0.600079	18.203	16.0312	4.24654	1
TRINITY_DN22794_c1_g1_i5	4.02736	4.21749	2.919	7.67433	8.71893	3.6895	18.653	23.7571	34.8314	42.3416	16.8551	31.5014	7.26607	6.06501	5.89207	3.92279	3.09344	3.06186	25.7394	24.109	31.1292	48.163	21.8275	24.7349	4.12242	5.29666	6.20421	21.205	38.5865	24.1782	6.66554	4.90743	3.07765	24.9242	39.6461	23.2812	1
TRINITY_DN18991_c2_g1_i1	0	0	0	0	0	0	12.1452	19.1495	20.1641	40.614	3.52914	4.05914	0	0	0	0	0	0	14.0204	22.2932	71.2434	80.8344	10.5492	6.84406	0	0	0	15.6473	30.389	3.79414	0	0	0	18.1568	76.0389	8.69663	1
TRINITY_DN17905_c0_g1_i6	72.6895	71.542	32.3827	22.7518	24.7203	34.9897	175.76	209.163	118.237	178.892	39.469	97.6866	89.0341	65.7192	26.5513	23.2324	19.0292	26.8265	243.771	253.806	145.915	350.291	61.023	94.1905	72.1157	27.5673	29.855	192.462	148.565	68.5778	77.3766	24.8918	22.9278	248.788	248.103	77.6068	4
TRINITY_DN14504_c0_g1_i2	0	0	1.4298	0	0	0	9.05026	5.41107	7.62767	10.6831	3.17675	2.62203	0	0	0	0	2.70433	0	24.9477	23.1388	42.0911	59.4029	19.8333	18.778	0	0.7149	0	7.23067	9.15538	2.89939	0	0	1.35217	24.0433	50.747	19.3056	1
TRINITY_DN11068_c0_g1_i1	7.90378	12.9821	7.84701	8.69228	11.1689	10.8569	41.2508	47.1635	12.85	22.4872	7.02995	7.2961	6.86613	12.0559	5.7771	4.31656	4.55813	5.46856	47.1442	51.6591	14.8592	38.2605	7.50832	9.13431	10.4429	8.26965	11.0129	44.2071	17.6686	7.16303	9.46101	5.04683	5.01335	49.4017	26.5599	8.32132	4
TRINITY_DN21302_c0_g2_i1	0	0	0.563106	0	0	0.715589	2.7221	3.81911	24.672	28.3595	63.3624	74.2225	0	0	0.571025	0	1.44329	0.508756	2.14203	3.32288	19.7462	17.486	56.3622	50.6092	0	0.281553	0.357795	3.2706	26.5158	68.7925	0	0.285513	0.976023	2.73245	18.6161	53.4857	1
TRINITY_DN12185_c0_g1_i1	0	0	0	0	0	3.46968	10.1268	7.89533	52.8336	31.4617	9.79396	26.4506	0	0	0	0	0	0	4.02414	7.85038	22.3665	18.0267	12.5774	17.1374	0	0	1.73484	9.01107	42.1476	18.1223	0	0	0	5.93726	20.1966	14.8574	1
TRINITY_DN14262_c0_g1_i1	0	0	0	0	0	0	44.0581	97.1231	13.7825	23.0321	10.6626	29.5788	6.68113	0	0	0	1.96728	0	13.1036	20.1821	5.67655	17.1675	12.1785	4.68871	0	0	0	70.5906	18.4073	20.1207	3.34056	0	0.98364	16.6428	11.422	8.43361	1
TRINITY_DN22208_c0_g1_i1	78.5517	72.8992	56.1894	72.02	57.0344	70.9476	253.874	168.019	118.295	121.129	50.9954	63.8709	57.9064	44.6415	60.979	57.3333	34.6455	59.3491	176.295	139.424	112.218	159.722	34.1774	56.6078	75.7254	64.1047	63.991	210.947	119.712	57.4331	51.2739	59.1561	46.9973	157.859	135.97	45.3926	4
TRINITY_DN11745_c0_g1_i1	6.23048	5.26512	6.06883	1.82513	0	3.80821	50.3274	72.7625	20.9082	40.5274	11.3446	15.8969	1.61029	4.06265	6.84765	1.01824	0.954999	3.38842	46.131	45.9239	43.087	62.6968	17.5993	10.1592	5.7478	3.94698	1.9041	61.545	30.7178	13.6208	2.83647	3.93295	2.17171	46.0275	52.8919	13.8792	4
TRINITY_DN14962_c0_g1_i1	0	0	0	0	0	0	5.36081	4.2397	9.97832	13.2196	4.07183	2.64671	1.19532	0	0	0	0	0.503517	3.3308	4.99895	7.28315	11.737	1.59149	2.71329	0	0	0	4.80025	11.599	3.35927	0.59766	0	0.251758	4.16488	9.51008	2.15239	1
TRINITY_DN812_c0_g1_i1	0	0	0	0	0	2.54939	22.3711	34.1654	112.253	119.776	22.8064	55.6769	4.32017	1.8298	0	0	0	0	12.5289	30.2747	35.6001	38.2978	36.6153	48.0061	0	0	1.27469	28.2682	116.014	39.2416	3.07498	0	0	21.4018	36.9489	42.3107	1
TRINITY_DN21666_c0_g1_i3	3.82589	3.63019	2.79003	0.8407	1.56662	0	120.028	119.646	797.252	1130.2	699.769	956.645	2.96461	1.24449	2.80222	0	33.443	3.12001	140.577	154.402	968.416	927.662	1069.48	1010.18	3.72804	1.81536	0.78331	119.837	963.726	828.207	2.10455	1.40111	18.2815	147.489	948.039	1039.83	1
TRINITY_DN19324_c0_g1_i1	10.0034	25.4885	3.67077	4.39361	4.13352	9.17568	60.4839	60.3231	41.6025	20.3439	36.7909	28.112	5.82651	9.84285	1.83413	1.2309	5.74253	4.08372	75.8464	64.0149	49.177	73.3106	20.2082	21.0848	17.746	4.03219	6.6546	60.4035	30.9732	32.4515	7.83468	1.53252	4.91312	69.9306	61.2438	20.6465	4
TRINITY_DN11122_c0_g1_i2	5.00236	0	7.16407	0	8.10761	0	40.4628	58.1	54.7993	129.406	42.9796	59.1688	0	3.25599	1.85467	0	0	0	28.7789	67.504	97.3522	106.296	38.4528	37.1994	2.50118	3.58203	4.0538	49.2814	92.1027	51.0742	1.628	0.927335	0	48.1415	101.824	37.8261	1
TRINITY_DN21992_c0_g3_i1	27.0345	45.3852	34.8182	20.7044	27.7661	49.6204	149.999	309.877	920.841	1175.03	813.639	1357.94	44.8351	46.6076	37.1133	20.0158	50.6447	39.7343	193.873	350.024	613.633	833.635	656.731	775.713	36.2099	27.7613	38.6932	229.938	1047.94	1085.79	45.7214	28.5646	45.1895	271.948	723.634	716.222	1
TRINITY_DN18477_c0_g1_i2	8.67908	4.13011	4.76009	4.76656	17.8399	5.96855	130.975	97.7568	767.034	894.944	1396.72	1483.64	13.4635	7.08334	49.294	9.58238	9.97456	9.91401	230.665	130.662	721.28	648.267	1503.15	1083.53	6.4046	4.76333	11.9042	114.366	830.989	1440.18	10.2734	29.4382	9.94429	180.663	684.774	1293.34	1
TRINITY_DN12369_c1_g1_i1	5.28288	1.11192	2.56416	6.96626	2.87759	1.61396	64.4427	45.2516	94.3386	120.217	27.1665	39.1379	0	1.14318	3.86806	2.58267	1.62106	2.87125	64.4009	46.6009	64.1903	105.68	10.1726	26.4909	3.1974	4.76521	2.24578	54.8471	107.278	33.1522	0.57159	3.22537	2.24615	55.5009	84.9351	18.3317	1
TRINITY_DN18956_c1_g1_i1	4.06015	4.25237	3.92414	4.16592	1.09892	1.23986	27.1612	21.4848	27.2662	53.1409	39.3261	41.9197	5.23252	6.98894	3.96013	4.61431	8.73187	2.64587	32.6593	25.5572	50.6392	56.6958	35.9349	43.6737	4.15626	4.04503	1.16939	24.323	40.2035	40.6229	6.11073	4.28722	5.68887	29.1083	53.6675	39.8043	1
TRINITY_DN22967_c0_g1_i2	0	1.17356	1.35302	0	0	5.10504	24.304	12.6256	21.6552	23.5926	10.6533	10.8122	1.43825	0	1.35958	0.908378	2.56275	1.21103	30.2407	18.1341	47.5924	40.8809	15.7122	15.7847	0.58678	0.67651	2.55252	18.4648	22.6239	10.7327	0.719125	1.13398	1.88689	24.1874	44.2366	15.7485	1
TRINITY_DN23519_c0_g1_i6	3.31426	2.76885	4.79209	6.31705	7.14925	5.05907	20.0627	8.79491	12.7875	16.4793	17.4597	24.1841	4.26727	4.97469	2.42312	5.90564	4.07608	5.39681	15.5552	10.942	11.407	17.8729	11.2406	11.6019	3.04155	5.55457	6.10416	14.4288	14.6334	20.8219	4.62098	4.16438	4.73644	13.2486	14.64	11.4213	1
TRINITY_DN16505_c0_g1_i1	7.97784	12.7255	5.82006	5.21994	6.48182	10.913	40.3879	24.7605	41.1551	56.1021	38.5642	45.0988	6.1273	10.3833	5.86773	1.95846	8.99801	12.987	78.4266	55.2735	92.3184	114.069	51.4985	50.5985	10.3517	5.52	8.69741	32.5742	48.6286	41.8315	8.2553	3.9131	10.9925	66.85	103.194	51.0485	1
TRINITY_DN19794_c0_g1_i1	4.22326	5.27985	0	1.83531	0	0	28.3485	34.7352	60.9737	164.178	32.2041	72.6669	0	0	0	2.07262	5.7101	0	45.5145	78.6611	95.3472	161.635	48.5491	47.4232	4.75155	0.917655	0	31.5419	112.576	52.4355	0	1.03631	2.85505	62.0878	128.491	47.9862	1
TRINITY_DN19768_c0_g1_i4	120.261	143.855	107.566	111.989	184.585	138.976	162.581	370.338	152.834	198.68	154.89	194.162	138.175	135.503	149.025	133.656	202.198	167.282	242.23	450.884	256.253	430.958	250.779	184.308	132.058	109.778	161.781	266.459	175.757	174.526	136.839	141.341	184.74	346.557	343.606	217.543	4
TRINITY_DN12036_c0_g1_i1	6.42481	7.93427	4.5276	14.1357	5.15264	41.0229	870.8	163.934	750.425	792.389	309.043	392.844	19.6598	0	28.769	6.21984	14.4269	12.6695	534.336	131.492	1109.19	928.879	312.044	979.055	7.17954	9.33165	23.0878	517.367	771.407	350.943	9.8299	17.4944	13.5482	332.914	1019.03	645.549	1
TRINITY_DN15370_c0_g1_i4	0	0	0	0	2.72112	0	15.4237	17.729	205.465	248.099	106.672	234.412	2.58198	1.08116	1.8311	1.6291	11.5166	1.0874	36.5799	32.4573	282.242	299.092	218.865	298.945	0	0	1.36056	16.5763	226.782	170.542	1.83157	1.7301	6.302	34.5186	290.667	258.905	1
TRINITY_DN13543_c0_g1_i1	4.23093	5.28955	0	0	0	0	25.2427	37.174	27.3849	50.281	16.7352	23.3134	6.47685	0	0	0	1.90674	0	18.7509	38.3962	32.627	47.5633	23.2239	16.5253	4.76024	0	0	31.2083	38.8329	20.0243	3.23842	0	0.95337	28.5736	40.0952	19.8746	1
TRINITY_DN19676_c0_g1_i2	2.66099	20.3793	6.60856	3.50561	8.81827	12.2061	30.3942	76.1174	194.313	225.189	131.604	222.003	10.3389	6.99788	4.88066	5.24658	9.77162	4.3466	63.2896	96.9933	185.704	235.022	170.521	204.938	11.5201	5.05708	10.5122	53.2558	209.751	176.803	8.66839	5.06362	7.05911	80.1415	210.363	187.729	1
TRINITY_DN18531_c0_g1_i8	4.4005	5.53799	2.12914	3.22472	3.57931	4.03188	23.7643	20.6431	21.7755	25.5708	22.0989	22.8813	3.40415	4.74173	5.36648	2.14555	2.02727	3.34638	10.144	13.3162	9.62545	19.5781	14.3504	10.5882	4.96924	2.67693	3.8056	22.2037	23.6731	22.4901	4.07294	3.75602	2.68682	11.7301	14.6018	12.4693	1
TRINITY_DN4970_c0_g1_i1	0	0	0	0	0	0	17.682	21.0485	69.1981	157.986	141.149	298.048	4.03258	0	0	0	4.80972	0	13.3713	24.8082	68.7166	77.6879	177.307	181.13	0	0	0	19.3652	113.592	219.599	2.01629	0	2.40486	19.0897	73.2022	179.219	1
TRINITY_DN21110_c0_g2_i2	5.34031	5.11292	7.85295	8.20784	6.63741	14.6979	39.9457	26.3235	39.2619	51.945	17.9019	27.2381	4.14994	7.02288	8.81561	5.26508	4.90249	13.9573	30.6812	34.5002	50.3064	64.2446	26.5813	35.1058	5.22661	8.03039	10.6677	33.1346	45.6034	22.57	5.58641	7.04035	9.4299	32.5907	57.2755	30.8436	1
TRINITY_DN5706_c0_g1_i1	0	4.11503	4.7375	2.81153	2.67616	5.88041	40.4458	78.0651	139.973	179.289	71.2132	129.83	4.98816	0	7.05833	0	8.80705	1.04754	44.1352	84.6818	154.271	170.829	98.6191	92.634	2.05751	3.77452	4.27829	59.2554	159.631	100.522	2.49408	3.52916	4.92729	64.4085	162.55	95.6266	1
TRINITY_DN14709_c0_g1_i2	19.0968	19.2681	14.5663	16.3336	14.5799	14.5746	43.8722	32.3861	45.8603	55.6289	35.3194	41.2125	11.4726	12.9593	16.6753	13.3998	16.6385	13.474	33.7003	38.2228	57.4778	64.3162	27.3597	30.9863	19.1825	15.45	14.5772	38.1291	50.7446	38.266	12.2159	15.0375	15.0563	35.9616	60.897	29.173	1
TRINITY_DN22716_c1_g8_i1	9.06547	4.58219	6.90988	10.3597	5.9303	9.97099	27.5245	28.5095	31.585	68.5691	25.6379	34.1254	15.4484	11.7789	14.6045	15.0755	24.1974	17.1481	41.6424	69.6571	70.8002	161.667	46.0233	45.7427	6.82383	8.63479	7.95064	28.017	50.077	29.8817	13.6136	14.84	20.6728	55.6497	116.234	45.883	1
TRINITY_DN45213_c0_g1_i1	0	0	0	0	0	0	13.4676	11.7345	194.649	321.101	124.211	263.937	0	0	0	2.18454	6.07296	2.91287	25.4647	28.5844	254.023	203.892	245.577	218.629	0	0	0	12.6011	257.875	194.074	0	1.09227	4.49291	27.0245	228.957	232.103	1
TRINITY_DN10319_c0_g1_i1	4.60007	5.17693	5.97432	6.47596	4.45283	5.89714	16.3664	18.5182	25.3918	41.2528	20.5533	32.7303	1.42049	6.49353	7.396	4.01717	5.09457	5.39122	19.1846	19.8893	24.1881	40.8494	17.2839	30.0745	4.8885	6.22514	5.17498	17.4423	33.3223	26.6418	3.95701	5.70659	5.24289	19.5369	32.5187	23.6792	1
TRINITY_DN4214_c0_g1_i1	25.6655	32.1185	37.7759	31.7	26.304	30.7352	197.303	98.1876	239.819	271.716	157.249	173.368	35.8259	27.8949	41.8484	35.4614	41.8994	27.641	269.665	115.719	631.298	474.381	181.262	265.722	28.892	34.7379	28.5196	147.745	255.767	165.308	31.8604	38.6549	34.7702	192.692	552.84	223.492	1
TRINITY_DN9289_c0_g1_i1	4.90313	5.38396	7.09863	5.93004	6.95369	6.73686	31.2421	33.4886	27.031	42.8452	7.68159	15.1218	5.68431	7.89852	8.51614	4.17443	7.91169	5.98951	27.5871	30.0361	26.3748	54.1331	9.32832	9.31565	5.14354	6.51433	6.84527	32.3653	34.9381	11.4017	6.79142	6.34529	6.9506	28.8116	40.254	9.32198	1
TRINITY_DN11444_c0_g1_i1	12.6775	8.98691	10.3641	11.1469	15.4955	17.4256	58.6507	71.6617	39.9388	47.7439	21.3631	27.766	2.45287	10.2623	15.0779	13.1491	10.9469	14.4644	69.3958	82.117	56.8507	95.9663	18.2901	22.1176	10.8322	10.7555	16.4605	65.1562	43.8413	24.5645	6.35759	14.1135	12.7056	75.7564	76.4085	20.2038	4
TRINITY_DN19173_c0_g1_i1	19.7536	21.0482	27.5855	21.3782	25.9758	29.2383	54.4973	79.7664	73.1061	101.757	64.9511	111.779	22.3382	24.5781	32.2471	25.9427	23.7969	25.2589	41.0611	45.4046	47.8981	85.697	63.8636	72.0542	20.4009	24.4819	27.6071	67.1319	87.4316	88.365	23.4581	29.0949	24.5279	43.2328	66.7976	67.9589	1
TRINITY_DN7942_c0_g1_i1	4.5319	1.9021	0	1.99251	1.22955	2.76831	14.5648	14.9187	33.1659	39.7657	25.8694	28.8931	1.16879	1.95452	3.31635	1.47366	2.78336	1.47711	25.5966	26.5206	54.1799	83.2074	30.4988	30.6565	3.217	0.996255	1.99893	14.7417	36.4658	27.3813	1.56166	2.395	2.13023	26.0586	68.6937	30.5776	1
TRINITY_DN5968_c0_g1_i1	123.912	142.621	72.9447	114.951	109.645	113.388	212.101	295.618	156.418	319.062	192.671	206.595	84.4429	84.1181	82.728	102.899	98.724	97.8489	151.164	197.825	199.634	347.412	132.141	165.704	133.267	93.9478	111.517	253.859	237.74	199.633	84.2805	92.8135	98.2865	174.494	273.523	148.923	1
TRINITY_DN13297_c0_g1_i1	8.56558	25.4831	7.7378	8.94833	10.3879	6.86412	25.654	36.1911	20.3043	25.2656	8.40647	16.5368	9.92448	10.3266	9.78436	7.28234	7.90168	8.36815	29.3069	35.1486	13.7363	35.1983	9.57102	14.9068	17.0243	8.34306	8.62601	30.9226	22.785	12.4716	10.1255	8.53335	8.13491	32.2278	24.4673	12.2389	4
TRINITY_DN18873_c0_g1_i1	0	4.47673	0	1.52321	5.72942	3.18884	25.1916	17.057	23.5164	57.8503	18.9757	31.6184	2.70453	2.28422	1.27336	0	0	2.27503	40.0219	51.0502	41.4866	83.6405	28.3693	33.7601	2.23836	0.761605	4.45913	21.1243	40.6833	25.297	2.49437	0.63668	1.13752	45.5361	62.5636	31.0647	1
TRINITY_DN11279_c0_g1_i2	9.03323	8.92489	1.62653	6.62458	7.87406	2.75672	23.3074	22.4691	10.2497	22.2636	15.032	11.0932	2.90385	3.85517	4.67444	5.10526	4.17059	3.91974	29.0258	25.0174	16.3789	27.5588	8.49252	8.04953	8.97906	4.12556	5.31539	22.8882	16.2567	13.0626	3.37951	4.88985	4.04516	27.0216	21.9689	8.27103	4
TRINITY_DN3429_c0_g1_i1	0	0	0	0	0	3.7087	10.1168	9.6897	11.8171	20.3943	8.05599	10.6386	0	1.31791	0	0	0.930252	0	5.39709	4.40495	9.55241	22.2353	5.22412	5.34153	0	0	1.85435	9.90325	16.1057	9.34729	0.658955	0	0.465126	4.90102	15.8939	5.28282	1
TRINITY_DN14834_c0_g1_i2	0	0.881729	0	0	0	0	3.24654	3.58485	7.23614	9.21951	6.9671	5.1987	1.08454	0.905818	0	0	0.646158	0	4.42488	7.11149	6.86761	10.1442	10.8269	15.7259	0.440864	0	0	3.41569	8.22782	6.0829	0.995179	0	0.323079	5.76818	8.50591	13.2764	1
TRINITY_DN40115_c0_g1_i1	37.5084	0	0	0	0	0	1712.79	119.069	282.096	194.763	1001.52	160.852	0	0	0	0	28.5287	0	1453.06	106.62	536.834	224.156	504.989	339.493	18.7542	0	0	915.929	238.43	581.186	0	0	14.2644	779.84	380.495	422.241	1
TRINITY_DN42317_c0_g1_i1	0	0	0	0	0	0	25.1044	10.0568	73.8214	310.614	133.087	198.474	5.14817	0	0	3.25356	6.05542	4.44165	48.2351	57.0748	336.535	422.23	179.042	256.802	0	0	0	17.5806	192.218	165.78	2.57409	1.62678	5.24854	52.6549	379.383	217.922	1
TRINITY_DN6114_c0_g1_i1	0	0	0	0	0	0	7.15017	7.5771	34.2338	83.1563	45.299	52.0536	0	0	1.14311	0	2.854	0	18.1891	8.90824	126.452	152.801	64.4053	102.849	0	0	0	7.36364	58.6951	48.6763	0	0.571555	1.427	13.5487	139.626	83.6272	1
TRINITY_DN22951_c1_g1_i12	71.3053	54.4615	48.8763	44.2787	77.6078	54.157	271.571	136.349	201.024	248.099	209.959	264.246	42.9157	32.1397	39.095	44.5333	102.798	58.6311	138.723	90.7822	192.496	255.952	83.0425	220.899	62.8834	46.5775	65.8824	203.96	224.561	237.102	37.5277	41.8141	80.7146	114.753	224.224	151.971	1
TRINITY_DN13936_c0_g2_i1	6.52409	2.45847	1.89068	4.01664	2.11741	1.19531	18.1332	15.7029	36.1541	32.7839	29.8908	40.8922	3.02631	6.73361	2.38601	2.54101	3.00707	1.70046	20.5043	19.8136	20.4898	37.2482	25.6412	34.2115	4.49128	2.95366	1.65636	16.9181	34.469	35.3915	4.87996	2.46351	2.35377	20.159	28.869	29.9263	1
TRINITY_DN20171_c0_g2_i1	9.37093	0	0	0	3.75724	0	8.75922	46.5364	19.5534	22.5127	13.5183	11.0235	0	0	0	0	0	1.51628	18.4275	45.7446	16.6581	33.2043	10.6423	13.3531	4.68546	0	1.87862	27.6478	21.033	12.2709	0	0	0.75814	32.0861	24.9312	11.9977	1
TRINITY_DN14985_c0_g1_i1	0	0.514744	0.594088	1.45056	1.3278	0	15.6255	10.8956	12.6841	12.6679	5.61155	7.32383	0.636063	2.11262	0.602226	0.799062	0.760907	0.536549	7.31307	8.39174	9.95708	10.0447	4.22836	4.24799	0.257372	1.02232	0.6639	13.2606	12.676	6.46769	1.37434	0.700644	0.648728	7.85241	10.0009	4.23818	1
TRINITY_DN38125_c0_g1_i1	0	0	0	0	0	0	23.8025	12.0646	11.4224	22.3962	150.914	24.9563	0	0	0	0	0	0	29.8494	10.8854	33.5521	14.4077	86.2426	34.4235	0	0	0	17.9336	16.9093	87.9351	0	0	0	20.3674	23.9799	60.3331	1
TRINITY_DN19654_c0_g1_i2	0	4.45381	0	3.07751	0	0	52.0357	95.5254	11.7863	36.0002	2.42292	6.27197	0	1.52826	0.856012	0	0	0.762401	29.4688	41.6686	6.92736	18.1555	2.41691	4.11753	2.2269	1.53876	0	73.7806	23.8933	4.34744	0.76413	0.428006	0.3812	35.5687	12.5414	3.26722	4
TRINITY_DN5478_c0_g1_i1	0	1.38199	11.1494	16.2668	8.95445	19.9698	74.5222	108.591	642.173	1382.51	1852	1375.84	3.37858	4.2664	24.7397	1.06877	34.0396	3.55403	180.931	256.228	895.315	1392.34	1593.53	950.552	0.690995	13.7081	14.4621	91.5566	1012.34	1613.92	3.82249	12.9042	18.7968	218.579	1143.83	1272.04	1
TRINITY_DN5125_c0_g1_i1	31.2456	30.2522	41.5006	27.4812	16.9007	25.0452	182.939	110.145	105.28	135.542	33.2418	57.3667	22.143	16.7957	38.0904	30.4231	10.2012	19.9355	114.864	79.8711	122.302	140.155	30.9412	57.7368	30.7489	34.4909	20.973	146.542	120.411	45.3042	19.4693	34.2568	15.0684	97.3675	131.228	44.339	1
TRINITY_DN16984_c0_g1_i1	0	7.68454	4.43133	2.68276	2.48384	2.79557	31.1789	29.8582	41.8714	56.9799	19.8764	29.9073	2.36069	1.97414	5.0236	2.9767	2.10795	3.97782	31.5112	28.6691	41.6006	57.139	27.5011	28.7275	3.84227	3.55705	2.63971	30.5185	49.4257	24.8918	2.16742	4.00015	3.04289	30.0902	49.3698	28.1143	1
TRINITY_DN41136_c0_g1_i1	7.46878	16.4061	12.6179	6.56935	4.03634	4.561	55.2765	57.8295	102.207	89.4863	80.9333	182.769	1.9243	1.60463	3.18633	7.87413	6.31239	2.02755	19.3023	38.9044	55.9856	75.114	85.5225	122.387	11.9374	9.59362	4.29867	56.553	95.8466	131.851	1.76446	5.53023	4.16997	29.1033	65.5498	103.955	1
TRINITY_DN22693_c0_g1_i2	35.4699	18.0583	40.0688	64.3559	39.4542	56.8507	158.036	111.252	68.6084	76.4963	45.6348	63.04	13.701	8.55691	19.4497	10.235	9.71285	15.5225	116.191	75.5381	27.3191	88.1164	24.6054	35.1874	26.7641	52.2124	48.1525	134.644	72.5524	54.3374	11.129	14.8423	12.6177	95.8646	57.7177	29.8964	4
TRINITY_DN2417_c0_g1_i1	8.09632	33.4764	14.7064	7.05582	22.9131	14.778	51.1413	112.681	225.566	261.778	185.636	297.536	15.528	28.9489	17.8281	13.8958	27.3266	19.7538	65.2564	173.212	138.916	229.876	166.265	162.555	20.7864	10.8811	18.8455	81.9111	243.672	241.586	22.2385	15.862	23.5402	119.234	184.396	164.41	1
TRINITY_DN17885_c0_g1_i2	23.7894	39.6704	18.5449	16.4329	6.93529	18.6875	111.309	235.271	260.006	597.337	232.465	321.064	61.8357	61.7215	23.0139	17.4353	35.2022	18.8379	244.523	419.979	836.805	802.434	361.838	291.557	31.7299	17.4889	12.8114	173.29	428.671	276.764	61.7786	20.2246	27.02	332.251	819.62	326.697	1
TRINITY_DN5405_c0_g1_i1	0	1.16219	0	0	0	3.37103	12.7459	14.8681	24.1267	41.5718	26.7793	29.8416	0	1.19507	2.69328	1.79924	0	2.39902	11.8319	20.8061	22.9735	35.3217	27.7073	21.9232	0.581095	0	1.68552	13.807	32.8492	28.3104	0.597535	2.24626	1.19951	16.319	29.1476	24.8152	1
TRINITY_DN19259_c0_g1_i1	4.33146	4.12222	4.75103	1.90309	1.78056	0	137.396	92.3707	427.314	595.736	373.642	445.489	1.67978	2.8279	3.17431	0	32.8552	4.24092	130.997	97.2996	658.328	651.985	355.598	452.139	4.22684	3.32706	0.89028	114.883	511.525	409.565	2.25384	1.58716	18.5481	114.148	655.157	403.869	1
TRINITY_DN17477_c1_g1_i1	0	7.9025	13.6487	0	5.137	5.65396	36.557	126.232	502.337	631.79	361.604	474.681	4.79448	12.2225	6.78556	9.14453	76.2496	8.05666	236.705	408.107	1391.55	1274.09	1007.85	1171.26	3.95125	6.82435	5.39548	81.3945	567.063	418.142	8.50849	7.96504	42.1531	322.406	1332.82	1089.56	1
TRINITY_DN16700_c0_g1_i2	2.37889	1.49204	1.72138	4.7082	3.85362	2.17897	10.107	11.4759	24.6888	20.6832	15.4193	28.0956	1.83835	1.5321	3.04427	2.8924	3.29058	2.71205	7.13635	8.91958	11.3122	15.5022	11.0066	18.1917	1.93547	3.21479	3.01629	10.7914	22.686	21.7574	1.68522	2.96833	3.00131	8.02797	13.4072	14.5992	1
TRINITY_DN21448_c0_g2_i4	2.80125	2.64195	4.06318	5.54288	9.1048	5.13282	28.1031	15.3448	19.4234	20.9488	20.671	18.9055	7.58259	1.80941	7.68523	8.18988	6.45383	6.38981	22.8691	15.4968	16.9541	22.7667	10.9579	16.5264	2.7216	4.80303	7.11881	21.724	20.1861	19.7882	4.696	7.93755	6.42182	19.1829	19.8604	13.7421	1
TRINITY_DN24321_c0_g1_i1	2.77523	0	0	0	0	2.54634	10.6404	11.3743	18.1562	27.2516	8.69708	11.7634	0	0	0	0	0	0.906848	8.99854	7.8878	11.8524	18.755	2.30368	3.81406	1.38762	0	1.27317	11.0073	22.7039	10.2302	0	0	0.453424	8.44317	15.3037	3.05887	1
TRINITY_DN16541_c0_g1_i1	0	4.05704	2.33548	9.70721	10.5521	20.3011	94.3201	142.072	139.048	229.028	40.3169	87.6844	7.37945	2.092	1.1603	9.38729	5.79242	7.23257	77.8864	135.244	139.817	184.224	60.1277	46.3	2.02852	6.02135	15.4266	118.196	184.038	64.0006	4.73573	5.27379	6.51249	106.565	162.02	53.2138	1
TRINITY_DN21505_c0_g1_i7	0	2.06439	1.19031	2.87869	1.33505	1.50022	23.9776	21.8962	41.0168	77.6198	19.9263	28.6986	1.26723	4.24373	1.19832	1.59886	3.01519	3.73606	24.5569	27.8009	29.0677	50.1083	9.28149	10.2286	1.03219	2.0345	1.41764	22.9369	59.3183	24.3124	2.75548	1.39859	3.37563	26.1789	39.588	9.75504	1
TRINITY_DN711_c0_g1_i2	4.36474	2.74611	4.22312	4.47798	5.91596	2.66604	24.695	16.4838	26.0559	26.5564	11.7024	23.5229	3.37633	6.58338	6.38726	4.25576	2.68115	3.3191	22.9643	15.4431	47.5997	47.4605	13.184	27.1053	3.55543	4.35055	4.291	20.5894	26.3062	17.6127	4.97985	5.32151	3.00013	19.2037	47.5301	20.1446	1
TRINITY_DN23701_c0_g1_i2	1.29538	3.25388	0	1.70898	1.05089	2.37329	22.5035	22.9084	83.6715	131.239	43.466	28.6609	0	0.835501	0	1.26121	7.16494	2.11015	81.158	113.232	181.871	280.571	76.2296	73.9851	2.27463	0.85449	1.71209	22.706	107.455	36.0635	0.417751	0.630605	4.63754	97.195	231.221	75.1073	1
TRINITY_DN21981_c0_g1_i4	2.30517	0	1.68818	0	0	0	13.2861	18.339	3.37672	5.34813	4.78123	15.6945	0	0	0.844933	0	0	0	4.5368	6.13007	2.35037	3.46061	3.33952	5.64433	1.15258	0.84409	0	15.8125	4.36242	10.2379	0	0.422467	0	5.33343	2.90549	4.49193	1
TRINITY_DN8969_c0_g1_i4	11.6393	17.392	8.44625	6.39711	11.8319	7.99811	28.6237	36.158	63.3793	65.5538	50.2139	64.3422	9.00354	15.0477	10.6454	11.3487	13.4058	10.9056	29.0152	40.0624	46.2551	70.4293	53.4852	43.993	14.5157	7.42168	9.915	32.3909	64.4665	57.2781	12.0256	10.997	12.1557	34.5388	58.3422	48.7391	1
TRINITY_DN23470_c0_g2_i1	4.90436	10.3072	3.56581	4.31199	5.33252	5.99245	78.7638	142.271	230.952	271.15	56.0967	135.189	1.26544	0	16.7529	3.99144	9.03294	6.39565	65.3844	97.162	143.016	193.712	78.865	98.6305	7.60578	3.9389	5.66249	110.517	251.051	95.6428	0.63272	10.3722	7.71429	81.2732	168.364	88.7477	1
TRINITY_DN11808_c0_g1_i1	0	0	0	0	0	0	21.691	15.9245	31.0617	153.012	71.4746	167.612	0	0	0	0	0	0	10.4764	16.2156	99.0243	70.5913	132.223	110.676	0	0	0	18.8077	92.0369	119.543	0	0	0	13.346	84.8078	121.45	1
TRINITY_DN7883_c0_g1_i2	0	0	0	0.507839	0	0	8.47467	6.51255	12.8145	8.89959	6.05129	6.46015	0.892153	0.743269	0	0.561369	0.532432	0.752137	3.57815	2.64877	3.62439	7.42018	3.56078	3.3738	0	0.25392	0	7.49361	10.857	6.25572	0.817711	0.280685	0.642285	3.11346	5.52229	3.46729	1
TRINITY_DN44680_c0_g1_i1	0	0	15.2626	0	0	0	583.353	72.7286	816.533	128.982	278.332	19.1351	0	0	0	0	0	0	755.648	112.714	519.961	195.763	132.75	173.888	0	7.6313	0	328.041	472.757	148.734	0	0	0	434.181	357.862	153.319	1
TRINITY_DN7908_c0_g1_i2	372.534	585.605	535.757	486.305	309.061	433.814	1691.78	2120.69	3296.91	4767.51	2428.21	3161.31	739.156	569.217	513.812	364.595	250.193	268.889	1572.22	2222.44	2958.78	4174.6	1952.16	2034.19	479.07	511.031	371.438	1906.24	4032.21	2794.76	654.187	439.204	259.541	1897.33	3566.69	1993.18	1
TRINITY_DN17623_c0_g1_i2	1.67118	3.16235	1.21554	2.2039	2.72713	0	17.3888	15.6237	67.2873	123.908	104.456	106.871	0	0	0	0	1.53883	0	21.9791	41.0491	103.559	145.928	213.655	177.211	2.41676	1.70972	1.36356	16.5063	95.5977	105.663	0	0	0.769415	31.5141	124.743	195.433	1
TRINITY_DN23539_c0_g1_i3	46.2378	59.5657	58.8739	54.9945	45.161	63.4892	181.963	164.935	245.802	429.638	494.674	295.796	81.912	75.4665	109.978	62.8361	78.2092	60.7855	303.889	259.727	670.477	605.27	497.429	299.917	52.9017	56.9342	54.3251	173.449	337.72	395.235	78.6893	86.407	69.4973	281.808	637.873	398.673	1
TRINITY_DN4527_c0_g1_i2	0	0	0	0	0	0	3.03128	2.31236	4.56342	2.24661	41.268	28.8559	0	0	0	0	0	0	1.76098	1.6432	2.35115	1.86779	35.5285	22.5091	0	0	0	2.67182	3.40501	35.0619	0	0	0	1.70209	2.10947	29.0188	1
TRINITY_DN44528_c0_g1_i1	8.89913	2.76912	0	5.84269	7.18076	12.2021	58.702	74.299	332.768	798.394	470.884	755.688	10.2498	11.6151	6.59908	10.8932	10.0837	10.1643	85.6425	138.067	304.724	532.96	434.327	803.737	5.83413	2.92135	9.69143	66.5005	565.581	613.286	10.9324	8.74614	10.124	111.855	418.842	619.032	1
TRINITY_DN2250_c0_g1_i1	54.4929	0	0	6.26534	0	0	1144.32	97.5488	373.917	167.189	663.558	121.156	0	0	0	0	6.31899	0	1160.21	73.6263	432.542	183.288	365.389	309.178	27.2464	3.13267	0	620.934	270.553	392.357	0	0	3.1595	616.918	307.915	337.284	1
TRINITY_DN12069_c0_g1_i1	20.3433	23.7694	9.48998	8.94478	23.6336	13.3135	93.6124	165.956	329.155	462.119	399.711	493.495	39.341	30.9964	19.1378	19.1267	26.1087	17.0483	99.9687	148.644	310.89	332.433	411.183	413.014	22.0564	9.21738	18.4735	129.784	395.637	446.603	35.1687	19.1322	21.5785	124.306	321.661	412.099	1
TRINITY_DN12924_c0_g1_i1	1.80047	3.4122	0	0	1.47197	1.65024	28.4309	21.4934	29.4439	36.8282	22.4989	20.4452	4.18368	2.33896	0	1.76104	2.48585	2.34872	35.2861	40.991	33.9859	53.6619	9.66007	15.3043	2.60634	0	1.5611	24.9622	33.136	21.472	3.26132	0.88052	2.41729	38.1385	43.8239	12.4822	1
TRINITY_DN22402_c1_g3_i3	5.02902	0.523543	1.20847	2.58141	2.70113	2.30232	17.5103	15.7884	33.7299	37.2812	25.2598	27.7349	0	2.1488	1.5311	1.62538	2.32126	1.09129	20.7253	17.5818	32.3881	43.041	15.911	15.8135	2.77628	1.89494	2.50172	16.6493	35.5055	26.4973	1.0744	1.57824	1.70628	19.1536	37.7146	15.8622	1
TRINITY_DN20140_c0_g1_i4	17.5603	17.0093	17.0971	17.3829	17.6952	16.0791	30.5655	26.7319	18.4484	22.55	16.8023	15.2796	11.5212	11.824	8.66173	7.66466	13.7774	10.861	29.1613	23.7743	20.651	38.9611	14.0579	15.7144	17.2848	17.24	16.8871	28.6487	20.4992	16.0409	11.6726	8.16319	12.3192	26.4678	29.806	14.8862	4
TRINITY_DN10601_c0_g1_i1	10.8749	9.36698	0	3.17162	2.97388	0	37.1574	86.6817	91.0226	166.034	73.5149	118.788	0	0	0	0	9.90261	0	71.607	158.51	93.6794	173.318	89.7041	106.778	10.1209	1.58581	1.48694	61.9196	128.528	96.1514	0	0	4.9513	115.058	133.499	98.2411	1
TRINITY_DN16800_c0_g1_i7	47.7669	60.9477	43.773	53.8207	55.298	50.3564	160.243	127.992	186.252	325.721	185.287	232.932	49.6898	52.3335	35.9511	41.7104	63.1593	47.1046	135.426	109.549	274.483	312.26	152.958	201.963	54.3573	48.7969	52.8272	144.118	255.987	209.109	51.0117	38.8307	55.132	122.487	293.371	177.46	1
TRINITY_DN18377_c0_g1_i1	0	3.30267	0	0	8.65533	0	41.5289	79.7582	84.3892	106.206	29.5079	43.3203	8.12002	0	0	0	4.84216	1.74441	28.2766	62.9119	36.5965	89.9151	18.0258	20.8802	1.65133	0	4.32766	60.6436	95.2976	36.4141	4.06001	0	3.29329	45.5943	63.2558	19.453	1
TRINITY_DN19429_c0_g1_i1	16.576	25.2469	10.2804	18.7467	24.9318	18.4363	33.8416	40.0862	52.3874	60.9855	50.1811	60.985	14.6392	18.2997	16.8831	14.9709	18.0156	23.5251	27.8806	40.403	33.1247	58.4284	49.4233	47.4036	20.9115	14.5136	21.684	36.9639	56.6865	55.5831	16.4695	15.927	20.7704	34.1418	45.7766	48.4134	1
TRINITY_DN19324_c0_g4_i1	21.0618	25.7812	19.8563	3.09266	5.61923	6.47165	102.705	87.1068	72.3908	64.5517	61.9668	39.2299	21.4067	13.5102	7.92749	3.39639	0	6.99109	120.658	121.735	102.396	129.37	49.9778	32.2182	23.4215	11.4745	6.04544	94.9059	68.4712	50.5983	17.4584	5.66194	3.49554	121.197	115.883	41.098	1
TRINITY_DN6610_c0_g1_i1	0	5.24531	6.0665	5.45672	10.0749	15.2718	20.2621	52.4812	72.7619	39.7947	40.1117	61.9611	3.19794	0	1.54004	6.1711	3.77225	6.79474	10.3213	39.8769	36.1337	45.9246	41.1509	53.8982	2.62265	5.76161	12.6733	36.3717	56.2783	51.0364	1.59897	3.85557	5.2835	25.0991	41.0292	47.5246	1
TRINITY_DN1716_c0_g1_i1	0	0	0	0	0.839369	0	6.82484	1.69803	6.1742	2.21207	6.18884	0.78711	0	0	0	0	0.479134	0	5.39415	1.26796	7.86024	2.16127	5.01502	5.15663	0	0	0.419685	4.26143	4.19313	3.48798	0	0	0.239567	3.33106	5.01075	5.08582	1
TRINITY_DN55845_c0_g1_i1	0	8.48414	0	6.19843	0	12.2705	44.7291	34.8192	23.3715	50.3443	57.7413	32.6286	0	8.58864	0	0	0	0	56.9759	29.49	47.0675	79.4537	43.451	34.1426	4.24207	3.09922	6.13525	39.7742	36.8579	45.185	4.29432	0	0	43.233	63.2606	38.7968	1
TRINITY_DN17867_c0_g1_i1	13.348	23.7821	17.0587	13.5498	15.7622	20.6868	33.5469	25.3605	25.895	24.8921	22.6767	22.3673	18.2384	17.1546	15.7617	18.9478	17.5252	14.1823	34.7076	27.9886	31.1388	45.2143	23.3092	21.5881	18.565	15.3042	18.2245	29.4537	25.3935	22.522	17.6965	17.3547	15.8538	31.3481	38.1765	22.4487	4
TRINITY_DN17369_c1_g2_i1	11.3031	5.42098	12.4871	7.44411	11.7355	10.3714	50.9087	29.5022	64.2758	51.2869	27.0093	27.7801	4.39439	5.58645	5.1848	5.57991	6.48221	10.158	22.0565	19.2057	19.68	31.1808	13.7847	16.9252	8.36204	9.96561	11.0534	40.2054	57.7814	27.3947	4.99042	5.38236	8.3201	20.6311	25.4304	15.355	1
TRINITY_DN20264_c2_g1_i2	2.9363	0	0	1.28906	0	2.69459	60.7475	8.22487	67.8288	56.2835	40.4136	44.4801	0	1.93802	1.07778	0	1.3467	0	24.877	9.3029	47.1888	43.7074	24.3966	46.4436	1.46815	0.64453	1.34729	34.4862	62.0562	42.4468	0.96901	0.53889	0.67335	17.0899	45.4481	35.4201	1
TRINITY_DN23671_c0_g2_i1	6.79749	6.07499	4.2062	2.56312	3.91964	6.22475	19.8987	8.45847	19.6435	27.5046	19.7369	23.165	3.74902	5.61169	4.25854	4.71341	4.48038	4.42633	21.2755	16.2783	23.295	26.1579	12.4648	11.9067	6.43624	3.38466	5.07219	14.1786	23.574	21.4509	4.68036	4.48597	4.45336	18.7769	24.7264	12.1858	1
TRINITY_DN27382_c0_g1_i1	0	2.95564	0	0	0	0	17.8664	9.01751	75.2903	76.1354	41.6718	79.9606	0	0	0	0	0	0	7.48611	6.92925	42.8178	31.4948	35.4274	38.8262	1.47782	0	0	13.442	75.7129	60.8162	0	0	0	7.20768	37.1563	37.1268	1
TRINITY_DN22740_c0_g1_i2	22.2233	19.9464	12.5551	19.9778	23.399	23.89	84.7677	70.2628	218.404	431.681	192.705	263.667	12.6829	19.2316	19.774	17.8209	26.7203	19.1899	130.757	87.8896	441.012	500.509	242.672	287.145	21.0848	16.2664	23.6445	77.5153	325.043	228.186	15.9573	18.7975	22.9551	109.323	470.76	264.909	1
TRINITY_DN17707_c0_g1_i1	1.43695	0	1.04254	0	0	3.9496	21.6202	17.0636	101.063	170.103	124.581	109.584	0	0.928637	1.05136	0.700419	1.98614	0	11.8786	19.0035	65.3345	77.0595	41.7228	50.173	0.718475	0.52127	1.9748	19.3419	135.583	117.083	0.464319	0.875889	0.99307	15.4411	71.197	45.9479	1
TRINITY_DN19506_c0_g1_i1	5.95106	0	0	2.62184	4.78204	5.46092	28.6969	42.5021	440.555	768.833	374.323	555.618	0	0	0	0	5.34158	0	12.7736	36.5375	146.832	152.99	103.823	119.614	2.97553	1.31092	5.12148	35.5995	604.694	464.971	0	0	2.67079	24.6556	149.911	111.719	1
TRINITY_DN9435_c0_g1_i1	55.7633	74.309	43.7374	43.9675	48.9041	41.0387	188.192	294.356	683.273	990.75	288.159	622.095	69.2757	89.6076	64.0048	62.3922	45.5604	47.4546	305.736	409.261	842.505	875.48	460.21	628.451	65.0361	43.8525	44.9714	241.274	837.012	455.127	79.4417	63.1985	46.5075	357.499	858.993	544.331	1
TRINITY_DN14080_c0_g1_i1	12.9319	16.2191	16.1607	24.819	9.52012	37.6883	54.4923	46.003	27.6139	34.7099	19.1747	26.9849	14.5352	21.1962	22.781	18.294	22.2253	27.1876	49.4271	62.5944	28.7647	59.8465	18.9759	22.7889	14.5755	20.4898	23.6042	50.2477	31.1619	23.0798	17.8657	20.5375	24.7065	56.0108	44.3056	20.8824	4
TRINITY_DN23095_c0_g1_i1	0.882008	0.551207	0	0	0	0	7.5054	6.07436	17.6842	13.5631	17.7749	25.5272	0	0.565638	0.644533	0	0	0	2.41924	4.83052	5.04393	8.24011	13.2168	13.8987	0.716608	0	0	6.78988	15.6237	21.651	0.282819	0.322267	0	3.62488	6.64202	13.5577	1
TRINITY_DN20712_c0_g1_i1	5.98811	1.88467	3.2605	0.658199	0	0	72.1728	131.391	130.484	136.678	55.8627	80.475	1.1582	8.71446	6.57277	7.30104	4.82721	7.31886	74.5888	140.824	75.4142	138.884	35.3101	32.8613	3.93639	1.95935	0	101.782	133.581	68.1688	4.93633	6.93691	6.07303	107.706	107.149	34.0857	1
TRINITY_DN19632_c0_g1_i2	0	2.77018	1.59813	0.486157	1.78817	2.02459	11.5308	10.4499	14.926	22.6473	13.5061	22.3148	1.70772	1.42203	0.404045	4.83421	4.07801	3.95954	18.3892	15.3676	23.2619	30.4061	11.2451	16.7899	1.38509	1.04214	1.90638	10.9903	18.7867	17.9105	1.56487	2.61913	4.01877	16.8784	26.834	14.0175	1
TRINITY_DN12392_c0_g1_i4	7.15863	8.98016	7.77035	2.09896	4.83211	7.64987	52.533	53.2148	296.805	415.537	220.023	344.874	8.29814	7.68447	5.67108	4.64222	17.6035	5.0522	98.5489	61.1727	602.391	453.252	364.467	394.714	8.0694	4.93465	6.24099	52.8739	356.171	282.449	7.99131	5.15665	11.3278	79.8608	527.822	379.591	1
TRINITY_DN21992_c0_g2_i1	2.9326	3.75541	6.48711	1.28744	4.87976	2.69118	21.3475	38.3323	78.7907	83.5829	16.2319	47.8274	0	1.93548	1.07642	5.79655	9.41512	5.75145	76.7661	89.1887	198.595	217.727	148.933	152.741	3.34401	3.88728	3.78547	29.8399	81.1868	32.0296	0.96774	3.43648	7.58329	82.9774	208.161	150.837	1
TRINITY_DN13809_c0_g1_i2	3.93922	3.74022	8.62329	3.46221	6.45773	1.80559	15.1597	18.1311	24.2794	31.2387	30.1919	43.1108	1.52654	3.84712	3.60699	2.89417	5.43595	3.2128	9.71341	15.9153	22.9767	25.443	25.8344	23.8817	3.83972	6.04275	4.13166	16.6454	27.7591	36.6514	2.68683	3.25058	4.32437	12.8144	24.2099	24.858	1
TRINITY_DN22863_c0_g1_i1	17.5688	34.0854	20.188	26.3929	23.816	24.1455	49.6985	61.5424	43.7038	38.2828	23.127	30.7749	31.7117	32.1817	16.0689	25.6973	12.8152	19.086	43.4331	55.4141	22.8678	40.9965	18.6954	21.5646	25.8271	23.2904	23.9808	55.6205	40.9933	26.9509	31.9467	20.8831	15.9506	49.4236	31.9322	20.13	4
TRINITY_DN24225_c0_g1_i1	14.9455	17.2366	19.8485	14.4339	27.3799	10.9728	50.3757	76.531	138.663	206.863	132.473	185.253	13.9537	29.6153	24.1405	23.6452	20.5604	31.2689	48.092	117.555	77.4848	131.718	208.99	183.583	16.091	17.1412	19.1763	63.4534	172.763	158.863	21.7845	23.8928	25.9147	82.8235	104.601	196.286	1
TRINITY_DN23744_c1_g1_i1	7.34935	11.968	7.72096	5.47369	9.52559	12.9369	23.2131	16.9313	28.4721	31.5394	20.5572	24.3619	10.8964	4.69268	10.7336	9.84243	10.7076	9.37969	25.6736	18.5498	22.5541	32.4712	14.8852	19.7117	9.65868	6.59732	11.2312	20.0722	30.0057	22.4596	7.79454	10.288	10.0436	22.1117	27.5127	17.2984	1
TRINITY_DN18808_c0_g1_i1	0	8.73157	3.38278	12.3389	7.56052	4.27689	342.068	385.454	269.652	438.727	285.717	280.142	21.5302	70.3013	22.6979	32.2165	19.1248	19.7811	291.813	456.648	185.045	362.758	95.396	114.432	4.36578	7.86084	5.91871	363.761	354.189	282.929	45.9158	27.4572	19.453	374.231	273.901	104.914	1
TRINITY_DN21223_c0_g1_i1	86.7964	105.972	70.1007	51.5632	56.5531	57.8156	193.364	160.322	139.207	171.322	88.9064	123.325	103.636	87.0424	58.5166	51.5035	41.5871	51.7643	140.542	138.358	129.138	215.964	59.7824	103.519	96.3842	60.832	57.1844	176.843	155.264	106.116	95.3392	55.01	46.6757	139.45	172.551	81.6507	1
TRINITY_DN21801_c0_g1_i1	3.18862	3.32823	3.07225	4.20775	2.5777	11.681	10.2691	20.6651	20.6667	29.9557	28.7406	19.033	0	0.683335	1.55403	2.06532	3.92207	4.84568	15.1825	24.9885	15.2051	33.9231	23.8062	20.1781	3.25842	3.64	7.12935	15.4671	25.3112	23.8868	0.341668	1.80967	4.38387	20.0855	24.5641	21.9922	1
TRINITY_DN15549_c0_g2_i1	1.93521	0	0	0.850467	1.5854	0	17.1319	22.0789	52.7144	90.7722	31.0745	47.3363	4.49906	1.25937	0.708746	0	4.45132	1.26259	18.79	18.0309	59.6566	67.9896	39.1664	47.3	0.967605	0.425233	0.7927	19.6054	71.7433	39.2054	2.87922	0.354373	2.85696	18.4104	63.8231	43.2332	1
TRINITY_DN19240_c0_g1_i1	113.67	125.607	108.233	86.3977	72.104	110.913	224.72	322.296	130.278	202.163	52.0463	96.8557	73.5323	111.475	49.6977	69.7334	37.0243	45.4812	212.956	279.532	149.93	295.956	51.336	63.4446	119.638	97.3153	91.5085	273.508	166.221	74.451	92.5036	59.7156	41.2527	246.244	222.943	57.3903	4
TRINITY_DN11555_c0_g1_i1	1.81876	1.1492	3.97496	4.79632	2.97468	6.66815	27.3164	15.7034	33.8722	45.3104	17.3846	23.2603	4.22647	3.54499	2.66369	2.66884	2.51096	2.37267	46.1622	13.8075	74.5572	96.0039	17.2663	46.0281	1.48398	4.38564	4.82142	21.5099	39.5913	20.3224	3.88573	2.66627	2.44182	29.9848	85.2806	31.6472	1
TRINITY_DN30646_c0_g1_i1	0	0	0	0	0	14.8503	29.3408	13.5298	18.5914	20.3075	55.5835	20.5287	0	0	0	3.87631	3.60621	0	37.4464	65.8664	189.642	96.8526	40.6477	24.9005	0	0	7.42515	21.4353	19.4494	38.0561	0	1.93816	1.8031	51.6564	143.247	32.7741	1
TRINITY_DN12042_c1_g1_i2	26.214	46.1014	23.7415	32.8541	38.2886	32.4189	58.185	71.9437	76.8615	96.0019	69.8107	63.2365	39.5201	28.7491	40.2661	37.6508	52.5578	34.5898	62.1866	76.8056	91.4107	111.345	64.5963	64.5173	36.1577	28.2978	35.3538	65.0644	86.4317	66.5236	34.1346	38.9584	43.5738	69.4961	101.378	64.5568	1
TRINITY_DN22322_c0_g2_i1	16.9742	17.7316	17.185	20.9045	24.7254	24.8746	38.0355	34.5787	61.8707	93.8829	63.897	99.8846	13.1144	9.46685	12.4109	15.4018	24.0053	21.7447	33.1953	35.8083	78.6631	99.2234	59.3186	72.7359	17.3529	19.0448	24.8	36.3071	77.8768	81.8908	11.2906	13.9063	22.875	34.5018	88.9433	66.0273	1
TRINITY_DN3177_c0_g1_i1	0	6.7151	5.13391	1.52321	0	3.18884	31.821	45.2666	32.6935	54.3442	22.1383	22.8729	0	4.56844	4.81566	1.71727	3.16882	3.41255	37.3773	50.4953	59.9611	74.2858	17.9552	16.3685	3.35755	3.32856	1.59442	38.5438	43.5189	22.5056	2.28422	3.26647	3.29068	43.9363	67.1234	17.1619	1
TRINITY_DN8665_c0_g1_i1	0	4.26938	0	3.07071	16.7056	12.8263	38.5875	91.7003	68.1097	77.9068	23.3505	39.5944	10.6994	0	2.62021	3.37029	6.27816	2.3111	40.2654	163.057	71.8947	110.367	53.3317	39.805	2.13469	1.53536	14.766	65.1439	73.0083	31.4725	5.3497	2.99525	4.29463	101.661	91.1309	46.5683	1
TRINITY_DN23617_c0_g1_i2	103.608	121.37	93.5189	83.6571	34.1658	61.4235	497.116	690.784	1179.79	741.022	1070.97	1424.91	23.2192	22.8992	10.9762	2.58664	10.5528	4.02587	491.093	772.551	429.99	871.916	1166.4	1448.93	112.489	88.588	47.7946	593.95	960.406	1247.94	23.0592	6.78142	7.28933	631.822	650.953	1307.66	1
TRINITY_DN21316_c0_g1_i4	4.23971	10.5942	9.78148	6.71525	4.7828	12.4223	18.6978	16.4355	10.4691	18.0275	19.5371	13.1485	11.7797	9.24012	14.8702	13.1558	13.3068	14.9045	31.6221	29.3924	25.0248	32.3318	19.578	12.2051	7.41695	8.24836	8.60255	17.5667	14.2483	16.3428	10.5099	14.013	14.1057	30.5072	28.6783	15.8915	1
TRINITY_DN21521_c0_g1_i1	0	0.988942	3.42151	4.14067	5.11522	2.87679	42.3653	21.8368	67.7009	95.3484	45.7625	53.3557	2.42957	0	4.59539	0	5.06052	1.53508	35.5076	28.074	107.397	115.336	45.2895	55.6105	0.494471	3.78109	3.99601	32.1011	81.5247	49.5591	1.21479	2.2977	3.2978	31.7908	111.367	50.45	1
TRINITY_DN11724_c0_g1_i2	83.2925	110.775	104.259	171.981	87.3518	128.575	291.442	387.019	372.375	842.221	454.744	489.37	73.5223	188.494	54.9852	68.2288	51.7982	61.0653	328.133	985.041	669.002	760.687	250.834	271.482	97.0337	138.12	107.963	339.231	607.298	472.057	131.008	61.607	56.4318	656.587	714.844	261.158	1
TRINITY_DN12872_c0_g1_i2	2.87364	2.99577	0.691415	0	0	0	58.1482	23.1143	69.0393	56.4509	31.005	28.106	5.17708	0	1.05014	0.464883	2.65182	0	82.4073	28.02	82.2772	80.9602	29.7036	47.9092	2.93471	0.345708	0	40.6313	62.7451	29.5555	2.58854	0.757512	1.32591	55.2137	81.6187	38.8064	1
TRINITY_DN11973_c0_g1_i1	0	0	0	0.628722	0	0	4.41327	3.65679	2.99833	5.17172	2.09031	0.951699	0	0	0	0	0	0	7.52151	7.47506	20.6135	22.8149	36.805	31.9351	0	0.314361	0	4.03503	4.08502	1.521	0	0	0	7.49829	21.7142	34.37	1
TRINITY_DN23571_c0_g1_i4	29.7646	26.6465	28.4541	29.615	38.2848	31.5807	154.625	152.255	849.206	1035.08	904.407	1420.5	20.6094	18.2561	20.0641	9.17397	35.3525	12.2558	126.104	141.044	751.557	711.94	1113.31	1316.04	28.2056	29.0345	34.9327	153.44	942.143	1162.45	19.4327	14.619	23.8041	133.574	731.749	1214.67	1
TRINITY_DN15426_c0_g1_i2	21.4441	29.2711	28.8519	21.4398	23.6078	27.6708	48.2376	51.1217	31.4553	25.5345	16.416	20.2081	20.3213	26.2879	26.3602	19.8716	19.3381	22.2152	45.5342	47.834	24.5522	40.9489	15.8152	18.0226	25.3576	25.1459	25.6393	49.6796	28.4949	18.312	23.3046	23.1159	20.7767	46.6841	32.7506	16.9189	4
TRINITY_DN25253_c0_g1_i1	0	3.89541	1.49672	1.80108	5.04568	0	87.5119	51.3741	104.794	120.285	24.7997	36.2664	3.17771	0	6.75678	5.02268	4.71232	1.33739	103.819	56.4565	152.784	179.221	34.3047	41.6985	1.94771	1.6489	2.52284	69.443	112.54	30.533	1.58885	5.88973	3.02486	80.1377	166.002	38.0016	1
TRINITY_DN15942_c0_g1_i1	0	2.45987	0.945879	5.16715	4.23725	2.39196	23.6871	19.7589	59.7302	112.772	61.1493	72.9039	3.02801	5.89528	0.47747	1.27123	5.41574	2.55212	30.1858	27.4345	93.3414	102.264	52.386	66.5529	1.22994	3.05651	3.31461	21.723	86.2511	67.0266	4.46164	0.87435	3.98393	28.8102	97.8027	59.4694	1
TRINITY_DN19194_c0_g1_i1	0	0.485084	1.67965	1.02585	1.25109	0.711524	7.81937	7.45374	5.60348	5.33464	5.06238	3.96526	0.599636	0.995347	0.283889	0.376556	0.35878	0.252931	3.60129	4.83761	3.29619	6.37696	2.63065	2.49337	0.242542	1.35275	0.981307	7.63655	5.46906	4.51382	0.797492	0.330222	0.305856	4.21945	4.83657	2.56201	1
TRINITY_DN30791_c0_g1_i1	0	0	0	0	0	0	23.5988	45.9617	82.2507	187.007	47.71	93.5244	0	0	0	4.66194	4.25091	6.40564	8.93846	13.7618	86.834	95.3369	56.0526	47.1454	0	0	0	34.7803	134.629	70.6172	0	2.33097	5.32827	11.3501	91.0855	51.599	1
TRINITY_DN13624_c0_g1_i1	98.4372	118.08	63.6137	41.0631	83.6645	62.887	135.214	282.291	195.401	375.985	306.714	499.53	40.9801	25.6544	29.3195	28.9356	22.1837	25.447	90.9028	156.199	140.818	206.411	113.836	143.067	108.259	52.3384	73.2758	208.752	285.693	403.122	33.3173	29.1275	23.8154	123.551	173.615	128.452	1
TRINITY_DN43_c0_g1_i1	0	4.53312	5.18935	3.07788	2.89503	9.68255	28.174	38.3389	174.466	225.094	76.1503	158.973	8.18226	6.92367	5.1515	3.4772	15.9872	4.59815	65.3328	79.4466	197.295	184.737	64.8975	104.962	2.26656	4.13361	6.28879	33.2565	199.78	117.562	7.55297	4.31435	10.2927	72.3897	191.016	84.9297	1
TRINITY_DN22514_c0_g1_i1	0	0.828927	0	0.580305	0	0	26.4877	6.49817	83.1321	109.45	62.2064	103.279	1.02027	0.851422	1.93052	0.642544	8.51489	1.71979	22.0603	14.1725	200.284	133.943	99.6633	128.117	0.414463	0.290152	0	16.4929	96.291	82.7427	0.935846	1.28653	5.11734	18.1164	167.113	113.89	1
TRINITY_DN9640_c0_g1_i1	2.27586	1.44584	0	0.999815	1.87428	0	26.2379	35.3543	206.262	308.428	142.224	239.994	1.76594	0	2.50241	2.23571	14.6425	0.742927	34.9056	36.2917	265.142	255.534	178.48	223.763	1.86085	0.499908	0.93714	30.7961	257.345	191.109	0.88297	2.36906	7.69271	35.5986	260.338	201.121	1
TRINITY_DN15787_c0_g1_i1	2.68556	0	3.94979	1.17929	4.45154	0	24.722	34.9754	64.947	48.6793	12.4065	44.2009	0	1.76624	4.92599	0	0	1.75478	30.0465	44.0223	28.9139	68.9227	15.5966	37.1556	1.34278	2.56454	2.22577	29.8487	56.8132	28.3037	0.88312	2.46299	0.87739	37.0344	48.9183	26.3761	1
TRINITY_DN26714_c0_g1_i1	7.4141	3.51496	12.1574	16.2927	9.09947	18.6886	29.2615	34.7488	72.6674	91.7704	68.7237	81.2256	14.3594	16.8677	10.1806	14.5105	17.0579	17.5319	39.5103	48.2777	72.5607	101.628	65.2344	53.2558	5.46453	14.225	13.894	32.0052	82.2189	74.9746	15.6136	12.3455	17.2949	43.894	87.0943	59.2451	1
TRINITY_DN19855_c0_g1_i1	17.106	24.207	29.9893	11.2824	8.11129	9.14223	150.695	70.3034	82.5427	96.786	24.5885	23.7186	24.2566	22.1063	31.2887	27.7908	8.53837	18.1173	163.532	58.2973	126.33	140.19	28.0322	42.9586	20.6565	20.6359	8.62676	110.499	89.6643	24.1535	23.1814	29.5397	13.3278	110.915	133.26	35.4954	4
TRINITY_DN21992_c0_g1_i1	0	1.93687	0	0	0	0	6.77951	17.4503	70.2233	52.6059	33.1215	67.8435	0	0	1.06694	0	4.00008	0	5.76716	9.66473	12.7071	23.9068	29.7259	27.5004	0.968435	0	0	12.1149	61.4146	50.4825	0	0.53347	2.00004	7.71594	18.307	28.6131	1
TRINITY_DN14153_c0_g1_i2	89.5418	54.1729	72.6139	69.9531	73.4177	60.1973	238.129	288.763	226.291	295.264	79.5048	90.1669	80.2005	50.54	96.9347	57.5134	55.8291	55.1802	292.439	306.234	399.429	475.753	77.0742	96.3219	71.8573	71.2835	66.8075	263.446	260.778	84.8358	65.3702	77.2241	55.5046	299.337	437.591	86.698	4
TRINITY_DN42930_c0_g1_i1	0	0	25.181	17.1313	0	0	783.911	644.882	18024.5	13276.2	32841	16023.5	30.5931	0	55.7981	0	344.612	46.7674	973.351	456.223	18713.1	8804.6	35502.9	32310.9	0	21.1562	0	714.396	15650.4	24432.2	15.2965	27.899	195.69	714.787	13758.8	33906.9	1
TRINITY_DN20489_c0_g1_i1	6.90994	17.2946	15.6806	18.6726	15.1447	27.1193	34.3467	32.2514	48.5027	50.1083	21.0717	32.2436	12.9583	12.6795	13.709	19.6475	14.1183	15.1061	31.5339	36.5665	33.7919	40.7932	25.4457	25.2661	12.1023	17.1766	21.132	33.299	49.3055	26.6577	12.8189	16.6782	14.6122	34.0502	37.2925	25.3559	1
TRINITY_DN16453_c0_g1_i1	0	3.03345	0	0	0	0	31.1887	36.2573	270.301	297.005	124.909	159.668	0	0	1.83901	0	2.2242	0	8.17508	13.5407	85.6024	71.943	61.1184	56.5316	1.51673	0	0	33.723	283.653	142.288	0	0.919505	1.1121	10.8579	78.7727	58.825	1
TRINITY_DN5076_c0_g1_i1	1.69677	4.28231	4.93796	5.22104	2.76997	6.22006	35.9596	26.4479	142.16	154.916	48.0672	71.4934	5.25489	2.20105	6.83196	3.31608	9.37363	4.97921	20.8721	30.4216	80.9839	96.0888	38.6675	43.5782	2.98954	5.0795	4.49502	31.2037	148.538	59.7803	3.72797	5.07402	7.17642	25.6469	88.5363	41.1228	1
TRINITY_DN44222_c0_g1_i1	0	0	0	4.44374	4.09996	9.25723	22.3895	32.2511	59.9713	38.7596	27.1551	39.6504	3.82982	3.2841	5.62856	2.47947	11.3755	6.53506	14.1486	35.762	20.0612	39.9516	26.3854	26.6138	0	2.22187	6.67859	27.3203	49.3654	33.4027	3.55696	4.05401	8.95528	24.9553	30.0064	26.4996	1
TRINITY_DN12868_c0_g1_i1	37.5955	43.732	49.6838	35.9088	30.3977	26.5615	145.287	83.9421	156.06	192.222	104.02	144.635	42.3159	32.4627	43.9759	29.2244	20.8087	32.5316	120.668	85.2911	173.004	241.512	91.6066	116.609	40.6638	42.7963	28.4796	114.615	174.141	124.327	37.3893	36.6001	26.6701	102.98	207.258	104.108	1
TRINITY_DN20002_c0_g1_i1	0	2.61107	6.0194	0.905311	0	3.7778	30.1166	40.6405	60.2074	105.265	21.5905	35.4774	1.59736	0	3.01904	0	2.84231	2.68905	48.4548	31.4312	51.1369	92.6388	18.9477	32.651	1.30553	3.46236	1.8889	35.3786	82.7362	28.534	0.79868	1.50952	2.76568	39.943	71.8879	25.7994	1
TRINITY_DN16842_c0_g1_i1	0	2.81808	4.87166	0.975082	1.82622	0	23.0346	21.7358	14.0757	16.9056	9.52307	9.99458	3.44356	1.45011	4.06676	3.26872	1.02013	0.724424	24.8465	22.5284	26.9417	29.1665	8.95252	4.78028	1.40904	2.92337	0.91311	22.3852	15.4906	9.75882	2.44684	3.66774	0.872277	23.6874	28.0541	6.8664	1
TRINITY_DN23357_c1_g1_i1	5.24609	3.21444	0	2.29759	0	4.80649	15.3503	60.1111	39.0871	76.7149	45.6548	57.5209	3.95081	0	3.88336	0	4.71547	0	17.2846	44.5117	46.3972	63.7459	49.3338	44.2741	4.23027	1.1488	2.40325	37.7307	57.901	51.5879	1.97541	1.94168	2.35773	30.8982	55.0716	46.804	1
TRINITY_DN2868_c0_g1_i1	114.429	120.303	106.847	92.4915	102.988	103.154	194.193	180.713	110.274	151.506	114.47	145.74	99.9681	81.3543	114.088	92.9301	96.2037	93.5589	176.826	172.481	103.503	219.32	103.52	111.828	117.366	99.6693	103.071	187.453	130.89	130.105	90.6612	103.509	94.8813	174.654	161.411	107.674	4
TRINITY_DN17167_c0_g1_i2	11.2829	7.13444	2.74173	6.40354	7.69636	10.3424	20.9955	30.4273	43.8812	64.5519	29.3401	33.7616	8.74184	12.2282	6.88618	5.52194	4.32615	7.36049	25.6261	36.4627	42.12	47.3651	26.9821	26.8349	9.20867	4.57264	9.01938	25.7114	54.2165	31.5509	10.485	6.20406	5.84332	31.0444	44.7425	26.9085	1
TRINITY_DN21145_c0_g1_i2	42.6392	49.6103	37.3675	24.6457	24.9218	25.2617	82.4805	64.9612	41.9549	48.5341	21.4404	58.5699	34.1973	35.9008	27.4903	20.2658	22.7685	16.8724	78.4401	61.379	36.0845	66.2764	20.9323	44.475	46.1248	31.0066	25.0918	73.7209	45.2445	40.0052	35.049	23.8781	19.8205	69.9095	51.1804	32.7037	4
TRINITY_DN10143_c0_g1_i2	38.5451	54.3191	43.3317	49.4513	53.671	57.8547	82.3411	92.0343	73.6461	97.0269	64.2939	89.0756	43.8331	58.5173	45.7908	38.4924	71.609	52.9983	49.6292	83.5393	70.2626	117.482	76.6782	74.3253	46.4321	46.3915	55.7629	87.1877	85.3365	76.6847	51.1752	42.1416	62.3036	66.5842	93.8723	75.5018	1
TRINITY_DN10624_c0_g1_i2	0	0	0	0	0	0	9.07022	6.11377	45.3609	48.1845	57.0564	96.7008	0	0	0	0	0	1.32275	2.25516	5.81836	29.6008	19.5984	63.1544	85.276	0	0	0	7.592	46.7727	76.8786	0	0	0.661375	4.03676	24.5996	74.2152	1
TRINITY_DN20410_c1_g1_i3	17.0164	43.7692	50.2665	53.7832	30.8667	62.41	681.605	222.152	565.263	671.239	627.181	510.357	103.736	49.3469	102.264	63.979	49.6049	26.763	466.119	155.218	885.735	854.563	644.893	1136.17	30.3928	52.0249	46.6384	451.879	618.251	568.769	76.5414	83.1215	38.184	310.668	870.149	890.532	1
TRINITY_DN20989_c0_g1_i1	49.0578	47.0793	37.907	42.3958	36.0157	40.1069	110.127	83.0287	117.885	186.581	112.902	175.149	52.0658	53.9288	37.7693	40.7852	38.4091	39.6385	100.653	110.336	146.492	207.923	142.507	205.016	48.0686	40.1514	38.0613	96.5778	152.233	144.025	52.9973	39.2773	39.0238	105.495	177.207	173.762	1
TRINITY_DN46492_c0_g1_i1	19.991	39.7891	14.2957	19.3977	50.5526	20.6015	86.6067	236.834	120.564	211.304	140.606	183.824	16.877	0	8.02221	0	20.6862	0	67.1578	164.111	104.442	104.872	199.717	163.783	29.89	16.8467	35.577	161.72	165.934	162.215	8.4385	4.0111	10.3431	115.634	104.657	181.75	1
TRINITY_DN22067_c0_g2_i1	52.6809	76.5217	44.2813	61.3121	81.1462	62.4467	112.461	122.586	130.911	145.994	72.5736	87.5926	47.2349	80.0287	66.0811	88.6719	50.0823	50.0077	115.029	140.775	98.3355	153.291	75.9618	62.0556	64.6013	52.7967	71.7964	117.523	138.452	80.0831	63.6318	77.3765	50.045	127.902	125.813	69.0087	1
TRINITY_DN9794_c0_g1_i1	4.08799	5.17987	4.47807	4.49085	6.70929	5.6218	26.7355	29.7613	188.454	274.392	234.353	381.631	1.58463	2.66439	0.748766	3.00552	8.45996	2.00078	15.7473	28.3099	117.357	115.081	253.22	574.428	4.63393	4.48446	6.16554	28.2484	231.423	307.992	2.12451	1.87714	5.23037	22.0286	116.219	413.824	1
TRINITY_DN16114_c0_g1_i2	11.9383	35.5139	26.0597	23.9898	32.0223	20.3191	49.9425	95.0875	34.7599	47.4245	31.2955	50.0787	19.8076	9.95673	4.37	7.50006	7.85122	6.67312	60.2874	92.5395	34.5484	74.0504	50.6513	41.8049	23.7261	25.0247	26.1707	72.515	41.0922	40.6871	14.8822	5.93503	7.26217	76.4134	54.2994	46.2281	4
TRINITY_DN23777_c0_g1_i4	0	1.68919	0.649806	0.396296	0.726415	0.824824	10.1032	5.71545	23.1221	24.6133	27.9561	30.5916	0	3.46697	0.329141	0.873895	0.831397	0.293241	7.50325	6.4431	24.8442	19.8753	29.5883	32.9483	0.844595	0.523051	0.77562	7.90932	23.8677	29.2738	1.73348	0.601518	0.562319	6.97318	22.3597	31.2683	1
TRINITY_DN21440_c0_g1_i2	4.10792	12.049	11.913	12.6446	11.1212	5.01788	44.9172	27.2408	41.9392	35.3243	42.9983	16.2652	4.23553	7.07275	12.0206	7.33745	14.5133	7.13892	59.0339	35.5394	106.398	88.629	34.247	36.9816	8.07846	12.2788	8.06954	36.079	38.6317	29.6318	5.65414	9.67902	10.8261	47.2867	97.5135	35.6143	1
TRINITY_DN23384_c2_g5_i2	10.8691	22.0694	9.53839	10.506	21.4492	23.9189	43.4606	79.0787	49.82	94.2705	33.4265	45.1769	16.8611	15.1047	14.338	14.9343	24.9827	18.4463	24.6554	44.4303	25.7797	48.8575	36.1889	22.9795	16.4693	10.0222	22.684	61.2696	72.0452	39.3017	15.9829	14.6362	21.7145	34.5429	37.3186	29.5842	1
TRINITY_DN9894_c0_g1_i1	5.65449	0	0	2.48421	0	0	33.2105	15.9446	18.4674	56.3316	12.8348	11.6958	0	7.31668	0	0	0	0	12.9731	21.0751	21.3087	18.5552	4.74146	7.92707	2.82725	1.24211	0	24.5776	37.3995	12.2653	3.65834	0	0	17.0241	19.932	6.33427	1
TRINITY_DN18102_c0_g1_i2	27.9704	17.8473	5.82025	3.48588	6.49319	3.64391	142.341	259.327	647.695	738.76	442.426	587.321	18.4134	20.7574	4.40842	5.88567	16.2235	0	113.715	282.601	428.073	564.037	410.741	385.604	22.9089	4.65306	5.06855	200.834	693.227	514.874	19.5854	5.14705	8.11175	198.158	496.055	398.173	1
TRINITY_DN23919_c0_g1_i1	14.1757	18.9132	19.0976	17.0457	18.3028	15.5771	26.9549	34.0018	23.3466	30.9328	18.9076	13.1327	13.1335	16.9846	18.9941	11.9236	17.4426	13.8454	34.187	36.9941	23.9764	52.613	14.5547	14.7126	16.5445	18.0716	16.9399	30.4783	27.1397	16.0202	15.059	15.4588	15.644	35.5906	38.2947	14.6336	4
TRINITY_DN8922_c0_g1_i2	33.9565	26.9163	24.8188	24.2449	31.386	38.9174	259.538	274.513	670.237	793.87	325.769	511.33	80.6448	41.5422	53.6531	75.9897	49.7641	63.0247	138.481	162.415	583.293	594.2	413.752	433.422	30.4364	24.5318	35.1517	267.025	732.053	418.549	61.0935	64.8214	56.3944	150.448	588.746	423.587	1
TRINITY_DN20007_c0_g1_i1	32.0418	20.4517	33.375	25.7961	55.3118	41.644	52.2366	96.354	88.5574	134.968	63.2533	91.9927	33.1995	40.3816	20.5697	42.1206	73.5373	61.063	65.1468	92.9822	91.1959	157.411	71.4373	89.3365	26.2467	29.5855	48.4779	74.2953	111.763	77.623	36.7905	31.3452	67.3002	79.0645	124.303	80.3869	1
TRINITY_DN21433_c0_g1_i2	0	0.849471	0.979879	1.18888	0	1.23842	7.30418	3.69989	5.88257	24.6515	27.0416	14.6418	2.09057	0.872583	0.494439	0.658412	1.86895	0.88093	9.81336	9.33905	19.6076	31.1988	21.8417	14.2334	0.424735	1.08438	0.61921	5.50203	15.267	20.8417	1.48158	0.576426	1.37494	9.5762	25.4032	18.0375	1
TRINITY_DN16128_c1_g1_i2	96.9834	83.2344	59.583	79.7743	59.1161	70.2675	188.902	208.209	98.8436	169.91	51.6901	48.5584	72.2456	87.0281	75.795	65.8277	59.5559	48.3132	254.577	212.302	219.484	363.39	60.4034	94.6478	90.1089	69.6787	64.6918	198.555	134.377	50.1243	79.6368	70.8114	53.9346	233.44	291.437	77.5256	4
TRINITY_DN18097_c0_g1_i1	0	7.14283	0	0	0	0	24.3484	38.0737	18.2783	38.7373	30.2702	18.1402	0	14.6212	0	0	0	7.94843	40.8364	23.2819	25.5989	23.4727	24.846	47.8842	3.57142	0	0	31.2111	28.5078	24.2052	7.3106	0	3.97422	32.0592	24.5358	36.3651	1
TRINITY_DN13683_c0_g1_i1	47.1732	10.5535	43.2013	3.61034	12.0381	27.1662	320.062	297.576	526.529	647.253	1194.69	853.104	8.34048	2.63443	9.86163	0	27.9534	6.18371	345.758	288.362	782.601	822.597	611.264	352.089	28.8634	23.4058	19.6022	308.819	586.891	1023.9	5.48745	4.93081	17.0686	317.06	802.599	481.677	1
TRINITY_DN8386_c0_g1_i1	39.2669	75.789	35.8865	56.6391	63.0453	61.3777	84.3272	223.492	214.495	374.776	213.779	298.133	68.0822	76.0702	77.398	60.1047	73.0605	85.84	135.572	335.153	252.717	400.956	205.649	172.845	57.528	46.2628	62.2115	153.91	294.635	255.956	72.0762	68.7514	79.4503	235.363	326.837	189.247	1
TRINITY_DN14806_c0_g1_i1	0	0	0	0	2.57898	0	14.0328	15.3554	26.5891	9.90036	22.2608	86.7997	1.22475	0	0.579128	0	1.45761	0.515883	2.85774	3.17269	4.6823	4.56347	20.222	59.1569	0	0	1.28949	14.6941	18.2447	54.5303	0.612375	0.289564	0.986746	3.01521	4.62289	39.6895	1
TRINITY_DN16030_c0_g1_i3	91.3647	130.924	71.3237	80.234	73.5226	91.4494	207	340.385	472.265	584.249	308.187	394.977	101.158	76.5665	49.7771	51.9098	66.063	33.4731	164.104	250.901	328.243	404.695	253.654	245.142	111.144	75.7789	82.486	273.692	528.257	351.582	88.8623	50.8434	49.7681	207.502	366.469	249.398	1
TRINITY_DN19715_c0_g1_i6	14.7989	20.4899	5.37098	9.10948	13.2436	9.4916	37.6741	62.4925	79.5302	106.127	80.7567	112.906	18.318	14.3544	8.66305	4.32981	10.9079	5.78787	36.7881	50.5641	40.2141	91.1623	70.5671	69.5847	17.6444	7.24023	11.3676	50.0833	92.8286	96.8314	16.3362	6.49643	8.34788	43.6761	65.6882	70.0759	1
TRINITY_DN20599_c0_g1_i1	68.7638	86.3422	54.414	73.3613	86.7488	76.9883	164.21	285.703	331.601	401.596	246.259	445.501	91.546	104.277	64.7295	53.3013	47.5462	38.5813	171.129	269.765	160.425	283.146	429.128	351.574	77.553	63.8877	81.8685	224.957	366.599	345.88	97.9115	59.0154	43.0637	220.447	221.786	390.351	1
TRINITY_DN797_c0_g1_i1	9.37678	8.02363	2.30953	6.85946	2.6083	14.3444	44.2678	78.4316	262.183	219.712	87.6979	170.405	4.86615	10.3426	6.88651	9.28352	15.7596	10.2205	27.7935	68.092	85.4196	172.933	105.941	104.191	8.70021	4.5845	8.47635	61.3497	240.947	129.051	7.60437	8.08502	12.9901	47.9428	129.176	105.066	1
TRINITY_DN18069_c0_g1_i3	16.3203	22.4106	23.6935	16.3083	31.3847	23.1099	32.0468	35.2606	29.2126	30.7489	23.2265	26.8174	13.7737	15.3513	20.6274	17.364	27.339	15.9573	28.1085	28.7738	26.1925	38.4501	20.9342	24.1712	19.3654	20.0009	27.2473	33.6537	29.9808	25.022	14.5625	18.9957	21.6482	28.4412	32.3213	22.5527	4
TRINITY_DN22707_c0_g1_i3	86.1002	74.7877	78.171	67.172	63.4953	72.9647	225.111	172.082	211.716	289.163	242.757	133.97	75.1301	97.879	69.6767	66.9083	53.6822	43.2655	256.841	209.103	466.021	467.153	158.353	118.78	80.444	72.6715	68.23	198.596	250.44	188.363	86.5045	68.2925	48.4738	232.972	466.587	138.567	1
TRINITY_DN14915_c0_g1_i2	4.76125	7.57138	1.74487	4.1829	7.85495	8.7334	34.7477	51.1485	165.968	255.032	119.702	172.711	12.9357	20.2665	20.9457	14.0452	45.9349	20.2095	61.5485	87.6443	250.078	264.761	209.978	170.272	6.16632	2.96388	8.29417	42.9481	210.5	146.207	16.6011	17.4954	33.0722	74.5964	257.42	190.125	1
TRINITY_DN25058_c0_g1_i1	25.7812	14.3225	24.227	9.3347	16.0481	12.5062	142.704	63.2418	109.686	101.305	36.8504	42.7179	14.0806	21.5855	22.7506	22.1925	25.8463	20.7607	99.9786	47.8825	111.73	134.644	27.1822	76.0554	20.0518	16.7809	14.2772	102.973	105.496	39.7841	17.8331	22.4716	23.3035	73.9305	123.187	51.6188	4
TRINITY_DN41079_c0_g1_i1	0	0	2.66857	3.16672	0	0	19.2375	5.46064	25.7082	42.6603	21.9086	39.8824	0	0	1.32539	0	0	1.18257	5.69737	8.05627	21.6102	28.8392	17.5395	20.9665	0	2.91765	0	12.3491	34.1842	30.8955	0	0.662695	0.591285	6.87682	25.2247	19.253	1
TRINITY_DN21414_c0_g1_i1	9.72245	4.36586	1.00718	1.83221	0	1.27247	29.4777	28.3995	30.0079	60.7169	37.1338	36.8308	1.07413	1.794	2.54027	0.676715	0.640014	3.62073	20.1717	19.8449	25.1535	29.2888	27.3071	27.6283	7.04415	1.41969	0.636235	28.9386	45.3624	36.9823	1.43406	1.60849	2.13037	20.0083	27.2212	27.4677	1
TRINITY_DN11487_c0_g1_i2	12.2277	16.021	14.4666	11.2456	11.6909	12.2172	23.1932	21.0215	23.2336	32.8009	25.8758	16.1218	7.72898	7.86666	8.94006	8.10366	12.3039	5.43039	25.0495	26.3289	34.0675	31.7409	17.2506	14.8299	14.1243	12.8561	11.954	22.1074	28.0172	20.9988	7.79782	8.52186	8.86715	25.6892	32.9042	16.0403	1
TRINITY_DN17276_c0_g2_i1	21.5138	34.3686	34.3504	36.6853	35.6598	33.235	79.1309	49.6758	39.3844	39.8487	40.7132	23.6073	21.7785	29.234	23.08	27.663	29.1848	25.5952	73.9361	53.5819	47.9623	78.1029	24.0533	18.3579	27.9412	35.5178	34.4474	64.4034	39.6166	32.1602	25.5063	25.3715	27.39	63.759	63.0326	21.2056	4
TRINITY_DN14379_c0_g1_i2	1.32509	2.06498	2.86041	4.0818	4.25901	1.81956	5.90022	6.58352	8.27071	10.3846	4.97862	7.37892	2.55494	2.96529	2.41962	2.88624	2.7538	4.74281	8.47632	8.7321	9.83147	13.3691	5.8408	6.24475	1.69503	3.47111	3.03929	6.24187	9.32766	6.17877	2.76011	2.65293	3.74831	8.60421	11.6003	6.04277	1
TRINITY_DN14458_c0_g1_i1	3.95693	4.33294	4.2857	2.61101	3.19524	6.3413	16.4448	14.3649	27.1626	35.961	16.9512	17.4208	6.11104	3.81205	5.78449	6.24306	3.65114	3.22091	10.2211	14.7789	24.3711	27.5969	16.3566	18.292	4.14494	3.44836	4.76827	15.4048	31.5618	17.186	4.96155	6.01377	3.43602	12.5	25.984	17.3243	1
TRINITY_DN17071_c0_g1_i2	1.46131	1.83892	1.06049	0	1.18851	0	6.2007	15.4895	46.9213	19.4653	10.4726	16.1225	1.13042	0	0	0.712452	2.01966	0	9.37304	26.0796	27.8216	18.9929	28.8927	21.9513	1.65011	0.530245	0.594255	10.8451	33.1933	13.2975	0.56521	0.356226	1.00983	17.7263	23.4072	25.422	1
TRINITY_DN19353_c0_g1_i1	22.3844	18.4746	12.5309	18.1651	23.9023	15.7807	49.0922	63.4902	61.5646	78.9058	23.5137	26.1051	9.33301	11.172	5.67282	18.5126	25.3643	16.8438	61.3944	70.2944	53.3594	107.798	25.7492	26.0662	20.4295	15.348	19.8415	56.2912	70.2352	24.8094	10.2525	12.0927	21.1041	65.8444	80.5787	25.9077	4
TRINITY_DN27322_c0_g1_i1	1.68362	1.57751	0	0.370373	0	0.770773	16.9347	9.14868	25.6444	27.3949	20.6138	27.8563	2.59872	2.15823	0.922654	1.63249	1.55421	1.64406	16.1155	10.8771	28.4921	27.0006	15.9804	19.239	1.63056	0.185187	0.385387	13.0417	26.5196	24.2351	2.37847	1.27757	1.59913	13.4963	27.7463	17.6097	1
TRINITY_DN23191_c0_g1_i2	2.61824	3.81752	2.51757	3.45575	4.92454	2.39738	16.5418	7.74945	10.918	9.42227	9.48873	4.4571	3.36818	2.23851	3.50764	5.92535	3.22235	3.69327	21.5864	9.29238	15.2944	19.5509	6.00126	5.00848	3.21788	2.98666	3.66096	12.1456	10.1701	6.97292	2.80335	4.7165	3.45781	15.4394	17.4226	5.50487	4
TRINITY_DN21842_c0_g1_i1	22.4617	33.3634	28.2275	25.4775	18.1911	29.2365	68.0373	67.9979	51.9261	54.686	56.8181	69.5256	10.9626	22.8392	29.8244	20.122	15.8078	20.4086	30.4383	33.1042	22.486	40.5695	68.5517	43.8761	27.9125	26.8525	23.7138	68.0176	53.306	63.1718	16.9009	24.9732	18.1082	31.7713	31.5277	56.2139	1
TRINITY_DN21696_c0_g1_i3	0	1.85432	1.06936	0	0	1.34992	11.3661	8.61779	20.6847	40.9516	9.69862	26.3477	4.55909	0	1.07807	0.718394	2.03621	0.480179	29.8301	13.8304	44.9373	75.3248	21.8493	31.7626	0.92716	0.53468	0.67496	9.99194	30.8181	18.0232	2.27955	0.898232	1.25819	21.8302	60.1311	26.8059	1
TRINITY_DN23862_c2_g6_i1	4.31617	1.81002	1.04385	0.632603	3.50921	2.63633	11.656	10.7768	19.0312	31.2246	13.4625	28.8667	2.2257	1.85962	0.52633	2.10389	1.98858	1.87546	6.41526	6.85881	11.7004	17.6896	12.5917	16.6984	3.06309	0.838226	3.07277	11.2164	25.1279	21.1646	2.04266	1.31511	1.93202	6.63704	14.695	14.645	1
TRINITY_DN15850_c1_g1_i1	56.6311	99.0697	106.086	137.598	157.559	385.77	529.035	321.696	729.671	916.082	1908.78	1151.6	47.725	112.045	150.564	58.7446	67.1601	64.6469	497.701	198.607	863.991	894.918	1367.16	1781.74	77.8504	121.842	271.664	425.365	822.877	1530.19	79.885	104.654	65.9035	348.154	879.455	1574.45	1
TRINITY_DN2763_c0_g1_i2	0	0	0	0	0	0	1291.11	61.2644	3857.56	1364.1	239.041	538.729	15.4495	0	14.2379	0	0	0	1863.37	109.521	5870.13	972.315	203.569	1286.27	0	0	0	676.187	2610.83	388.885	7.72475	7.11895	0	986.445	3421.22	744.919	1
TRINITY_DN21906_c0_g1_i1	6.24044	14.9774	7.51402	6.40512	10.0861	6.66757	29.7478	44.5868	14.3703	13.4608	9.52263	6.60097	9.63951	4.67925	7.60308	2.52574	2.39887	5.75755	59.5197	63.6435	15.5497	42.7431	10.1504	7.59349	10.6089	6.95957	8.37683	37.1673	13.9155	8.0618	7.15938	5.06441	4.07821	61.5816	29.1464	8.87195	4
TRINITY_DN1222_c0_g1_i1	16.6929	0	11.8607	0	40.1812	0	245.54	337.28	5059.14	5333.57	15884.2	9731.07	44.5013	0	32.2807	0	73.0382	36.996	296.382	265.785	5841.06	3466.56	14266.2	15639.7	8.34645	5.93035	20.0906	291.41	5196.35	12807.6	22.2507	16.1404	55.0171	281.084	4653.81	14953	1
TRINITY_DN10965_c0_g1_i1	0	0	3.82035	2.35805	0	4.93014	23.679	18.1288	184.831	151.1	152.083	214.497	0	3.47683	1.99337	0	7.24695	0	19.8818	25.7904	141.778	121.38	96.6597	75.6253	0	3.0892	2.46507	20.9039	167.965	183.29	1.73842	0.996685	3.62348	22.8361	131.579	86.1425	1
TRINITY_DN23139_c0_g1_i1	2.51109	9.45703	4.5458	4.96949	6.10777	11.5011	14.5437	26.9955	25.0676	35.8597	28.1914	32.8936	12.6164	12.1404	5.50956	4.88792	2.89394	6.13529	28.2002	37.5169	34.787	65.7355	52.9477	41.5985	5.98406	4.75765	8.80443	20.7696	30.4636	30.5425	12.3784	5.19874	4.51462	32.8586	50.2613	47.2731	1
TRINITY_DN14999_c0_g1_i2	38.2731	51.5462	31.7112	31.2554	48.8454	35.0632	48.0036	78.5818	51.9999	67.1537	42.3221	61.5674	48.6223	46.7728	42.9977	34.6242	31.4953	42.3124	64.6094	89.4225	48.4951	92.3991	45.0189	48.3773	44.9096	31.4833	41.9543	63.2927	59.5768	51.9447	47.6975	38.811	36.9038	77.016	70.4471	46.6981	4
TRINITY_DN21815_c0_g1_i2	35.8969	22.4163	20.5799	25.4859	26.2828	21.6622	49.2428	38.7024	56.755	62.0238	47.2664	53.2863	28.9606	18.8181	17.5847	18.9811	23.3489	19.1191	48.1464	46.8555	61.6914	91.0239	40.931	46.3303	29.1566	23.0329	23.9725	43.9726	59.3894	50.2763	23.8894	18.2829	21.234	47.501	76.3577	43.6307	1
TRINITY_DN14923_c0_g1_i2	10.8619	8.16519	18.8425	17.6775	31.6222	28.849	33.5785	25.2717	38.0601	44.6828	45.9677	46.5271	11.7468	11.1768	18.6614	30.0827	28.0547	29.7132	24.3087	19.0782	19.3497	42.5005	37.8369	32.5738	9.51355	18.26	30.2356	29.4251	41.3714	46.2474	11.4618	24.3721	28.8839	21.6934	30.9251	35.2053	1
TRINITY_DN21149_c0_g1_i1	10.6227	7.64373	6.61175	5.33758	3.70588	2.78096	37.4549	21.3722	56.3495	62.4214	21.1032	51.1221	4.69662	8.83632	4.44205	2.96096	2.097	1.48388	43.8979	21.9706	57.7952	73.527	33.7657	57.3011	9.13321	5.97466	3.24342	29.4136	59.3854	36.1127	6.76647	3.70151	1.79044	32.9342	65.6611	45.5334	1
TRINITY_DN4334_c0_g1_i1	7.46496	12.0455	0	3.27245	12.2869	6.85885	99.5157	228.931	196.73	407.365	187.608	306.632	20.2655	21.9044	8.21036	14.7191	18.6493	18.3107	68.0164	199.121	190.78	223.872	118.122	111.683	9.75523	1.63623	9.57287	164.223	302.048	247.12	21.0849	11.4647	18.48	133.569	207.326	114.903	1
TRINITY_DN16336_c0_g1_i3	0	0	0	0	1.35657	0	10.2533	7.31465	12.9051	6.84881	2.92733	2.37693	0	0	0.608616	0	0	0	6.42676	1.79786	11.5341	12.0741	1.20003	1.29884	0	0	0.678285	8.78397	9.87695	2.65213	0	0.304308	0	4.11231	11.8041	1.24944	1
TRINITY_DN16624_c0_g1_i3	18.6042	16.4548	12.6573	19.7358	23.898	22.0503	30.4468	35.8099	28.8502	29.0582	19.7374	24.3739	21.1348	14.7816	23.6027	27.1206	21.7035	24.9477	44.23	38.7839	48.285	50.8016	19.1179	22.8037	17.5295	16.1966	22.9742	33.1283	28.9542	22.0556	17.9582	25.3616	23.3256	41.507	49.5433	20.9608	4
TRINITY_DN15649_c0_g1_i2	29.6799	66.3379	50.6057	55.7914	76.8793	63.4132	114.095	148.369	151.935	172.319	192.256	229.037	60.4016	92.3079	69.6698	115.611	99.1987	112.43	87.4315	154.117	102.375	184.123	141.711	171.31	48.0089	53.1985	70.1463	131.232	162.127	210.647	76.3547	92.6404	105.814	120.774	143.249	156.511	1
TRINITY_DN22445_c0_g1_i4	15.2574	20.1215	15.8891	12.3068	11.6111	14.7461	43.2844	27.9454	25.5515	28.5562	16.4592	14.9069	24.2051	17.3868	9.60019	17.2607	14.8669	17.9341	47.1199	33.6341	29.0025	40.6014	13.3081	8.9032	17.6895	14.098	13.1786	35.6149	27.0539	15.683	20.796	13.4304	16.4005	40.377	34.8019	11.1057	4
TRINITY_DN18558_c0_g2_i1	264.305	244.489	254.673	255.333	231.395	218.83	428.937	521.267	339.516	537.865	317.442	297.191	234.462	247.407	271.854	207.156	187.215	165.263	438.933	481.117	522.495	781.167	215.477	342.739	254.397	255.003	225.113	475.102	438.691	307.317	240.935	239.505	176.239	460.025	651.831	279.108	4
TRINITY_DN20266_c0_g1_i2	3.041	0.957373	2.20831	0.668504	0	1.39321	15.832	18.3557	8.10102	14.2604	6.9001	5.64329	1.17647	1.96756	0.556349	2.22513	0.700365	1.98239	12.7305	20.1414	9.41725	20.0447	2.19284	2.37372	1.99919	1.43841	0.696605	17.0938	11.1807	6.2717	1.57201	1.39074	1.34138	16.4359	14.731	2.28328	4
TRINITY_DN40622_c0_g1_i1	10.6784	13.4479	11.0783	10.0604	13.6611	11.1823	28.8257	28.742	28.0785	37.6519	20.5464	27.8748	22.4266	12.8319	15.0708	17.8602	14.7556	14.9168	21.3389	25.1442	22.7041	39.1582	19.4865	24.5598	12.0632	10.5694	12.4217	28.7839	32.8652	24.2106	17.6292	16.4655	14.8362	23.2416	30.9312	22.0232	1
TRINITY_DN18097_c1_g2_i1	4.85056	7.7175	5.33538	4.26116	10.0098	4.44883	26.0784	29.6671	22.133	29.7743	23.7584	28.8722	3.76588	4.7676	3.55679	1.19288	3.34216	3.9597	8.94343	8.36634	13.2689	22.9569	20.8447	26.1443	6.28403	4.79827	7.22931	27.8727	25.9536	26.3153	4.26674	2.37484	3.65093	8.65489	18.1129	23.4945	1
TRINITY_DN23781_c0_g2_i1	8.1908	7.7529	17.8388	11.9494	13.202	44.8643	47.258	53.802	58.7621	65.929	37.5604	46.7855	18.8233	10.6557	7.52823	10.0683	20.3144	9.31809	32.0625	64.6018	67.0062	60.6923	26.3371	27.1823	7.97185	14.8941	29.0331	50.53	62.3456	42.173	14.7395	8.79827	14.8162	48.3321	63.8493	26.7597	1
TRINITY_DN103_c0_g1_i1	6.45477	3.98912	0	8.51255	25.9074	23.5714	28.8955	58.9384	22.7271	18.6496	36.9195	47.1907	0	0	2.40711	0	2.90093	4.2431	25.043	51.5765	12.2575	46.9497	31.7557	31.912	5.22194	4.25627	24.7394	43.9169	20.6883	42.0551	0	1.20355	3.57201	38.3098	29.6036	31.8338	1
TRINITY_DN13981_c0_g1_i1	8.03291	7.67318	0	8.75938	39.1652	10.9881	32.8184	71.0418	182.525	258.321	303.092	1350.51	3.08477	0	2.95429	0	7.24685	3.91665	23.0437	49.203	44.1544	63.1532	151.924	497.746	7.85304	4.37969	25.0767	51.9301	220.423	826.801	1.54238	1.47714	5.58175	36.1234	53.6538	324.835	1
TRINITY_DN19329_c0_g1_i5	0	5.98514	0.986272	5.38433	9.94341	7.47835	19.4272	24.3311	56.1391	79.13	45.4976	68.7735	2.10408	6.1481	2.48814	4.63889	4.38881	4.87636	23.6371	33.6336	51.1583	90.7734	60.489	61.5466	2.99257	3.1853	8.71088	21.8791	67.6345	57.1355	4.12609	3.56351	4.63259	28.6354	70.9658	61.0178	1
TRINITY_DN15121_c0_g1_i3	11.7185	33.373	17.0988	22.3159	40.012	37.5986	49.6109	85.1997	80.133	149.697	102.456	117.214	24.2181	47.0388	26.4667	43.0418	48.5154	28.6716	50.3148	108.616	95.6506	164.21	90.7622	94.1448	22.5457	19.7073	38.8053	67.4053	114.915	109.835	35.6285	34.7542	38.5935	79.4654	129.93	92.4535	1
TRINITY_DN814_c0_g1_i1	43.534	35.3729	58.4271	42.7946	32.194	34.0146	12.8527	8.63545	3.09322	3.78395	2.05433	1.94511	29.6942	37.1555	47.7614	40.5101	47.2166	38.377	7.55976	4.5149	2.12875	4.01033	1.71233	3.24445	39.4535	50.6108	33.1043	10.7441	3.43858	1.99972	33.4248	44.1358	42.7968	6.03733	3.06954	2.47839	2
TRINITY_DN20531_c0_g1_i2	0	0	0	0	0	1.84319	7.2758	7.76119	6.12295	10.1914	8.2448	11.8464	1.03527	0.429161	1.22553	0	0.61988	1.74707	21.8516	18.8123	4.20644	14.8177	2.27043	4.49998	0	0	0.921595	7.51849	8.15718	10.0456	0.732215	0.612765	1.18348	20.3319	9.51207	3.38521	1
TRINITY_DN14930_c0_g1_i2	9.10768	7.78498	11.2053	7.99587	5.05979	11.1451	48.8281	73.2408	84.143	84.0766	47.7623	84.4439	9.44978	2.00659	0	4.50482	1.39195	1.98509	11.8692	24.0943	35.2646	41.7335	37.8578	29.8398	8.44633	9.60058	8.10244	61.0344	84.1098	66.1031	5.72818	2.25241	1.68852	17.9817	38.499	33.8488	1
TRINITY_DN15770_c0_g1_i3	28.3844	33.7713	48.7299	32.3628	33.6843	34.2512	71.6916	42.0634	37.1607	38.7532	68.4999	36.4649	41.79	39.9988	35.8084	34.0298	34.8585	35.0529	94.4315	50.9958	53.627	74.8016	46.0865	48.513	31.0778	40.5464	33.9677	56.8775	37.9569	52.4824	40.8944	34.9191	34.9557	72.7137	64.2143	47.2998	4
TRINITY_DN22739_c0_g1_i3	3.39861	6.34844	4.47879	1.99431	3.18143	3.1109	23.0388	21.0523	3.44145	6.46806	8.41885	3.68548	5.24047	4.34021	2.275	3.01329	4.44836	3.5012	22.7091	24.3249	7.41091	15.3651	3.30784	2.14557	4.87352	3.23655	3.14616	22.0455	4.95476	6.05217	4.79034	2.64414	3.97478	23.517	11.388	2.7267	4
TRINITY_DN12598_c0_g1_i1	29.2909	28.0024	26.1181	13.9594	16.8412	11.2858	106.479	104.311	52.6154	65.0758	37.4028	82.3407	47.1894	19.6158	21.7063	11.8135	6.41704	7.93133	57.1701	48.0444	41.2189	39.1779	34.2631	46.0153	28.6467	20.0388	14.0635	105.395	58.8456	59.8717	33.4026	16.7599	7.17418	52.6073	40.1984	40.1392	1
TRINITY_DN17504_c0_g1_i1	0	0	0	0	0	0	6.94443	4.13586	26.0024	59.761	63.0055	38.2878	0	0	0	0	0	0	1.85861	7.56839	31.4116	35.6959	49.1598	16.5292	0	0	0	5.54014	42.8817	50.6466	0	0	0	4.7135	33.5538	32.8445	1
TRINITY_DN16981_c0_g1_i1	0	14.2591	4.10583	3.67314	4.62963	15.3515	47.0391	86.7724	67.9655	137.392	35.3785	65.5545	8.67172	5.5099	6.13925	4.12836	5.118	11.8458	42.8114	79.7176	66.0215	113.091	31.2511	40.5159	7.12955	3.88949	9.99057	66.9057	102.679	50.4665	7.09081	5.1338	8.4819	61.2645	89.5563	35.8835	1
TRINITY_DN20937_c0_g1_i2	55.9888	67.5102	41.1968	35.1184	46.0817	44.6282	85.3596	97.9312	80.7863	125.861	77.5972	119.425	37.6366	45.9782	21.98	22.6601	37.7844	25.9968	73.3632	98.7212	106.498	183.285	93.1973	113.243	61.7495	38.1576	45.355	91.6454	103.324	98.5111	41.8074	22.3201	31.8906	86.0422	144.892	103.22	1
TRINITY_DN23658_c0_g1_i1	0	5.16695	3.97337	7.22975	4.45117	6.27605	40.7135	40.5106	31.7682	57.3232	23.5609	39.5026	2.11902	7.07699	10.5242	6.67438	11.3649	9.8218	51.7327	54.7482	39.5956	91.591	35.0707	30.4198	2.58347	5.60156	5.36361	40.612	44.5457	31.5318	4.59801	8.59929	10.5934	53.2404	65.5933	32.7452	1
TRINITY_DN6404_c0_g1_i1	5.39723	9.09202	11.7933	7.90752	7.35399	1.64896	32.5665	35.6837	36.7031	55.1989	21.952	24.8926	13.9347	10.517	12.5151	7.91846	4.13989	10.5611	26.941	38.7292	39.7858	63.7123	22.2751	23.7296	7.24463	9.85041	4.50148	34.1251	45.951	23.4223	12.2258	10.2168	7.3505	32.8351	51.749	23.0023	1
TRINITY_DN2918_c0_g1_i1	23.2267	40.8829	42.8021	31.8658	43.4597	26.6424	80.0994	136.018	196.853	276.722	96.3754	122.938	42.905	30.6458	29.8369	40.1601	35.9562	42.7028	82.9021	95.6005	159.377	198.13	87.1264	90.6889	32.0548	37.334	35.051	108.059	236.787	109.657	36.7754	34.9985	39.3295	89.2513	178.754	88.9077	1
TRINITY_DN19975_c0_g1_i1	4.84985	7.13331	11.7516	10.6604	6.58973	11.8515	23.6801	24.5771	54.8648	44.7264	18.723	41.2693	10.0103	10.4737	14.1994	7.10357	14.144	11.5946	26.8488	25.197	48.136	63.4592	34.3247	32.8242	5.99158	11.206	9.22062	24.1286	49.7956	29.9962	10.242	10.6515	12.8693	26.0229	55.7976	33.5744	1
TRINITY_DN19203_c0_g1_i1	4.81687	12.8421	14.8158	11.6517	6.82912	13.2364	40.9274	35.5203	75.9666	93.8475	51.9308	73.8063	4.65321	5.43007	6.16436	12.3006	14.4356	12.9445	18.9679	20.0937	71.9445	85.1883	39.5003	68.1618	8.82949	13.2338	10.0328	38.2238	84.907	62.8685	5.04164	9.23248	13.69	19.5308	78.5664	53.8311	1
TRINITY_DN4320_c0_g1_i1	16.4718	23.1318	26.6697	21.719	26.9453	30.1958	36.6491	48.4234	58.6929	56.7738	36.0709	42.6258	35.4437	9.5143	20.774	21.4873	21.8978	28.0549	51.9767	51.9027	63.343	91.1668	47.9732	39.7031	19.8018	24.1944	28.5705	42.5362	57.7334	39.3483	22.479	21.1307	24.9764	51.9397	77.2549	43.8381	1
TRINITY_DN44467_c0_g1_i1	111.074	98.0904	128.534	112.785	89.4139	97.5177	226.766	232.592	264.682	283.322	122.448	170.948	78.6939	107.138	163.48	105.279	79.8216	90.9245	211.095	236.244	271.011	332.418	94.8122	155.768	104.582	120.659	93.4658	229.679	274.002	146.698	92.916	134.38	85.3731	223.669	301.715	125.29	1
TRINITY_DN24589_c0_g1_i1	3.02013	3.87155	0	2.6515	2.51614	0	18.506	35.5748	122.32	121.412	57.0033	114.615	4.70008	1.99573	2.21753	0	2.76959	1.97472	19.1656	28.2747	65.9497	80.5886	77.8263	92.9067	3.44584	1.32575	1.25807	27.0404	121.866	85.8092	3.3479	1.10877	2.37216	23.7202	73.2691	85.3665	1
TRINITY_DN22096_c0_g1_i4	56.469	11.3686	0	9.26147	11.6164	55.0346	232.791	404.504	1661.77	2373	2039.15	5724.55	24.576	13.8312	34.8529	15.6961	57.7251	31.1322	289.819	374.379	977.669	1108.93	2899.02	5373.25	33.9188	4.63073	33.3255	318.648	2017.38	3881.85	19.2036	25.2745	44.4286	332.099	1043.3	4136.14	1
TRINITY_DN13205_c0_g1_i1	0	9.25572	14.9231	1.2699	7.21506	7.96283	97.5391	132.79	76.26	78.0724	26.3784	43.5189	0	3.81586	2.12321	0	5.30716	4.72696	54.6872	85.6094	52.1198	119.77	24.6273	21.0239	4.62786	8.0965	7.58895	115.165	77.1662	34.9487	1.90793	1.0616	5.01706	70.1483	85.9449	22.8256	4
TRINITY_DN23889_c0_g1_i2	0	1.2297	0	1.70802	0	1.78142	10.4713	12.1103	24.1923	43.6607	17.4651	25.5793	0	1.26478	3.55859	0	0.893959	1.90182	9.48376	8.40988	30.3604	41.2006	14.96	13.3877	0.61485	0.85401	0.89071	11.2908	33.9265	21.5222	0.63239	1.7793	1.39789	8.94682	35.7805	14.1739	1
TRINITY_DN41767_c0_g1_i1	99.4245	13.142	99.5428	9.62419	0	0	2185.81	1118.31	720.764	298.066	962.559	356.326	151.066	0	23.914	0	30.7341	0	2255.11	1759.63	640.743	356.05	728.081	272.324	56.2832	54.5835	0	1652.06	509.415	659.442	75.533	11.957	15.3671	2007.37	498.397	500.202	4
TRINITY_DN4459_c0_g1_i1	0	0	0	0.714655	1.32549	0	3.13308	34.5452	14.1882	4.81929	472.9	97.0997	0	0	0	0	1.49712	0.529982	2.93665	20.8258	17.739	4.69072	337.978	280.26	0	0.357328	0.662745	18.8391	9.50375	285	0	0	1.01355	11.8812	11.2149	309.119	1
TRINITY_DN21463_c0_g1_i1	0	0	0	0	0	0	6.39297	4.40714	19.7223	15.2211	14.1117	21.661	0	2.39791	0	0.902521	0	0	3.43118	3.14546	16.2181	8.25238	7.80574	7.03064	0	0	0	5.40006	17.4717	17.8864	1.19895	0.451261	0	3.28832	12.2352	7.41819	1
TRINITY_DN14125_c0_g1_i2	13.2877	13.6404	11.3655	18.5944	9.78682	9.95823	41.0541	25.9548	43.5464	62.4317	45.9355	52.7211	18.6711	15.5636	8.39203	15.2772	15.5943	9.83709	32.4374	32.7332	48.522	70.0254	34.5314	32.1282	13.4641	14.98	9.87252	33.5044	52.989	49.3283	17.1173	11.8346	12.7157	32.5853	59.2737	33.3298	1
TRINITY_DN5196_c0_g1_i1	28.4267	26.3278	20.5486	22.7583	20.3381	28.0376	36.5846	51.7359	52.5504	75.7689	32.7583	51.6746	29.5609	16.8771	20.7828	22.6585	25.5166	28.3558	34.9201	51.1857	46.6902	68.2678	38.3483	43.1815	27.3773	21.6534	24.1879	44.1603	64.1596	42.2164	23.219	21.7206	26.9362	43.0529	57.479	40.7649	1
TRINITY_DN4603_c0_g1_i1	0	0.996012	0	0	0	0	4.32114	2.02147	18.536	20.7323	15.2463	21.2582	0	0.510953	0.291395	0.773132	0.368226	0.519235	2.42489	4.60379	12.504	14.266	17.5935	25.827	0.498006	0	0	3.1713	19.6341	18.2523	0.255476	0.532264	0.443731	3.51434	13.385	21.7103	1
TRINITY_DN16947_c0_g1_i1	0	0	2.90709	0.87516	3.26589	0	16.0931	16.5048	81.4195	96.423	86.6221	115.187	1.54365	0	1.45892	0.975652	1.83202	0.649737	7.71828	5.88244	95.961	57.5958	58.4214	52.8595	0	1.89113	1.63295	16.2989	88.9213	100.905	0.771825	1.21729	1.24088	6.80036	76.7784	55.6405	1
TRINITY_DN11992_c0_g1_i2	11.8483	17.2322	9.94585	9.55883	10.5776	12.654	64.4815	66.8298	343.199	517.228	433.905	428.468	14.722	13.4666	6.00964	3.82314	7.90377	5.99698	53.7363	63.7132	328.997	332.885	356.931	261.08	14.5403	9.75234	11.6158	65.6557	430.213	431.187	14.0943	4.91639	6.95037	58.7248	330.941	309.005	1
TRINITY_DN14247_c0_g1_i1	1.79908	7.95552	3.9311	4.74451	4.4124	4.94688	13.1652	15.8594	36.4118	56.0892	22.2165	37.9397	4.18042	3.50566	5.2695	1.75966	4.96787	7.62743	13.5609	14.4886	35.4576	47.7843	31.5563	40.9555	4.8773	4.3378	4.67964	14.5123	46.2505	30.0781	3.84304	3.51458	6.29765	14.0248	41.621	36.2559	1
TRINITY_DN18752_c0_g1_i2	7.4251	13.2023	32.2536	19.5929	17.0522	35.1407	31.5394	46.2136	26.0977	56.6644	47.982	75.9889	18.1734	15.9508	31.2239	15.053	17.1153	14.9159	51.0036	64.2628	49.0282	110.612	125.364	71.2636	10.3137	25.9232	26.0965	38.8765	41.3811	61.9855	17.0621	23.1384	16.0156	57.6332	79.8201	98.3138	1
TRINITY_DN28714_c0_g1_i1	0	22.6475	8.46122	5.52785	9.47993	22.2179	91.3729	114.849	105.083	185.404	77.3792	124.501	9.7736	15.4416	36.7867	23.5291	10.9833	8.36862	81.5672	76.1374	50.5051	136.58	67.3187	86.6059	11.3238	6.99454	15.8489	103.111	145.243	100.94	12.6076	30.1579	9.67596	78.8523	93.5426	76.9623	1
TRINITY_DN470_c0_g1_i1	13.0186	19.2738	12.6936	31.4593	30.3278	27.8532	33.3695	58.4938	77.9377	109.893	42.0234	75.0129	16.8294	14.1667	14.3112	38.3295	50.8703	40.3642	45.2798	80.9022	74.1784	105.176	69.9976	62.6499	16.1462	22.0765	29.0905	45.9317	93.9154	58.5182	15.498	26.3204	45.6172	63.091	89.6772	66.3238	1
TRINITY_DN20698_c0_g1_i2	11.7382	16.0961	28.5469	19.7741	36.8748	25.108	59.4816	62.6599	92.6441	146.722	56.2177	83.7611	25.7753	24.1968	31.5271	17.2462	25.1982	22.976	67.1354	47.7164	142.179	161.228	72.1271	95.0698	13.9171	24.1605	30.9914	61.0708	119.683	69.9894	24.986	24.3867	24.0871	57.4259	151.704	83.5984	1
TRINITY_DN2154_c0_g1_i1	0	6.00214	0	0	7.48984	0	44.8296	70.4177	53.4933	83.8456	48.7016	80.5443	0	0	3.63127	23.6611	8.67717	3.27658	29.1133	47.9749	19.1487	57.0089	18.0049	26.4632	3.00107	0	3.74492	57.6236	68.6694	64.623	0	13.6462	5.97687	38.5441	38.0788	22.234	1
TRINITY_DN45300_c0_g1_i1	0	0	4.12255	0	0	0	12.8068	9.79304	17.0246	47.5986	10.5945	14.823	4.42334	0	8.61358	5.64929	5.20206	3.78294	17.8544	33.8874	40.4893	72.5617	31.0714	29.1267	0	2.06128	0	11.2999	32.3116	12.7088	2.21167	7.13143	4.4925	25.8709	56.5255	30.099	1
TRINITY_DN11899_c0_g1_i2	13.2199	12.4016	11.5855	11.6315	12.1918	12.1057	19.7172	19.8696	15.6104	15.9199	11.7849	14.2091	10.9356	12.1219	7.2464	8.70627	9.14996	10.7599	13.0982	14.958	11.8478	22.4832	11.4403	12.863	12.8108	11.6085	12.1487	19.7934	15.7652	12.997	11.5288	7.97634	9.95493	14.0281	17.1655	12.1517	4
TRINITY_DN14293_c0_g1_i1	20.5096	13.1909	37.8087	25.4879	8.45665	34.4771	140.476	139.329	162.241	253.311	51.131	127.122	42.749	22.5333	33.7965	49.0473	20.2394	38.0525	196.635	112.326	195.585	301.863	53.0963	80.6797	16.8502	31.6483	21.4669	139.903	207.776	89.1265	32.6412	41.4219	29.1459	154.481	248.724	66.888	1
TRINITY_DN11655_c0_g1_i1	0	0	0	0	0	0	3.00796	1.01114	3.75494	2.55241	1.61802	2.31928	0.859187	0	0	0.540504	0	0	1.00024	1.69947	1.02662	2.70267	1.25727	1.8411	0	0	0	2.00955	3.15367	1.96865	0.429594	0.270252	0	1.34986	1.86464	1.54919	1
TRINITY_DN19008_c0_g1_i1	0	1.87282	0	1.28422	0	0	11.2077	5.46167	18.6883	16.5759	7.00074	9.59527	0	0	0	1.4454	2.68333	0.956151	8.01297	6.94932	16.5754	14.0773	4.55681	3.4484	0.93641	0.64211	0	8.33469	17.6321	8.298	0	0.7227	1.81974	7.48114	15.3263	4.0026	1
TRINITY_DN22603_c0_g1_i2	0	0	2.33547	0	2.61911	0	4.33522	6.473	25.4419	34.6561	61.9342	74.6729	0	0	0	0	0	0	1.45086	1.48726	4.75381	5.0557	19.8696	17.0934	0	1.16773	1.30956	5.40411	30.049	68.3036	0	0	0	1.46906	4.90475	18.4815	1
TRINITY_DN16209_c0_g1_i1	0	2.55092	0	0.884985	4.95565	0	11.6232	7.79144	22.2226	39.9431	14.852	34.471	0	1.31204	0	0.98683	0	1.31415	5.88027	11.276	23.4973	23.553	25.7982	16.3485	1.27546	0.442493	2.47783	9.70732	31.0829	24.6615	0.65602	0.493415	0.657075	8.57813	23.5252	21.0734	1
TRINITY_DN3933_c0_g1_i1	4.44735	0	1.62706	3.90776	1.82983	2.03906	40.1732	26.7098	74.4941	100.895	19.0838	39.2041	3.4502	0	5.7044	0	2.04414	2.17744	33.4175	21.5315	87.7808	74.7273	26.9095	37.0099	2.22368	2.76741	1.93445	33.4415	87.6945	29.1439	1.7251	2.8522	2.11079	27.4745	81.2541	31.9597	1
TRINITY_DN22039_c0_g1_i2	4.31884	7.24464	2.08901	1.89898	0	0	21.6601	40.5041	9.98602	5.44407	1.68388	3.96995	1.11354	3.72158	0.526657	0	0	0.938313	21.9265	29.2238	5.58774	11.0473	0.74115	0.98287	5.78174	1.99399	0	31.0821	7.71504	2.82692	2.41756	0.263329	0.469156	25.5752	8.31752	0.86201	4
TRINITY_DN23586_c0_g1_i15	14.2289	11.6335	10.3219	16.2669	12.7224	14.34	26.8999	24.95	33.9654	59.1801	57.4043	99.7034	5.50269	7.35498	2.08208	13.8696	10.4896	9.27382	23.4508	32.3749	22.2215	43.5412	70.3171	83.2606	12.9312	13.2944	13.5312	25.9249	46.5727	78.5538	6.42884	7.97584	9.88171	27.9128	32.8813	76.7888	1
TRINITY_DN11883_c0_g1_i1	12.3576	16.8975	11.3727	11.3649	13.6352	7.2025	26.9105	24.7217	27.9992	32.2319	17.3279	17.3599	17.3587	18.0716	15.1956	11.4668	13.4703	15.0011	27.5074	28.5033	26.4453	40.08	12.0082	16.5199	14.6275	11.3688	10.4188	25.8161	30.1155	17.3439	17.7152	13.3312	14.2357	28.0053	33.2627	14.2641	4
TRINITY_DN20070_c0_g1_i1	17.733	7.31098	8.43846	7.80001	9.48657	21.6218	50.2802	104.417	132.494	154.476	39.45	40.2361	27.0996	3.80321	15.4163	8.63758	15.8673	5.78936	66.7446	111.072	248.683	199.811	64.2205	67.2769	12.522	8.11923	15.5542	77.3486	143.485	39.8431	15.4514	12.0269	10.8283	88.9083	224.247	65.7487	1
TRINITY_DN21795_c0_g1_i1	0.875372	1.64105	0.631303	1.54051	1.4113	0	8.80357	9.99393	20.0772	21.9088	8.50245	15.4816	0.675669	1.68399	0.639675	2.54714	1.21201	3.98935	9.73461	8.65504	24.8679	24.0777	9.25372	18.3064	1.25821	1.08591	0.70565	9.39875	20.993	11.992	1.17983	1.59341	2.60068	9.19482	24.4728	13.7801	1
TRINITY_DN19324_c0_g3_i2	10.9099	16.6158	4.7875	6.71064	10.7662	6.0022	36.9108	35.8642	40.4344	41.8977	39.0412	44.723	11.8474	9.97417	0.799558	5.35409	9.02727	6.4093	29.0395	29.9631	42.4547	46.7385	30.9112	32.6777	13.7629	5.74907	8.3842	36.3875	41.166	41.8821	10.9108	3.07682	7.71828	29.5013	44.5966	31.7945	1
TRINITY_DN41130_c0_g1_i1	0	4.87439	4.21865	3.85593	0.786259	2.67557	25.9814	15.9067	23.9234	23.4401	10.7462	17.6095	3.76004	1.87612	1.7796	1.4182	1.79739	1.26838	32.4692	18.4049	27.5868	36.0213	9.00108	16.3015	2.4372	4.03729	1.73091	20.9441	23.6818	14.1778	2.81808	1.5989	1.53289	25.437	31.804	12.6513	1
TRINITY_DN20104_c0_g1_i1	4.4516	0	0	0.977873	0	0	12.8334	11.1058	83.2544	182.452	139.976	182.776	1.72676	0	0	0	6.13823	0.726512	16.276	24.6817	133.036	158.633	154.247	167.795	2.2258	0.488936	0	11.9696	132.853	161.376	0.86338	0	3.43237	20.4789	145.834	161.021	1
TRINITY_DN12130_c0_g1_i5	190.184	166.789	206.415	222.146	204.309	225.954	343.242	452.516	391.035	562.175	215.521	344.178	256.386	212.632	98.6356	199.726	138.601	182.037	388.44	338.197	403.714	567.122	220.163	286.755	178.486	214.28	215.132	397.879	476.605	279.849	234.509	149.181	160.319	363.318	485.418	253.459	1
TRINITY_DN19476_c0_g1_i2	22.7436	39.3087	22.6547	21.8045	40.7355	20.8519	44.5386	82.341	103.731	163.085	82.4058	140.842	36.8708	36.3967	24.996	19.2589	32.3267	26.9864	57.6896	102.69	71.4266	125.184	88.4558	95.2704	31.0262	22.2296	30.7937	63.4398	133.408	111.624	36.6338	22.1274	29.6566	80.1898	98.3053	91.8631	1
TRINITY_DN13953_c0_g1_i1	0	0	0	0	0	0	9.02543	11.3087	119.742	128.143	147.681	519.066	0	0	0	1.15474	6.47662	1.53408	3.79531	3.67832	89.7344	78.267	211.076	331.42	0	0	0	10.1671	123.942	333.374	0	0.57737	4.00535	3.73681	84.0007	271.248	1
TRINITY_DN24042_c1_g5_i3	34.5671	37.8974	28.0903	32.1137	30.8515	27.5414	95.4331	60.2346	27.3472	33.1239	25.3375	17.0341	26.6576	31.0957	24.779	19.5162	23.0604	17.2872	59.5464	51.4706	42.594	54.1891	14.5654	12.501	36.2323	30.102	29.1964	77.8338	30.2355	21.1858	28.8766	22.1476	20.1738	55.5085	48.3916	13.5332	4
TRINITY_DN1374_c0_g1_i1	13.0673	16.5839	9.55666	12.4394	12.5362	21.9668	36.8425	40.6212	46.7292	54.4352	21.254	37.7541	21.9608	25.5984	23.9416	18.1692	21.0245	20.6134	36.4498	36.701	44.796	55.4787	27.4746	26.647	14.8256	10.998	17.2515	38.7319	50.5822	29.504	23.7796	21.0554	20.819	36.5754	50.1373	27.0608	1
TRINITY_DN4432_c0_g1_i1	1.54451	2.40999	3.89427	2.71836	3.10778	5.65627	7.77025	10.201	12.1256	20.9507	9.83663	11.2365	4.17091	6.42853	5.64192	3.74166	6.06089	3.77002	8.73447	10.5512	16.0208	22.6106	10.0599	10.8113	1.97725	3.30632	4.38203	8.98563	16.5382	10.5366	5.29972	4.69179	4.91545	9.64283	19.3157	10.4356	1
TRINITY_DN12257_c0_g1_i1	0	0	1.72495	0.524204	1.93083	1.09172	5.98451	4.77349	6.52063	5.86585	5.03476	2.71362	0	0	0	0.579677	1.64865	0	2.14533	3.64828	2.20107	3.4176	2.08332	1.97386	0	1.12458	1.51127	5.379	6.19324	3.87419	0	0.289838	0.824325	2.89681	2.80933	2.02859	1
TRINITY_DN16499_c1_g1_i1	14.1105	10.4678	6.89268	8.2646	5.81717	10.784	50.5929	35.7032	39.8277	46.7875	17.4334	13.3116	12.7774	18.4731	23.2767	15.0271	5.4026	10.7495	92.3685	41.6089	126.454	123.446	22.6384	26.2643	12.2891	7.57864	8.30058	43.148	43.3076	15.3725	15.6252	19.1519	8.07605	66.9887	124.95	24.4513	4
TRINITY_DN12693_c0_g1_i3	4.03901	9.30574	2.92756	6.51242	8.74466	4.93358	12.9907	15.2297	17.1413	21.2328	10.4181	15.7329	4.16411	3.47593	2.95458	7.86856	4.34329	4.82544	13.8846	11.367	23.2593	29.8975	11.2227	17.3254	6.67238	4.71999	6.83912	14.1102	19.187	13.0755	3.82002	5.41157	4.58437	12.6258	26.5784	14.274	1
TRINITY_DN15875_c0_g1_i4	1.26993	1.5945	2.75916	1.67545	5.14926	1.1633	18.1416	6.94335	10.2252	11.8833	7.03756	6.0281	4.90834	6.55039	2.78644	4.32651	5.26855	2.89603	19.0608	11.0952	14.3096	19.0007	6.40094	10.0245	1.43222	2.21731	3.15628	12.5425	11.0542	6.53283	5.72936	3.55647	4.08229	15.078	16.6551	8.21272	1
TRINITY_DN21320_c0_g1_i1	5.25794	6.44327	0	6.90826	12.7042	9.63474	90.3751	96.8009	206.591	185.844	57.0054	142.016	7.9191	0	21.4075	2.55617	11.8145	10.2132	37.2191	58.0893	196.902	162.932	77.4683	102.327	5.8506	3.45413	11.1695	93.588	196.218	99.5107	3.95955	11.9818	11.0139	47.6542	179.917	89.8976	1
TRINITY_DN12680_c0_g1_i2	4.53076	6.85765	2.79393	3.13314	8.83944	4.14757	10.0251	9.93748	4.97141	7.60759	5.8912	5.19186	4.49248	3.72372	2.12732	3.44573	2.39143	2.52719	9.53604	11.5667	4.47392	6.97524	4.04691	3.96195	5.69421	2.96354	6.4935	9.98129	6.2895	5.54153	4.1081	2.78653	2.45931	10.5514	5.72458	4.00443	4
TRINITY_DN23146_c1_g1_i1	11.198	11.4859	6.91654	5.63089	12.2368	8.78794	16.7129	18.6782	18.3311	21.1819	18.0684	21.2415	5.55486	14.8588	5.25955	7.36509	7.38471	4.94632	19.4129	15.9153	12.7597	19.1433	8.36972	17.4988	11.342	6.27372	10.5124	17.6956	19.7565	19.6549	10.2068	6.31232	6.16552	17.6641	15.9515	12.9343	1
TRINITY_DN9626_c0_g1_i2	0	0	0	0	0	0	8.7431	21.214	64.4141	70.444	37.3165	216.672	0	0	0	0	2.12918	0	1.66145	4.53858	14.5693	22.4559	57.0624	65.8535	0	0	0	14.9785	67.4291	126.994	0	0	1.06459	3.10001	18.5126	61.4579	1
TRINITY_DN6172_c0_g1_i1	21.813	59.5666	9.53849	32.3655	70.3225	23.9116	76.9717	148.861	205.367	214.821	63.5637	133.198	23.4715	22.7004	9.69048	14.9617	23.694	32.6635	73.6591	142.313	102.16	162.951	82.8579	79.5827	40.6898	20.952	47.1171	112.916	210.094	98.3809	23.0859	12.3261	28.1788	107.986	132.555	81.2203	1
TRINITY_DN16157_c0_g1_i2	25.1642	16.4135	9.09077	11.5304	5.93205	5.76146	89.153	37.525	84.9069	108.396	22.2501	24.8323	21.0556	16.1752	15.713	9.16712	10.1567	4.43861	143.89	73.7716	238.24	214.293	26.0678	41.6453	20.7889	10.3106	5.84675	63.339	96.6514	23.5412	18.6154	12.4401	7.29766	108.831	226.267	33.8565	4
TRINITY_DN18522_c0_g1_i2	11.2829	13.0798	15.0795	22.3145	10.7749	20.6847	45.611	33.1934	58.2035	84.436	32.108	43.9978	11.6558	12.2282	19.2813	13.8048	25.9569	16.5611	28.9357	37.3378	61.7876	57.1022	32.0291	33.8193	12.1814	18.697	15.7298	39.4022	71.3197	38.0529	11.942	16.5431	21.259	33.1367	59.4449	32.9242	1
TRINITY_DN9958_c0_g1_i1	13.768	20.9737	14.5889	24.2001	27.4113	37.7959	263.209	184.6	235.849	327.719	36.4514	68.1692	15.833	17.7091	38.7787	23.2353	12.3405	18.2044	296.515	146.987	202.244	332.141	25.8376	34.9586	17.3709	19.3945	32.6036	223.904	281.784	52.3103	16.771	31.007	15.2724	221.751	267.192	30.3981	1
TRINITY_DN20371_c0_g1_i5	2.22832	1.38731	2.00199	0.735519	0.893841	0	35.3916	22.2093	20.3057	30.2587	16.5573	14.6022	6.01269	11.0256	8.74612	9.69799	12.8677	16.3104	96.727	59.9655	55.6886	96.5555	19.4611	25.1581	1.80782	1.36875	0.44692	28.8004	25.2822	15.5798	8.51914	9.22206	14.5891	78.3462	76.1221	22.3096	1
TRINITY_DN21364_c0_g1_i2	31.9001	27.0563	14.1235	13.6751	19.9549	8.48152	48.1279	37.1916	25.9528	20.2886	29.4562	20.4204	30.1999	25.1283	13.1639	14.4924	12.8968	13.7382	43.3143	37.7106	35.8012	44.6021	18.4985	19.232	29.4782	13.8993	14.2182	42.6598	23.1207	24.9383	27.6641	13.8282	13.3175	40.5125	40.2017	18.8652	4
TRINITY_DN8037_c0_g1_i2	10.1698	18.9626	0	0	0	0	60.3183	74.5411	31.1079	28.852	12.0004	23.3998	0	7.60708	0	0	4.67838	3.51118	19.2911	52.6438	19.8251	43.4329	23.2222	18.8463	14.5662	0	0	67.4297	29.98	17.7001	3.80354	0	4.09478	35.9674	31.629	21.0343	4
TRINITY_DN23617_c0_g2_i1	35.0761	62.0609	8.64996	7.59261	5.81274	0	292.601	337.515	402.954	33.3734	9.41519	21.0604	12.7654	14.4896	10.4592	5.46406	0	3.65277	247.928	353.861	15.7239	93.7855	18.7325	16.1334	48.5685	8.12129	2.90637	315.058	218.164	15.2378	13.6275	7.96163	1.82638	300.894	54.7547	17.433	4
TRINITY_DN22593_c0_g1_i1	0	1.25325	0	0.86996	0	3.62966	7.61816	6.92601	161.85	377.793	515.669	833.017	3.06878	0	1.45019	2.90921	30.96	3.87511	42.5423	59.9989	899.779	841.419	1606.48	1196.37	0.626625	0.43498	1.81483	7.27208	269.822	674.343	1.53439	2.1797	17.4176	51.2706	870.599	1401.42	1
TRINITY_DN22729_c0_g1_i1	4.30343	2.72991	6.29275	0.945398	0	0	50.4692	36.1456	42.3088	87.5956	7.31474	17.5123	1.66882	1.40452	3.94208	6.33405	4.94605	3.51113	48.2581	40.2679	61.1975	77.5415	8.67598	13.0564	3.51667	3.61907	0	43.3074	64.9522	12.4135	1.53667	5.13807	4.22859	44.263	69.3695	10.8662	4
TRINITY_DN18390_c0_g1_i2	0	0	1.1886	0.718664	0	2.99623	6.93121	4.19324	14.0051	23.9646	15.103	16.665	0	1.05941	0.598318	0.798288	0.752745	0.53297	2.54318	3.53316	5.59367	9.56501	6.40357	7.97981	0	0.953632	1.49812	5.56222	18.9849	15.884	0.529705	0.698303	0.642858	3.03817	7.57934	7.19169	1
TRINITY_DN23691_c2_g7_i1	42.2902	42.3958	66.7749	57.6945	65.939	44.9023	148.011	156.715	318.901	558.781	236.478	293.678	53.5297	45.0863	58.7302	50.2671	51.152	63.933	84.0741	136.271	204.812	305.291	179.11	216.608	42.343	62.2347	55.4206	152.363	438.841	265.078	49.308	54.4986	57.5425	110.173	255.052	197.859	1
TRINITY_DN20446_c2_g1_i1	69.6507	74.7923	49.0323	62.4724	87.8047	70.1434	87.6588	149.109	84.6954	118.18	73.8054	103.781	77.6342	48.1926	83.8938	50.8958	87.6372	50.9095	91.444	151.274	114.697	194.866	71.4593	81.0027	72.2215	55.7523	78.9741	118.384	101.438	88.7932	62.9134	67.3948	69.2734	121.359	154.781	76.231	4
TRINITY_DN18937_c0_g1_i1	0	0	0	0	0	0	15.937	10.3022	8.65505	6.78626	2.21187	5.75622	0	0.88889	0	0	0	0	0.344668	3.17163	0.763141	2.03886	4.95917	3.35558	0	0	0	13.1196	7.72065	3.98405	0.444445	0	0	1.75815	1.401	4.15738	1
TRINITY_DN9684_c0_g1_i1	16.7458	17.2576	28.4492	33.3662	28.6336	31.5721	3.04661	2.14548	1.26533	1.61295	1.00126	0.65282	9.12762	12.6523	17.6398	32.0383	22.2689	23.4129	2.95	1.50155	0.454449	2.64544	0.505807	1.15037	17.0017	30.9077	30.1029	2.59605	1.43914	0.82704	10.89	24.8391	22.8409	2.22578	1.54994	0.828089	2
TRINITY_DN2786_c0_g1_i1	6.92247	12.7326	4.90081	6.11063	11.0705	6.37476	23.0214	46.9601	49.314	49.9851	29.5305	61.2074	0	8.91634	7.8253	10.0639	12.4835	11.4956	26.609	62.5696	36.1442	71.894	44.1028	45.9127	9.82753	5.50572	8.72263	34.9907	49.6496	45.3689	4.45817	8.9446	11.9895	44.5893	54.0191	45.0078	1
TRINITY_DN11754_c0_g1_i1	0	2.72732	7.8585	2.83358	5.30089	1.97109	37.1974	21.4286	44.3649	60.8323	19.6992	35.1974	10.0036	1.40319	3.93842	1.05468	3.95321	1.40315	37.5951	18.7736	39.6318	53.4129	18.447	28.6131	1.36366	5.34604	3.63599	29.313	52.5986	27.4483	5.7034	2.49655	2.67818	28.1844	46.5224	23.53	1
TRINITY_DN23675_c0_g1_i5	37.0195	28.6698	16.5234	36.1486	10.1282	16.97	106.806	150.134	174.62	316.247	254.364	416.501	33.4848	36.1982	34.6573	28.2283	32.1563	35.5667	71.3605	120.691	236.373	267.639	181.063	219.699	32.8447	26.336	13.5491	128.47	245.434	335.433	34.8415	31.4428	33.8615	96.0258	252.006	200.381	1
TRINITY_DN21652_c0_g1_i1	20.0904	11.7814	19.4145	21.7921	16.3096	17.178	44.9749	36.6516	37.7719	34.7625	33.6311	25.1933	16.5697	29.3896	29.3923	31.3092	25.9253	24.4383	41.2347	34.9475	36.254	50.6157	21.3634	19.7159	15.9359	20.6033	16.7438	40.8132	36.2672	29.4122	22.9796	30.3507	25.1818	38.0911	43.4348	20.5397	1
TRINITY_DN9142_c0_g1_i1	23.4465	2.98151	1.71783	2.05992	1.93299	2.15027	52.2432	19.966	52.3029	46.643	38.581	31.939	1.81978	1.53462	3.43792	2.30473	4.30911	3.06195	30.8919	12.1128	25.2137	28.7969	7.7657	15.8482	13.214	1.88888	2.04163	36.1046	49.4729	35.26	1.6772	2.87133	3.68553	21.5023	27.0053	11.807	1
TRINITY_DN23921_c0_g2_i1	3.06005	3.83091	2.21026	1.79478	0.824052	0.934121	12.2227	13.5218	9.66659	13.533	6.22411	3.76753	0.787742	0	0	0.495317	0.941102	0.996404	17.8753	21.9383	5.17704	15.1182	1.46683	2.77996	3.44548	2.00252	0.879086	12.8723	11.5998	4.99582	0.393871	0.247659	0.968753	19.9068	10.1476	2.12339	4
TRINITY_DN25129_c0_g1_i1	40.7695	46.2768	47.062	50.9106	67.0167	62.9585	75.9091	108.919	143.304	207.009	131.289	174.423	54.9176	57.4214	41.6699	46.3187	63.1355	58.1228	68.9932	87.9994	133.542	161.446	120.014	151.409	43.5232	48.9863	64.9876	92.4141	175.156	152.856	56.1695	43.9943	60.6291	78.4963	147.494	135.712	1
TRINITY_DN16747_c0_g1_i1	7.72562	17.3524	14.1055	8.44943	9.44863	10.6167	45.2991	39.4407	65.4911	121.016	60.2855	99.137	2.99548	0	5.6758	0	3.5028	5.04227	44.7883	35.7133	124.471	121.724	90.9083	85.5467	12.539	11.2775	10.0327	42.3699	93.2536	79.7113	1.49774	2.8379	4.27254	40.2508	123.097	88.2275	1
TRINITY_DN19137_c0_g1_i1	22.0201	104.785	97.7094	72.4639	62.0707	95.7308	339.158	126.142	336.785	319.913	275.638	249.822	45.72	46.0708	73.5511	83.1883	61.8219	46.5246	378.737	107.992	291.966	319.398	204.678	213.909	63.4025	85.0866	78.9008	232.65	328.349	262.73	45.8954	78.3697	54.1732	243.365	305.682	209.293	1
TRINITY_DN22948_c0_g1_i2	13.1901	24.5443	38.5222	28.8256	28.3413	20.1146	44.622	106.367	161.808	185.137	97.7483	255.926	3.3782	2.86512	4.88812	4.30568	1.99277	1.43243	17.7063	36.5849	57.5285	70.7487	62.6268	91.0496	18.8672	33.6739	24.2279	75.4945	173.472	176.837	3.12166	4.5969	1.7126	27.1456	64.1386	76.8382	1
TRINITY_DN18221_c0_g1_i5	9.83396	19.4338	10.1891	12.3546	10.2745	9.00958	23.3088	23.3446	18.3501	33.482	17.8606	23.5039	10.8651	19.0573	5.6529	9.58406	9.06252	10.0715	20.9687	24.3968	28.8185	37.468	15.7638	18.0836	14.6339	11.2719	9.64204	23.3267	25.916	20.6823	14.9612	7.61848	9.56701	22.6827	33.1433	16.9237	1
TRINITY_DN13825_c0_g1_i1	13.2923	3.60293	9.69193	8.34539	7.77392	5.22191	41.6676	27.9395	14.1575	28.2167	8.38746	8.70593	7.35671	4.94045	5.56311	5.57694	2.62096	4.95522	41.2567	20.6265	21.2675	30.3387	4.31282	7.42467	8.44761	9.01866	6.49792	34.8036	21.1871	8.54669	6.14858	5.57002	3.78809	30.9416	25.8031	5.86875	4
TRINITY_DN15850_c1_g2_i2	8.64263	21.5849	42.7011	89.3721	62.9575	238.071	393.74	119.157	641.88	723.537	1667.92	1366.04	20.4837	5.59292	139.22	47.4731	39.4079	32.5403	321.339	111.213	560.612	633.271	543.42	1362.98	15.1138	66.0366	150.514	256.449	682.708	1516.98	13.0383	93.3466	35.9741	216.276	596.941	953.2	1
TRINITY_DN16021_c0_g1_i2	31.1199	47.6558	22.5319	31.2044	25.2271	27.366	61.0445	52.16	22.2451	37.7967	33.571	37.2144	34.6374	40.1157	25.9458	39.9764	37.3005	29.1967	40.2858	52.6354	42.8801	68.3019	38.7924	36.7524	39.3879	26.8681	26.2965	56.6022	30.0209	35.3927	37.3765	32.9611	33.2486	46.4606	55.591	37.7724	4
TRINITY_DN20849_c0_g1_i3	19.9693	24.2221	12.4171	12.5437	23.1896	19.6025	42.3742	41.6873	77.9927	85.1214	133.653	148.503	19.8585	14.7467	12.0014	11.1232	18.4016	16.2691	26.653	33.1144	53.7794	70.1387	138.045	103.776	22.0957	12.4804	21.396	42.0307	81.5571	141.078	17.3026	11.5623	17.3353	29.8837	61.9591	120.91	1
TRINITY_DN18566_c0_g1_i5	16.7893	13.8278	15.3633	18.8448	17.138	14.9815	40.0245	23.9556	23.3862	22.0866	17.2843	11.8967	12.2901	12.8386	14.8608	18.4476	16.1008	15.4255	32.1966	19.3667	30.0723	34.3741	12.2025	13.3212	15.3086	17.1041	16.0598	31.9901	22.7364	14.5905	12.5644	16.6542	15.7631	25.7816	32.2232	12.7618	4
TRINITY_DN23338_c0_g1_i1	0	0	0.583252	0	0.65175	0	3.44458	0.879144	19.9765	28.0497	24.2623	24.2484	0	0	0	0	0.747181	0.263415	1.37145	1.84424	10.075	19.9318	5.14791	6.05957	0	0.291626	0.325875	2.16186	24.0131	24.2553	0	0	0.505298	1.60785	15.0034	5.60374	1
TRINITY_DN22852_c0_g1_i9	9.34099	10.6098	4.89795	7.47227	10.9483	3.11012	20.3675	21.2285	11.4376	16.943	6.27589	8.91241	4.58772	4.35471	7.44599	6.17586	9.01475	8.01599	15.7073	22.2061	8.61487	17.4013	5.83843	6.68963	9.97539	6.18511	7.02921	20.798	14.1903	7.59415	4.47121	6.81093	8.51537	18.9567	13.0081	6.26403	4
TRINITY_DN22661_c1_g1_i3	6.09395	11.5114	37.6162	33.4907	42.1687	30.7109	53.4639	53.7844	102.818	139.127	170.619	283.162	17.6819	15.772	52.3998	60.9413	70.1734	37.7396	54.3841	63.0638	87.88	181.829	171.851	297.153	8.80268	35.5534	36.4398	53.6242	120.972	226.89	16.7269	56.6705	53.9565	58.724	134.855	234.502	1
TRINITY_DN18964_c0_g2_i1	0	2.81616	0	0	0	0	13.5677	15.3655	23.5464	43.6033	18.7298	11.0472	0	5.92255	0	0	6.16834	0	25.1623	57.3308	61.6282	123.713	8.01162	6.24268	1.40808	0	0	14.4666	33.5748	14.8885	2.96128	0	3.08417	41.2465	92.6706	7.12715	1
TRINITY_DN17276_c0_g3_i2	9.13037	17.0821	10.6172	11.1259	12.9878	16.0743	22.8385	16.7589	8.09628	16.2888	16.7563	12.2018	7.04284	10.3339	8.72155	9.86219	12.9726	12.7987	20.215	21.4021	11.0708	23.4517	10.5137	7.03061	13.1062	10.8715	14.5311	19.7987	12.1925	14.4791	8.68837	9.29187	12.8857	20.8086	17.2613	8.77215	4
TRINITY_DN22872_c1_g1_i11	91.7013	145.005	113.43	91.2362	153.435	120.889	240.005	268.126	438.059	331.946	315.77	597.456	263.982	174.045	236.686	144.515	92.6044	134.264	437.563	403.87	377.115	462.969	465.929	713.114	118.353	102.333	137.162	254.065	385.003	456.613	219.014	190.601	113.434	420.716	420.042	589.522	1
TRINITY_DN22639_c0_g1_i5	0	0	0	0	0	0	4.38212	2.39555	5.23556	10.797	4.82373	2.99638	1.63978	0	0	0	0	0.690051	1.4235	4.13524	4.24501	5.13167	1.31144	2.27606	0	0	0	3.38883	8.01628	3.91005	0.81989	0	0.345025	2.77937	4.68834	1.79375	1
TRINITY_DN10570_c0_g1_i4	0	0	0	0	0	0	2.31826	1.09285	3.09096	2.56042	2.09867	2.27787	0	1.54657	0	0.583909	0.553503	0	3.00136	0.918809	5.65342	5.32055	2.83911	3.15773	0	0	0	1.70555	2.82569	2.18827	0.773285	0.291955	0.276751	1.96008	5.48698	2.99842	1
TRINITY_DN16435_c0_g1_i1	113.362	181.918	115.89	96.5658	72.3971	83.3971	297.777	318.312	270.294	412.414	409.132	376.734	109.706	169.429	58.2129	76.9331	80.8798	49.4473	152.282	238.06	295.627	409.194	241.145	253.971	147.64	106.228	77.8971	308.044	341.354	392.933	139.567	67.573	65.1636	195.171	352.411	247.558	1
TRINITY_DN15066_c0_g1_i1	14.7747	15.1401	6.53812	11.675	27.0526	18.9823	37.3559	69.5467	25.6628	39.9017	13.708	28.5163	22.9875	35.1151	14.1007	30.67	40.6552	21.2503	89.2102	128.775	65.0606	153.331	24.861	33.678	14.9574	9.10656	23.0175	53.4513	32.7822	21.1121	29.0513	22.3854	30.9528	108.993	109.196	29.2695	4
TRINITY_DN20459_c0_g1_i1	1.54575	1.94712	1.12279	0	0	0	12.5168	22.9099	24.9626	28.7465	7.69647	13.6839	5.98059	1.00047	3.39371	1.5084	0	0.503853	13.1771	14.7689	13.0041	23.085	3.34437	3.16762	1.74643	0.561395	0	17.7133	26.8545	10.6902	3.49053	2.45106	0.251926	13.973	18.0446	3.25599	1
TRINITY_DN5186_c0_g1_i1	14.2932	13.5418	14.3125	12.5648	14.6036	13.1004	34.4078	30.1818	77.2283	64.2412	38.8655	42.1052	23.5243	17.4041	17.0071	17.473	18.0904	21.5583	31.151	35.9625	50.585	54.9616	35.3913	47.8266	13.9175	13.4386	13.852	32.2948	70.7348	40.4853	20.4642	17.2401	19.8243	33.5568	52.7733	41.609	1
TRINITY_DN14729_c0_g1_i3	22.244	17.6497	15.5225	16.9074	14.0848	12.9584	46.7146	27.5269	17.5861	14.1982	14.2238	7.63523	9.35803	13.3623	9.10841	10.4416	15.2529	10.9667	40.0013	29.6194	24.2302	23.4286	9.05225	7.40165	19.9468	16.215	13.5216	37.1208	15.8921	10.9295	11.3602	9.77501	13.1098	34.8103	23.8294	8.22695	4
TRINITY_DN22452_c0_g4_i1	2.85484	6.5471	3.43423	11.8058	13.0559	6.0999	16.9261	25.7232	11.6087	16.2004	10.7728	8.64633	2.93891	2.44345	5.9118	8.31268	9.22084	14.5615	27.2088	24.934	11.5889	25.8739	10.0641	9.81517	4.70097	7.62001	9.5779	21.3246	13.9046	9.70957	2.69118	7.11224	11.8912	26.0714	18.7314	9.93963	1
TRINITY_DN22122_c0_g1_i2	0	10.1386	11.5576	3.64686	26.0392	7.66453	54.1664	35.3856	25.207	84.311	31.9859	62.8905	0	5.19859	6.21299	8.00226	14.85	8.24649	62.6548	39.9961	60.1579	98.0762	27.6717	45.4657	5.0693	7.60223	16.8519	44.776	54.759	47.4382	2.5993	7.10762	11.5482	51.3255	79.1171	36.5687	1
TRINITY_DN13812_c0_g1_i1	26.0849	28.0638	8.09394	2.73139	6.04134	2.27562	108.4	104.32	110.185	88.6815	76.9548	117.774	35.5231	21.6155	16.806	8.46153	9.16213	4.8557	113.514	70.4077	60.3394	82.4106	102.202	152.504	27.0744	5.41267	4.15848	106.36	99.4333	97.3644	28.5693	12.6338	7.00892	91.9608	71.375	127.353	1
TRINITY_DN17681_c0_g1_i1	3.79323	1.58747	5.49401	1.66818	2.05058	1.15824	25.8743	19.3554	19.3424	12.8689	6.0845	10.5628	1.95476	6.52142	4.62382	12.3071	2.9143	6.17873	11.4495	16.8594	21.4874	14.2975	15.4771	13.0611	2.69035	3.5811	1.60441	22.6149	16.1057	8.32365	4.23809	8.46546	4.54651	14.1545	17.8925	14.2691	1
TRINITY_DN15605_c0_g1_i2	64.3525	52.6672	41.3989	38.2641	26.3428	39.9042	67.0361	101.986	63.8044	109.056	42.9115	56.2203	61.5939	55.3944	56.1425	44.4679	44.4122	40.7471	107.941	109.833	127.538	196.376	54.9053	75.668	58.5099	39.8315	33.1235	84.5111	86.4302	49.5659	58.4941	50.3052	42.5797	108.887	161.957	65.2867	4
TRINITY_DN23503_c0_g1_i4	10.4879	13.0884	8.63259	10.5482	13.2603	13.0312	21.7455	14.0932	20.6397	19.8296	23.0883	20.9463	6.35753	10.0705	6.56729	11.6124	12.7974	10.7272	15.9725	13.0727	21.4796	24.5784	13.138	9.46698	11.7881	9.5904	13.1457	17.9194	20.2347	22.0173	8.21401	9.08985	11.7623	14.5226	23.029	11.3025	1
TRINITY_DN18952_c0_g2_i1	39.9882	45.3771	45.4334	56.7085	46.1689	42.3485	68.3078	112.818	36.8416	70.3316	41.5061	38.3389	43.0926	32.5484	66.6359	42.6165	69.0989	38.2182	81.3987	123.14	68.0407	131.052	45.0814	39.3122	42.6826	51.0709	44.2587	90.5629	53.5866	39.9225	37.8205	54.6262	53.6586	102.269	99.5463	42.1968	4
TRINITY_DN3805_c0_g1_i1	3.61369	0	2.66876	0	0	0	6.8601	15.6736	17.3101	22.5127	7.65544	13.6281	0	0	2.64666	0	1.64539	2.36144	5.68829	13.788	8.42818	19.087	6.34234	8.16052	1.80685	1.33438	0	11.2668	19.9114	10.6418	0	1.32333	2.00341	9.73814	13.7576	7.25143	1
TRINITY_DN14918_c0_g1_i1	0	11.6657	6.77935	0	7.57598	8.55272	23.2162	68.0616	73.7805	48.4239	20.0935	40.2964	3.59557	3.06293	3.49126	2.30314	8.51672	0	38.4146	117.233	48.5529	55.038	34.1399	30.608	5.83285	3.38967	8.06435	45.6389	61.1022	30.1949	3.32925	2.8972	4.25836	77.8238	51.7955	32.374	1
TRINITY_DN20019_c0_g1_i1	0	10.3253	0	5.37072	3.31163	11.252	21.4509	51.6016	93.9416	114.445	46.4676	38.6526	3.14776	8.03535	6.05481	0	16.7069	5.3485	58.649	120.091	176.696	242.059	102.073	126.06	5.16265	2.68536	7.28181	36.5262	104.193	42.5601	5.59155	3.0274	11.0277	89.37	209.377	114.066	1
TRINITY_DN17034_c0_g1_i1	0	0.719185	0.829767	0.504588	0	2.10153	6.20469	4.80041	14.9456	41.0117	23.3794	16.2089	0	1.47686	1.67768	1.6732	1.05806	0.373653	9.63291	14.2096	13.3452	28.0927	8.72659	6.81586	0.359592	0.667177	1.05076	5.50255	27.9786	19.7942	0.73843	1.67544	0.715857	11.9213	20.7189	7.77122	1
TRINITY_DN9843_c0_g1_i1	37.5841	54.2652	38.139	42.2035	65.1548	44.0307	55.4143	97.0414	115.289	121.904	95.886	143.459	37.2376	43.575	45.8979	58.3579	62.407	49.7384	48.8028	98.5419	64.981	109.731	86.3181	110.112	45.9246	40.1713	54.5927	76.2278	118.596	119.672	40.4063	52.1279	56.0727	73.6723	87.356	98.215	1
TRINITY_DN3859_c0_g1_i1	0	2.48273	0	3.44765	0	0	24.909	33.9388	6.99804	11.6643	4.91379	5.06111	3.04012	0	2.15503	0.960587	2.70659	1.27968	24.5743	24.0732	6.90008	27.4007	4.65873	3.06841	1.24137	1.72382	0	29.4239	9.33117	4.98745	1.52006	1.55781	1.99313	24.3238	17.1504	3.86357	4
TRINITY_DN17303_c0_g1_i1	11.2894	14.4378	8.31431	12.3919	14.0647	23.3073	56.2571	59.456	121.002	219.93	46.3634	76.98	21.945	20.4578	13.464	8.35946	18.1284	10.1457	50.0661	56.6512	110.335	173.789	41.303	46.0021	12.8636	10.3531	18.686	57.8565	170.466	61.6717	21.2014	10.9117	14.137	53.3586	142.062	43.6525	1
TRINITY_DN22613_c0_g1_i4	114.732	120.223	115.583	107.821	145.825	158.081	34.4845	25.8862	4.58742	3.70521	4.74473	3.38187	116.11	113.371	158.848	134.706	154.847	163.5	40.8501	29.9261	7.7639	13.694	6.06197	5.68852	117.477	111.702	151.953	30.1853	4.14631	4.0633	114.74	146.777	159.173	35.3881	10.729	5.87524	2
TRINITY_DN14274_c0_g1_i1	13.3322	10.0513	7.72971	11.7256	8.65777	13.435	22.1277	24.8067	19.765	24.7464	23.9377	20.6436	9.27755	15.4866	10.7277	18.8282	11.6746	13.9006	14.482	16.7778	19.2136	26.9309	20.5788	16.8957	11.6917	9.72766	11.0464	23.4672	22.2557	22.2906	12.3821	14.778	12.7876	15.6299	23.0723	18.7373	1
TRINITY_DN23363_c0_g1_i1	62.5223	62.6009	62.6507	68.2155	83.7682	87.0042	132.809	125.22	75.8475	152.288	92.1367	87.8355	104.999	147.155	97.1575	123.398	105.882	81.8547	249.984	256.938	328.52	423.285	122.025	90.4283	62.5616	65.4331	85.3862	129.014	114.068	89.9861	126.077	110.278	93.8683	253.461	375.903	106.227	4
TRINITY_DN14480_c0_g1_i2	16.5632	10.4271	17.4922	21.8469	31.8625	24.834	45.2963	39.3764	41.3212	54.9939	16.0873	37.2515	16.3098	5.84418	14.8751	11.0162	7.62959	14.2324	43.2509	31.5332	39.2501	36.9318	23.1096	23.5051	13.4951	19.6696	28.3483	42.3363	48.1576	26.6694	11.077	12.9457	10.931	37.392	38.091	23.3073	1
TRINITY_DN14485_c0_g1_i1	121.591	118.773	98.8214	113.615	100.62	106.794	210.463	372.963	203.971	301.739	90.4616	139.556	138.673	171.606	91.0894	121.061	100.961	104.784	158.604	423.24	136.098	248.216	71.3257	69.775	120.182	106.218	103.707	291.713	252.855	115.009	155.139	106.075	102.873	290.922	192.157	70.5504	4
TRINITY_DN17367_c0_g1_i5	3.18281	3.9865	3.83323	2.33338	2.57293	5.82983	11.4806	12.1448	9.54713	9.38738	5.39817	8.44354	4.91682	4.77449	3.87798	7.2153	3.42557	5.5278	8.53105	8.74589	8.02927	15.0899	5.99514	6.61042	3.58465	3.08331	4.20138	11.8127	9.46725	6.92086	4.84566	5.54664	4.47668	8.63847	11.5596	6.30278	1
TRINITY_DN18234_c0_g1_i1	1.34634	1.69195	0.975854	3.55223	1.09308	4.93358	31.1776	14.7385	52.9428	69.449	30.4681	36.838	0	6.08289	2.95458	4.58999	3.72282	6.58015	23.3882	14.467	62.4393	56.9811	23.9694	28.3507	1.51914	2.26404	3.01333	22.9581	61.1959	33.6531	3.04144	3.77229	5.15149	18.9276	59.7102	26.16	1
TRINITY_DN13748_c0_g1_i1	102.457	151.97	80.2211	59.4706	66.5675	70.0852	189.266	273.999	232.979	126.147	145.046	176.804	160.57	118.185	75.9512	45.2509	29.5883	48.5194	257.6	278.385	72.5736	185.521	165.487	131.594	127.213	69.8458	68.3263	231.632	179.563	160.925	139.377	60.6011	39.0538	267.993	129.047	148.541	1
TRINITY_DN18292_c0_g2_i2	9.60884	4.15038	6.91968	4.22808	6.5407	4.06017	8.86866	18.8496	32.2008	47.2177	19.1412	46.0771	4.56181	6.15009	4.85965	5.37024	6.48415	7.69735	15.9422	20.9697	37.4784	48.3026	40.402	41.4563	6.87961	5.57388	5.30044	13.8591	39.7092	32.6091	5.35595	5.11495	7.09075	18.456	42.8905	40.9291	1
TRINITY_DN13549_c0_g1_i4	0	1.27886	0	0.887283	1.65632	0	3.88438	4.46418	8.51946	6.00734	2.38269	3.86173	0	0	0	0.989446	1.8573	1.31759	5.18427	5.65328	10.2836	7.81286	3.33757	5.13469	0.63943	0.443642	0.82816	4.17428	7.2634	3.12221	0	0.494723	1.58744	5.41878	9.04823	4.23613	1
TRINITY_DN23927_c0_g1_i7	5.30468	12.6239	7.66645	5.13343	10.2917	2.91491	50.4325	50.6997	576.919	691.363	637.138	1276.48	6.55576	3.41035	3.10238	1.54614	29.362	4.14585	48.8018	44.2153	676.417	602.493	1217.34	1510.58	8.96429	6.39994	6.60331	50.5661	634.141	956.809	4.98306	2.32426	16.7539	46.5085	639.455	1363.96	1
TRINITY_DN10948_c0_g1_i1	77.2699	91.6457	63.7879	76.9941	103.686	87.3657	153.874	118.933	171.179	165.803	149.695	161.059	117.566	93.3323	72.8403	67.5369	87.394	79.049	139.1	100.181	149.281	198.108	122.659	131.621	84.4578	70.391	95.5259	136.404	168.491	155.377	105.449	70.1886	83.2215	119.641	173.695	127.14	1
TRINITY_DN16879_c0_g1_i1	66.3299	25.2638	40.4392	41.7695	29.1047	36.4933	121.539	82.9258	69.0266	82.8847	22.3419	34.1039	36.0189	25.9996	34.0303	33.6458	18.2931	27.423	101.677	79.3998	75.189	97.2952	19.4368	34.1993	45.7968	41.1043	32.799	102.232	75.9556	28.2229	31.0093	33.838	22.858	90.5384	86.2421	26.818	4
TRINITY_DN17854_c0_g1_i1	18.7594	20.1643	17.7773	14.016	23.0316	18.915	42.6127	35.8702	26.7502	34.0629	16.2902	15.0478	26.1617	26.8353	22.6692	23.8695	22.4419	23.2517	53.1072	36.0803	55.0394	62.393	18.3959	21.0855	19.4618	15.8967	20.9733	39.2415	30.4065	15.669	26.4985	23.2693	22.8468	44.5938	58.7162	19.7407	4
TRINITY_DN8887_c0_g1_i1	7.17859	7.61141	10.5244	6.30652	17.7679	13.1676	23.8956	43.4416	58.8625	33.3362	25.559	42.7159	18.5754	9.40346	17.545	12.9424	15.3898	15.6261	20.1807	43.4957	10.2059	32.1604	24.2783	32.3557	7.395	8.41546	15.4678	33.6686	46.0994	34.1375	13.9894	15.2437	15.5079	31.8382	21.1832	28.317	1
TRINITY_DN23305_c0_g1_i3	2.4955	1.58952	0	0	6.18647	4.57797	61.3137	38.4283	694.292	864.998	368.944	829.76	5.8139	1.63683	3.66034	1.2282	12.6067	0.814984	34.6868	20.376	1128.62	641.312	730.051	883.395	2.04251	0	5.38222	49.871	779.645	599.352	3.72537	2.44427	6.71084	27.5314	884.966	806.723	1
TRINITY_DN17950_c0_g1_i1	0	6.92323	1.59583	1.91733	0	4.00147	16.7777	30.2226	37.2422	41.8977	17.1007	47.6488	1.69249	4.27465	0	0	5.01515	2.84858	17.5997	29.6226	24.462	29.4279	28.6549	36.9493	3.46162	1.75658	2.00074	23.5001	39.5699	32.3747	2.98357	0	3.93187	23.6111	26.9449	32.8021	1
TRINITY_DN23194_c0_g1_i2	51.6637	44.4157	80.5465	102.279	95.2609	98.8403	17.8388	11.5437	3.99709	3.01958	2.27526	2.53148	61.2511	73.9975	110.911	137.414	122.608	110.827	18.2717	15.8721	2.04256	7.82552	2.27307	4.03906	48.0397	91.4127	97.0506	14.6913	3.50833	2.40337	67.6243	124.162	116.718	17.0719	4.93404	3.15606	2
TRINITY_DN11097_c0_g1_i1	4.37626	6.94327	4.80133	3.84545	7.19837	0	89.1698	61.4295	189.594	251.023	159.856	214.827	8.4865	11.4322	19.2438	18.2563	12.0701	7.85579	74.5723	48.4918	320.126	276.81	205.456	312.501	5.65977	4.32339	3.59918	75.2996	220.308	187.341	9.95935	18.7501	9.96294	61.532	298.468	258.978	1
TRINITY_DN22140_c0_g1_i10	0.630762	2.35823	1.81484	1.11032	0.506594	0	8.54914	6.03703	9.28421	8.95698	7.10629	7.32037	1.94567	2.41869	1.15169	1.22089	2.03929	1.64182	9.32322	8.30812	4.06904	10.0863	5.04242	5.88299	1.4945	1.46258	0.253297	7.29308	9.12059	7.21333	2.18218	1.18629	1.84055	8.81567	7.07767	5.4627	1
TRINITY_DN8321_c0_g1_i1	1.43164	1.80096	0	0.629494	1.16385	0	6.62799	7.84582	64.8909	36.0118	127.041	397.217	0	0	0	0.697801	0.659614	2.79931	6.81365	6.82412	9.12877	19.598	181.453	302.572	1.6163	0.314747	0.581925	7.23691	50.4514	262.129	0	0.348901	1.72946	6.81888	14.3634	242.012	1
TRINITY_DN20763_c0_g1_i3	82.204	86.0055	103.767	116.752	123.202	101.453	180.743	137.346	104.636	128.06	80.5916	103.115	56.5574	46.4221	70.8466	91.8799	89.4812	84.3529	119.433	88.1039	140.112	165.126	96.2081	96.0455	84.1047	110.26	112.328	159.044	116.348	91.8533	51.4898	81.3632	86.9171	103.768	152.619	96.1268	4
TRINITY_DN23202_c0_g1_i2	13.2763	16.5585	18.6103	26.7505	21.9092	26.2272	4.32806	3.28398	1.90179	1.48357	0.909265	0.461813	33.417	72.8583	48.4889	66.9891	49.3673	61.8471	7.86355	7.94455	3.80019	1.86887	1.14628	1.96935	14.9174	22.6804	24.0682	3.80602	1.69268	0.685539	53.1377	57.739	55.6072	7.90405	2.83453	1.55781	2
TRINITY_DN20491_c0_g2_i2	1.03096	4.35538	1.38027	4.78957	2.25463	3.79374	9.97165	7.94441	10.2418	15.7695	10.1857	10.635	4.50295	7.06803	3.13412	2.48487	5.57372	2.03288	9.98601	10.303	10.8123	14.9027	11.0031	9.38874	2.69317	3.08492	3.02419	8.95803	13.0056	10.4104	5.78549	2.8095	3.8033	10.1445	12.8575	10.1959	1
TRINITY_DN22176_c0_g1_i1	1.45038	0	2.10488	3.1886	4.71769	2.65772	9.51171	16.6964	9.82782	9.30119	8.27163	8.00012	1.12192	1.87499	1.06122	0	1.33642	1.41803	3.56096	11.601	6.03186	6.57779	13.5907	8.91245	0.72519	2.64674	3.68771	13.1041	9.56451	8.13588	1.49845	0.53061	1.37722	7.58098	6.30483	11.2516	1
TRINITY_DN6958_c0_g1_i1	0	20.4389	7.72486	0	8.68955	10.0833	59.3939	163.691	79.1056	127.189	23.3309	40.6085	0	0	0	0	10.1316	7.6027	29.9981	80.4877	28.4366	54.0923	11.2348	12.8787	10.2195	3.86243	9.38642	111.542	103.147	31.9697	0	0	8.86715	55.2429	41.2644	12.0568	4
TRINITY_DN16888_c0_g1_i1	64.4451	82.3978	63.9562	82.4274	69.7935	51.4188	138.566	172.326	159.525	230.428	184.474	152.277	74.0683	77.5249	58.6055	47.0192	56.5668	45.7816	105.071	139.883	324.428	286.888	230.297	238.78	73.4214	73.1918	60.6061	155.446	194.976	168.375	75.7966	52.8123	51.1742	122.477	305.658	234.538	1
TRINITY_DN12555_c0_g1_i1	16.4124	7.73654	7.93252	6.01419	12.2187	7.51797	26.9188	21.2173	48.2829	45.8445	22.7718	45.3582	6.34579	7.06428	9.00483	5.32997	8.19358	5.34788	14.4499	13.6525	22.8719	37.1724	19.8482	23.6029	12.0745	6.97335	9.86834	24.068	47.0637	34.065	6.70504	7.1674	6.77073	14.0512	30.0222	21.7255	1
TRINITY_DN13956_c0_g1_i1	8.87668	9.25702	16.3793	8.67756	8.76045	12.6449	27.0728	29.3594	35.4749	34.5613	15.1815	20.4501	19.0401	14.5689	15.1391	15.8003	12.7412	15.4144	25.501	22.7028	26.3007	36.7421	12.1549	18.7174	9.06685	12.5284	10.7027	28.2161	35.0181	17.8158	16.8045	15.4697	14.0778	24.1019	31.5214	15.4362	1
TRINITY_DN21016_c0_g1_i1	2.78116	0.874233	0	0	3.3893	1.27399	20.9272	15.4864	18.6095	29.7096	9.95506	10.3093	6.45252	5.38856	2.54332	2.0326	1.92233	3.62507	20.9622	33.1154	19.7872	37.4433	6.5845	14.6443	1.8277	0	2.33164	18.2068	24.1595	10.1322	5.92054	2.28796	2.7737	27.0388	28.6152	10.6144	1
TRINITY_DN20572_c0_g1_i1	13.4214	10.3251	11.9085	13.7691	10.9209	15.0302	60.9689	58.8936	103.498	109.162	102.121	142.304	20.7671	18.325	9.82112	18.9087	14.4262	16.0394	23.919	26.63	32.9438	41.3843	87.8562	58.7759	11.8733	12.8388	12.9756	59.9312	106.33	122.213	19.5461	14.3649	15.2328	25.2745	37.1641	73.3161	1
TRINITY_DN11374_c0_g1_i1	3.17413	9.93873	16.8197	15.8237	27.3685	25.1936	56.8382	64.5929	19.2116	32.7654	27.5312	27.2657	14.7101	15.6442	11.6021	24.1561	35.1386	26.8743	35.5627	61.5353	19.7253	43.3092	19.784	24.9271	6.55643	16.3217	26.2811	60.7156	25.9885	27.3984	15.1772	17.8791	31.0065	48.549	31.5172	22.3556	1
TRINITY_DN28075_c0_g1_i1	22.0178	27.6141	7.81552	10.0763	0	30.834	62.1393	79.3116	191.689	306.802	252.23	635.922	8.95023	0	4.23163	0	5.12519	11.5524	64.0114	114.264	332.643	369.274	323.323	541.06	24.816	8.94591	15.417	70.7254	249.245	444.076	4.47511	2.11582	8.3388	89.1377	350.958	432.191	1
TRINITY_DN19528_c0_g1_i1	4.69336	7.88445	3.40982	2.75118	3.82321	1.43355	11.4608	28.9202	16.4252	23.434	9.85434	10.2773	6.05338	6.07701	1.71746	2.29037	0	2.54984	22.1265	31.5944	6.07491	12.437	6.93159	7.6339	6.2889	3.0805	2.62838	20.1905	19.9296	10.0658	6.06519	2.00392	1.27492	26.8605	9.25596	7.28275	1
TRINITY_DN18096_c0_g1_i1	2.40719	0.755019	0	0	0	0	12.5508	7.01267	36.6076	39.2966	24.1982	39.2818	1.86032	0	0.880165	0	0	0	4.45362	4.6062	25.0063	24.5807	21.1631	33.8873	1.5811	0	0	9.78174	37.9521	31.74	0.93016	0.440082	0	4.52991	24.7935	27.5252	1
TRINITY_DN46241_c0_g1_i1	13.2698	0	18.6509	6.16871	20.4196	12.1679	44.2426	79.0866	60.2119	101.539	41.4756	33.8208	0	8.51845	5.05024	6.60551	6.10616	0	57.214	56.2599	59.8593	103.905	28.2247	46.4325	6.6349	12.4098	16.2937	61.6646	80.8755	37.6482	4.25922	5.82787	3.05308	56.737	81.8821	37.3286	1
TRINITY_DN13614_c0_g1_i1	33.3756	47.3658	31.5579	42.5478	42.2083	41.2917	44.3747	75.5564	96.3314	100.906	57.048	82.3822	40.0495	28.1307	47.032	48.9084	43.7941	36.9982	57.2972	87.3903	62.6629	97.9698	53.5084	63.7102	40.3707	37.0528	41.75	59.9655	98.6187	69.7151	34.0901	47.9702	40.3961	72.3438	80.3163	58.6093	1
TRINITY_DN9331_c0_g1_i1	5.57899	5.26137	1.01147	6.13296	0	8.94469	73.7322	50.4211	42.5046	45.8457	34.0323	31.552	7.55061	9.90921	4.08154	1.35918	3.21344	1.36348	45.3345	30.6457	41.7556	51.414	13.2088	10.3364	5.42018	3.57221	4.47234	62.0767	44.1752	32.7921	8.72991	2.72036	2.28846	37.9901	46.5848	11.7726	1
TRINITY_DN11522_c0_g1_i1	20.2757	23.3003	17.4613	14.5823	18.0952	30.4115	23.4225	36.5834	22.6922	35.5887	21.1504	26.0426	21.4189	15.5738	12.8236	18.9377	26.294	23.4462	34.3769	35.7146	31.2164	56.7496	19.0231	21.6155	21.788	16.0218	24.2533	30.0029	29.1405	23.5965	18.4963	15.8806	24.8701	35.0457	43.983	20.3193	4
TRINITY_DN17938_c0_g1_i5	1.23686	0.776188	0	0.543959	0	0	2.38809	1.80248	8.5618	14.3779	6.85087	9.97772	0	0	0.452279	0	0.570207	0	4.02118	7.01011	19.875	26.7778	15.1374	18.3186	1.00652	0.271979	0	2.09529	11.4699	8.41429	0	0.226139	0.285104	5.51565	23.3264	16.728	1
TRINITY_DN21160_c1_g1_i2	46.0084	65.1354	56.3226	48.531	85.8123	40.4844	69.4486	84.208	67.3708	68.9371	44.6684	50.2445	57.026	64.5861	61.3208	47.7182	46.5773	46.8179	82.9826	87.0007	79.7049	106.213	68.9436	76.6124	55.5719	52.4268	63.1483	76.8283	68.154	47.4565	60.806	54.5195	46.6976	84.9916	92.9589	72.778	4
TRINITY_DN19640_c0_g1_i1	20.8567	41.458	19.8237	19.0434	27.4618	23.5229	37.7266	48.1852	67.9228	105.936	41.1528	71.3595	22.3514	28.0597	26.4214	25.0628	26.5969	21.4437	49.6628	64.3562	75.8072	125.934	55.8881	62.4844	31.1574	19.4335	25.4924	42.9559	86.9294	56.2561	25.2056	25.7421	24.0203	57.0095	100.871	59.1863	1
TRINITY_DN23969_c1_g2_i1	0	2.31359	0	0	0	1.12578	5.22069	4.02943	7.56688	11.146	6.49029	5.87626	0	0	0.449404	0.59794	1.69982	0	1.72111	3.01173	3.7454	5.46617	4.17099	7.69829	1.1568	0	0.56289	4.62506	9.35644	6.18328	0	0.523672	0.84991	2.36642	4.60579	5.93464	1
TRINITY_DN25111_c0_g1_i1	0	0	0	5.27197	0	0	41.1348	39.3761	590.887	393.641	1730.3	2087.27	0	0	0	0	0	8.01493	14.0137	9.43388	129.344	220.862	1943.02	2845.54	0	2.63598	0	40.2554	492.264	1908.78	0	0	4.00746	11.7238	175.103	2394.28	1
TRINITY_DN15031_c1_g1_i1	8.16026	19.1094	8.00415	5.97207	9.02239	7.48678	137.697	234.937	437.518	614.926	227.526	344.132	35.9409	46.5353	37.9217	40.245	38.699	34.6605	78.6522	136.861	212.852	254.727	149.256	184.194	13.6348	6.98811	8.25459	186.317	526.222	285.829	41.2381	39.0833	36.6797	107.757	233.79	166.725	1
TRINITY_DN22661_c1_g2_i1	13.8002	4.21933	19.5272	36.481	38.5164	50.6945	43.6894	77.7797	82.2362	126.763	96.4181	141.973	5.30898	8.86275	5.18927	6.67824	3.1029	4.57867	16.8581	23.6164	34.7461	69.0561	42.3415	54.1723	9.00976	28.0041	44.6054	60.7345	104.5	119.196	7.08587	5.93375	3.84078	20.2372	51.9011	48.2569	1
TRINITY_DN8089_c0_g1_i2	22.6708	43.7075	35.8816	32.6914	26.9739	38.6497	54.5191	55.2832	43.114	57.3528	46.2458	50.0813	42.8772	42.9364	42.7623	40.1228	44.4582	45.5128	51.8878	53.0863	36.8008	66.0271	44.1407	46.7938	33.1891	34.2865	32.8118	54.9012	50.2334	48.1636	42.9068	41.4425	44.9855	52.487	51.4139	45.4672	1
TRINITY_DN14989_c0_g1_i1	15.9885	12.0916	29.0506	21.7896	50.8211	35.1629	35.1326	51.5292	45.4682	59.4967	105.683	123.035	27.2239	42.4595	50.9052	57.7558	90.562	74.0127	30.5602	50.316	68.7448	87.4803	134.457	108.774	14.0401	25.4201	42.992	43.3309	52.4825	114.359	34.8417	54.3305	82.2874	40.4381	78.1125	121.615	1
TRINITY_DN21017_c0_g1_i1	35.0248	11.7498	24.0776	36.2124	35.5133	28.3335	50.7228	50.8956	41.4762	63.7042	60.8184	69.7722	22.363	20.1467	12.8309	8.07977	13.2641	10.7562	31.0235	50.0333	50.3736	75.5976	42.792	61.4725	23.3873	30.145	31.9234	50.8092	52.5902	65.2953	21.2548	10.4553	12.0101	40.5284	62.9856	52.1322	1
TRINITY_DN11902_c0_g1_i3	2.46119	4.70107	0	1.08102	2.03273	2.25743	26.4601	24.6454	40.9258	65.76	7.67565	20.8006	1.91108	3.2271	1.80487	3.63281	5.65211	4.82234	19.4008	28.9646	40.8578	47.9252	4.58841	19.7814	3.58113	0.54051	2.14508	25.5527	53.3429	14.2381	2.56909	2.71884	5.23723	24.1827	44.3915	12.1849	1
TRINITY_DN23788_c0_g1_i4	4.32419	1.81344	1.04582	0.633777	1.17196	1.32062	17.7942	13.9574	36.0414	27.4915	19.3891	35.3633	1.11493	0	0	0	1.32818	0	2.59982	3.10345	37.1647	26.3962	27.9021	21.2284	3.06881	0.839799	1.24629	15.8758	31.7664	27.3762	0.557465	0	0.66409	2.85163	31.7805	24.5652	1
TRINITY_DN4409_c0_g1_i1	6.06819	1.52282	1.75685	2.13504	2.95008	2.22334	7.49923	8.39824	8.39907	8.16459	7.60409	7.36994	0.937955	1.56379	3.10635	1.77112	3.35725	3.16268	9.22506	9.66273	8.18114	10.9706	4.24322	5.91206	3.79551	1.94595	2.58671	7.94873	8.28183	7.48701	1.25087	2.43873	3.25997	9.44389	9.57587	5.07764	1
TRINITY_DN22080_c0_g1_i2	20.2594	18.0308	20.0344	16.4159	18.1027	26.3666	21.428	19.1823	24.3321	30.7516	26.3539	35.9667	8.23616	6.85559	14.0312	12.95	17.7057	20.8339	20.9834	19.8609	23.4224	41.7096	32.8666	41.1092	19.1451	18.2251	22.2346	20.3052	27.5419	31.1603	7.54588	13.4906	19.2698	20.4222	32.566	36.9879	1
TRINITY_DN13808_c0_g1_i1	22.4847	29.9698	23.997	28.8137	26.8354	25.0665	51.7804	39.7419	24.0147	37.7752	25.6911	17.214	19.6264	33.8995	17.5062	38.912	20.2968	24.1904	50.3532	37.6965	37.2527	69.6089	19.6769	23.6889	26.2272	26.4053	25.9509	45.7612	30.895	21.4525	26.763	28.2091	22.2436	44.0249	53.4308	21.6829	4
TRINITY_DN18956_c0_g1_i1	55.3802	70.3145	66.4495	49.6347	47.3882	67.0321	133.69	103.145	66.6395	109.673	63.2529	51.5736	87.6423	81.0465	94.9801	75.0345	71.2742	54.9509	157.838	108.613	127.471	224.864	46.2801	63.5422	62.8473	58.0421	57.2101	118.417	88.1562	57.4132	84.3444	85.0073	63.1125	133.226	176.168	54.9111	4
TRINITY_DN18778_c0_g1_i2	0	0	0	0	0	0	6.99188	7.4403	108.459	161.864	57.4824	94.9985	3.13048	0	0	0	0.928648	0	4.57435	5.65328	79.2774	78.1286	38.382	43.2499	0	0	0	7.21609	135.161	76.2405	1.56524	0	0.464324	5.11381	78.703	40.816	1
TRINITY_DN21361_c0_g1_i5	26.7015	27.2689	21.5956	17.5882	24.3372	17.1475	59.4064	86.4206	65.8728	129.197	40.5776	56.5319	31.1245	47.4044	27.4263	23.6929	17.1587	13.0849	36.0876	79.9394	30.729	58.318	40.1489	31.7001	26.9852	19.5919	20.7424	72.9135	97.5349	48.5547	39.2645	25.5596	15.1218	58.0135	44.5235	35.9245	1
TRINITY_DN20218_c0_g1_i1	0	0	0	0	1.42441	0	5.37432	3.51997	8.18336	23.288	15.6246	5.15561	1.35038	1.13178	1.27675	0	1.60535	2.27455	2.97801	5.93504	12.9058	18.0229	10.4322	5.2802	0	0	0.712205	4.44714	15.7357	10.3901	1.24108	0.638375	1.93995	4.45653	15.4643	7.8562	1
TRINITY_DN18543_c0_g1_i1	10.0429	6.29345	7.26137	7.36221	9.02807	2.04403	22.4194	12.5809	15.0707	18.6592	15.2613	12.6935	2.58625	1.43587	5.71101	1.62701	6.17547	2.54393	16.6714	12.2781	12.464	20.5328	8.02783	7.06324	8.16817	7.31179	5.53605	17.5001	16.865	13.9774	2.01106	3.66901	4.3597	14.4748	16.4984	7.54554	4
TRINITY_DN13078_c0_g2_i1	5.1848	5.4543	5.03134	2.27905	2.82275	7.91969	49.273	37.7318	97.3096	74.9298	60.6579	229.241	4.01481	2.2429	2.53065	16.0484	5.56893	6.76263	13.9743	8.28596	32.1352	37.2299	91.4406	144.323	5.31955	3.65519	5.37122	43.5024	86.1197	144.949	3.12885	9.28953	6.16578	11.1301	34.6825	117.882	1
TRINITY_DN11665_c0_g1_i2	13.9296	1.09919	8.87195	9.94966	8.53331	12.7665	40.2476	30.6726	73.538	77.7958	52.684	91.6634	8.09009	0	1.27483	3.4043	1.60296	3.97448	26.9363	23.7034	59.9218	58.7132	42.3841	58.5048	7.5144	9.4108	10.6499	35.4601	75.6669	72.1737	4.04505	2.33956	2.78872	25.3198	59.3175	50.4445	1
TRINITY_DN6077_c0_g1_i1	0	2.11495	4.86113	2.87953	0	12.0777	16.3545	8.64379	37.8581	62.0581	22.7015	33.6516	0	0	0	0	3.00517	1.07243	7.18676	9.40221	47.9751	48.455	29.3613	34.8514	1.05747	3.87033	6.03885	12.4991	49.9581	28.1765	0	0	2.0388	8.29448	48.215	32.1063	1
TRINITY_DN14032_c0_g1_i2	0	1.72266	1.98432	0	2.23652	2.47528	9.31321	22.5926	39.6831	39.4875	9.65144	17.9203	2.09684	1.77474	3.95917	2.66069	2.47661	1.76296	9.42551	7.65649	15.5495	25.6411	10.9131	9.79587	0.86133	0.99216	2.3559	15.9529	39.5853	13.7859	1.93579	3.30993	2.11979	8.541	20.5953	10.3545	1
TRINITY_DN19497_c0_g1_i3	12.7132	23.9441	7.36591	15.0955	15.465	10.4812	22.088	31.5116	15.7643	18.7838	9.82648	13.7593	6.87922	9.01681	7.43863	11.1376	10.5486	13.6676	18.4457	29.8153	11.2723	15.8147	7.71574	10.4072	18.3286	11.2307	12.9731	26.7998	17.274	11.7929	7.94801	9.28812	12.1081	24.1305	13.5435	9.06147	4
TRINITY_DN22871_c0_g1_i1	1.70959	1.06806	0.616328	2.25649	4.13309	2.34802	6.61342	4.33605	8.49837	10.3454	19.0776	15.5996	3.29868	1.64394	4.37227	3.7302	4.33983	4.4519	4.04886	4.80899	10.4852	10.4219	11.9299	15.2139	1.38882	1.43641	3.24056	5.47473	9.42188	17.3386	2.47131	4.05124	4.39587	4.42892	10.4535	13.5719	1
TRINITY_DN21830_c0_g1_i3	15.4972	32.987	30.6001	32.2671	35.8976	26.4925	54.3093	55.1692	105.547	134.888	66.9583	80.1469	31.9169	35.1894	26.0556	30.1052	22.8763	28.9321	55.3025	61.4772	76.752	91.0885	51.0489	44.1498	24.2421	31.4336	31.195	54.7392	120.218	73.5526	33.5532	28.0804	25.9042	58.3899	83.9202	47.5994	1
TRINITY_DN13401_c0_g1_i1	80.8773	86.6063	96.8752	89.4436	78.2776	104.839	354.075	157.618	173.631	210.207	107.959	85.7681	124.778	151.582	160.247	187.165	93.5271	123.443	421.391	181.473	342.232	456.574	110.085	157.285	83.7418	93.1594	91.5583	255.846	191.919	96.8636	138.18	173.706	108.485	301.432	399.403	133.685	4
TRINITY_DN22577_c0_g1_i1	1.62565	4.09939	2.36369	3.57328	5.30198	2.97945	41.9833	91.7236	14.451	16.0643	7.86578	8.05292	0	1.05335	6.54458	3.17505	3.74279	3.17989	38.5843	70.5067	11.5755	27.7179	9.55118	5.8718	2.86252	2.96849	4.14072	66.8535	15.2576	7.95935	0.526675	4.85982	3.46134	54.5455	19.6467	7.71149	4
TRINITY_DN20978_c0_g2_i1	8.65317	6.77551	6.25427	13.3217	16.6185	7.92502	17.5553	25.5575	17.7326	19.4994	11.0105	19.0652	9.19084	10.4338	6.72156	12.0874	3.99111	8.80615	14.4804	18.6663	13.4779	24.3035	7.55776	10.7421	7.71434	9.78798	12.2718	21.5564	18.616	15.0379	9.81232	9.40448	6.39863	16.5733	18.8907	9.14993	1
TRINITY_DN12894_c0_g1_i4	17.6344	25.8031	18.7124	20.1655	18.0882	25.8434	25.4297	45.575	29.3161	36.0598	16.7778	25.3123	24.5281	28.7662	28.3688	23.4392	27.104	30.251	29.3272	48.025	24.7485	53.004	23.3271	21.9872	21.7188	19.4389	21.9658	35.5023	32.688	21.045	26.6471	25.904	28.6775	38.6761	38.8762	22.6572	4
TRINITY_DN18627_c0_g1_i1	140.947	182.049	180.61	157.186	189.634	152.607	210.712	301.109	160.52	197.597	129.232	139.913	140.276	135.594	144.821	123.845	175.893	152.921	160.441	243.689	128	267.629	102.691	119.293	161.498	168.898	171.12	255.91	179.059	134.572	137.935	134.333	164.407	202.065	197.815	110.992	4
TRINITY_DN20289_c0_g1_i2	44.9977	55.707	51.1815	44.844	39.0603	41.2297	59.0061	79.5387	62.9491	101.414	66.0703	93.0489	49.8996	45.5987	38.4155	29.2614	32.4737	31.2877	61.9532	69.7436	75.1449	126.983	74.0023	72.8747	50.3524	48.0127	40.145	69.2724	82.1816	79.5596	47.7492	33.8385	31.8807	65.8484	101.064	73.4385	1
TRINITY_DN40579_c0_g1_i1	1.20734	0.757402	2.62142	0.530994	0.978165	2.21179	6.52797	3.2976	9.90937	15.6493	7.91573	7.44582	1.86613	0.77777	0.441456	0.587278	1.1133	1.57312	5.37322	4.06637	11.5946	12.3818	5.46254	4.70497	0.982371	1.57621	1.59498	4.91278	12.7793	7.68078	1.32195	0.514367	1.34321	4.71979	11.9882	5.08376	1
TRINITY_DN12290_c0_g1_i1	19.0683	21.0278	18.4762	18.8616	12.949	26.2098	35.5309	22.9842	26.1863	27.2083	26.0799	26.3298	8.60862	15.4364	18.0268	12.4099	16.099	11.9141	20.7249	17.1559	20.5695	25.6903	23.9082	26.6762	20.048	18.6689	19.5794	29.2576	26.6973	26.2049	12.0225	15.2184	14.0066	18.9404	23.1299	25.2922	1
TRINITY_DN22698_c0_g1_i1	13.9308	10.5099	14.1434	9.801	7.92287	20.4205	23.6522	23.6537	17.2957	21.2924	14.4511	15.8893	15.083	16.1953	10.1916	11.539	8.9869	13.6185	16.256	24.8289	12.4859	28.2857	12.4758	10.1881	12.2203	11.9722	14.1717	23.653	19.294	15.1702	15.6392	10.8653	11.3027	20.5425	20.3858	11.3319	4
TRINITY_DN13811_c0_g1_i2	20.0454	21.2318	12.7005	18.1823	20.3146	14.9191	20.3176	31.0453	29.249	33.1083	30.6868	27.2326	14.5259	24.2276	12.8279	18.2898	23.1019	19.1824	22.8752	31.4831	24.6454	35.0838	20.7466	18.0683	20.6386	15.4414	17.6168	25.6814	31.1786	28.9597	19.3768	15.5588	21.1422	27.1791	29.8646	19.4075	1
TRINITY_DN23703_c0_g2_i1	23.1196	22.7253	14.6784	12.0716	19.9739	7.9434	47.3826	49.6346	38.2302	77.9301	32.3267	36.8264	5.58857	14.009	4.229	3.52192	11.3174	13.6564	17.8825	21.3351	26.3073	38.4345	14.8787	14.3755	22.9224	13.375	13.9587	48.5086	58.0802	34.5765	9.79879	3.87546	12.4869	19.6088	32.3709	14.6271	4
TRINITY_DN11715_c0_g1_i2	38.5772	35.2117	22.3067	43.5573	25.1486	63.2049	64.451	78.0053	144.188	221.468	212.117	240.717	23.5619	39.9089	24.2644	35.3448	45.5212	27.0111	69.7901	76.547	215.906	225.845	263.869	247.211	36.8944	32.932	44.1767	71.2281	182.828	226.417	31.7354	29.8046	36.2661	73.1685	220.875	255.54	1
TRINITY_DN9737_c0_g1_i1	4.60577	8.78085	10.1188	23.2681	32.2546	29.5663	0.884872	0.426051	0	0	0	0	12.5096	10.5448	21.1023	18.1025	29.6302	29.3198	1.97559	0.720439	0	1.4235	0	0	6.69331	16.6934	30.9105	0.655462	0	0	11.5272	19.6024	29.475	1.34801	0.71175	0	2
TRINITY_DN11964_c0_g1_i1	4.50992	16.8035	3.26493	15.7491	21.7501	8.24501	20.3913	44.8751	54.2429	71.0836	22.8217	54.5014	3.4561	2.93768	3.33746	6.61816	10.2026	10.2771	15.4537	40.3035	40.1038	70.1549	20.1587	32.772	10.6567	9.50702	14.9976	32.6332	62.6633	38.6615	3.19689	4.97781	10.2399	27.8786	55.1294	26.4654	1
TRINITY_DN10376_c0_g2_i1	43.7017	57.2576	57.4664	62.8041	56.2375	78.5598	80.965	62.5564	85.6228	77.5503	135.66	66.3254	50.7511	40.3281	60.2929	67.3317	61.1333	75.6286	89.4441	68.3041	123.127	102.813	119.409	136.719	50.4796	60.1352	67.3987	71.7607	81.5865	100.993	45.5396	63.8123	68.3809	78.8741	112.97	128.064	1
TRINITY_DN10058_c0_g1_i1	12.0261	12.243	3.52674	3.16951	3.96958	8.82389	21.2464	21.837	27.8237	31.5175	6.06711	13.8522	7.46891	7.87808	4.40903	4.73118	3.31472	2.35608	29.7624	26.3895	30.3311	41.2665	7.22203	9.42751	12.1346	3.34813	6.39674	21.5417	29.6706	9.95965	7.67349	4.5701	2.8354	28.0759	35.7988	8.32477	4
TRINITY_DN41374_c0_g1_i1	66.8975	72.4663	83.0872	75.4491	90.3529	71.1035	26.7819	15.3047	4.06543	2.13627	2.78236	2.54271	81.2791	91.0858	90.1632	87.1761	76.679	75.8267	17.6616	19.2596	2.90676	4.05091	0.867571	1.27083	69.6819	79.2681	80.7282	21.0433	3.10085	2.66254	86.1825	88.6697	76.2528	18.4606	3.47884	1.0692	2
TRINITY_DN22156_c0_g1_i3	20.422	15.5256	2.98271	6.28169	23.4613	31.8289	79.3511	104.635	316.903	488.197	693.082	1187.04	7.91616	6.65496	42.6421	11.0104	27.2361	12.6604	31.158	55.2969	95.6962	110.126	236.959	575.118	17.9738	4.6322	27.6451	91.9931	402.55	940.061	7.28556	26.8263	19.9483	43.2275	102.911	406.038	1
TRINITY_DN31912_c0_g1_i1	0	0	2.94101	0	0	0	8.995	22.797	202.343	210.304	46.6987	140.25	0	0	1.48159	0	0	1.31235	3.25131	11.5657	10.9087	30.2645	53.4186	160.744	0	1.4705	0	15.896	206.323	93.4744	0	0.740795	0.656175	7.4085	20.5866	107.081	1
TRINITY_DN12885_c0_g1_i1	1.98135	1.25435	0	5.22419	0	1.81638	19.0615	13.4993	62.0319	99.1953	43.5213	66.4795	1.5357	0	2.17715	1.94116	2.73408	2.58562	9.87197	16.0139	51.7326	60.0794	15.3485	27.513	1.61785	2.6121	0.90819	16.2804	80.6136	55.0004	0.76785	2.05916	2.65985	12.9429	55.906	21.4307	1
TRINITY_DN11861_c0_g1_i1	233.552	162.444	160.743	202.01	123.033	145.465	68.8736	61.1527	17.0062	12.0566	6.70441	9.87888	154.727	133.344	169.239	174.253	109.685	124.389	49.9004	44.6787	9.17228	20.925	10.3787	11.022	197.998	181.376	134.249	65.0131	14.5314	8.29165	144.036	171.746	117.037	47.2895	15.0486	10.7004	2
TRINITY_DN21794_c0_g1_i1	49.7326	46.729	44.5407	39.9466	49.832	52.4788	65.1754	51.4839	62.5563	72.291	43.3924	47.8455	40.0868	30.5913	47.4242	50.9533	53.3563	39.4332	75.1766	57.4584	71.25	86.1944	44.3181	47.8957	48.2308	42.2437	51.1554	58.3297	67.4236	45.6189	35.3391	49.1887	46.3948	66.3175	78.7222	46.1069	4
TRINITY_DN24077_c2_g3_i12	42.1692	54.2764	27.6061	20.4767	18.2622	34.5977	85.7333	41.8312	40.4226	33.6373	44.3315	38.9151	25.8267	30.4522	24.4005	20.7019	25.5033	34.0479	62.3968	35.5511	26.553	48.5456	29.3826	42.4926	48.2228	24.0414	26.43	63.7823	37.0299	41.6233	28.1395	22.5512	29.7756	48.974	37.5493	35.9376	4
TRINITY_DN16275_c0_g1_i2	47.0912	57.711	49.2543	49.0426	41.8888	56.3239	61.3122	64.3439	62.7901	86.3746	73.7964	78.9592	49.7164	45.6579	46.7105	49.9083	49.2203	48.8118	58.9899	70.7249	70.5798	89.0548	52.5981	44.421	52.4011	49.1484	49.1064	62.8281	74.5824	76.3778	47.6872	48.3094	49.016	64.8574	79.8173	48.5096	1
TRINITY_DN21941_c0_g1_i15	76.9572	83.179	69.3173	69.0942	86.9159	98.4779	28.5203	24.8994	4.40418	4.14546	4.90367	3.59548	49.6694	53.5368	57.0292	69.6428	74.8861	64.5388	19.0063	15.2867	2.91884	6.39935	3.0326	2.56574	80.0681	69.2057	92.6969	26.7098	4.27482	4.24958	51.6031	63.336	69.7124	17.1465	4.65909	2.79917	2
TRINITY_DN17862_c0_g1_i2	14.1951	8.96463	12.9204	23.3976	21.751	22.768	41.0084	32.5753	479.376	431.629	575.485	677.106	4.12266	4.60847	5.84651	1.73512	13.8835	8.67967	20.9496	26.9177	209.644	154.551	427.792	262.092	11.5799	18.159	22.2595	36.7918	455.502	626.295	4.36557	3.79082	11.2816	23.9337	182.097	344.942	1
TRINITY_DN23746_c1_g1_i5	10.7375	8.44298	0.841345	4.97479	6.73786	10.6739	20.5752	12.3656	27.942	28.5805	25.108	24.6788	4.22245	2.70963	3.69069	2.00913	3.08531	2.52149	20.2953	17.176	28.7722	29.8941	14.6079	13.7054	9.59024	2.90807	8.70588	16.4704	28.2613	24.8934	3.46604	2.84991	2.8034	18.7356	29.3332	14.1566	1
TRINITY_DN16109_c0_g1_i1	10.1628	0	10.9345	0	4.10057	13.9161	121.527	149.264	165.733	202.977	27.2185	87.9262	0	0	11.2734	0	0	3.2746	18.4843	21.1117	55.0524	55.2333	17.9576	26.1699	5.0814	5.46725	9.00834	135.395	184.355	57.5724	0	5.6367	1.6373	19.798	55.1428	22.0637	1
TRINITY_DN25147_c0_g1_i1	2.43799	1.55182	3.57604	6.42514	4.02568	6.70828	17.7877	42.4823	49.6693	69.9803	7.23863	12.1726	5.67867	1.59781	7.15104	5.99632	3.35953	3.98055	32.2699	27.9135	53.5822	51.9872	11.1089	11.9468	1.99491	5.00059	5.36698	30.135	59.8248	9.70561	3.63824	6.57368	3.67004	30.0917	52.7847	11.5279	1
TRINITY_DN16497_c0_g1_i2	20.9146	19.6045	7.35107	33.1186	41.1949	48.6759	50.2258	51.4495	79.7992	174.57	104.22	111.775	0	6.70295	12.0034	10.2141	19.2456	7.28868	87.3057	70.9257	139.423	221.797	112.659	74.3344	20.2596	20.2348	44.9354	50.8376	127.185	107.998	3.35148	11.1088	13.2671	79.1157	180.61	93.4967	1
TRINITY_DN19409_c0_g3_i1	93.8491	103.047	102.281	85.9038	83.0355	89.2289	254.214	106.403	200.271	144.6	116.983	89.2391	76.7174	97.7199	89.5665	86.6312	84.5389	79.0746	264.714	142.87	307.898	347.536	106.185	150.394	98.448	94.0924	86.1322	180.309	172.435	103.111	87.2186	88.0988	81.8067	203.792	327.717	128.29	4
TRINITY_DN24683_c0_g1_i1	129.434	83.813	57.665	108.695	91.0871	32.1941	312.166	176.549	253.156	230.212	264.031	381.976	42.839	140.007	100.907	98.4481	70.158	65.4706	497.611	163.948	432.717	244.754	425.506	349.423	106.624	83.18	61.6406	244.358	241.684	323.004	91.423	99.6775	67.8143	330.779	338.736	387.464	1
TRINITY_DN8645_c0_g1_i1	3.57604	4.51748	2.60432	0	2.92302	1.63881	13.0849	20.0276	12.1578	23.2982	8.14718	11.7714	1.38485	0	0	1.74867	2.46875	3.49864	20.9332	13.5659	15.2203	27.5808	6.64102	8.38487	4.04676	1.30216	2.28092	16.5562	17.728	9.95929	0.692425	0.874335	2.98369	17.2495	21.4005	7.51295	1
TRINITY_DN21423_c0_g1_i5	3.11634	0	4.52786	1.37007	0	0	12.0159	10.8362	23.4048	29.7502	10.4985	9.79034	2.41157	1.00868	1.71054	1.52069	2.1529	1.52374	10.7057	14.651	15.5581	29.8079	8.34842	10.3401	1.55817	2.94897	0	11.4261	26.5775	10.1444	1.71013	1.61562	1.83832	12.6784	22.683	9.34426	1
TRINITY_DN19717_c0_g1_i4	457.737	566.032	781.247	704.283	710.113	752.696	773.766	1032.01	984.736	1783.79	1702.48	1623.8	497.381	541.193	354.66	518.876	503.516	555.266	787.43	1159.22	1253.12	1819.57	1015.62	859.869	511.885	742.765	731.405	902.888	1384.26	1663.14	519.287	436.768	529.391	973.325	1536.34	937.745	1
TRINITY_DN22035_c1_g4_i1	0	0	38.2181	26.0218	60.2576	74.524	89.0082	57.7557	234.263	370.494	2327.24	1142	0	0	50.111	28.2521	72.067	0	113.51	63.4715	220.071	322.742	588.999	714.561	0	32.12	67.3908	73.382	302.379	1734.62	0	39.1816	36.0335	88.4908	271.406	651.78	1
TRINITY_DN20348_c0_g1_i1	4.91328	3.02195	0	2.15214	3.96695	4.47305	12.8624	13.8217	32.6244	61.8903	22.7818	38.6241	3.72485	0	3.65473	2.40387	8.83706	4.75132	9.59259	11.8394	42.8935	52.2586	40.0358	35.7159	3.96762	1.07607	4.22	13.3421	47.2574	30.703	1.86242	3.0293	6.79419	10.716	47.5761	37.8758	1
TRINITY_DN24033_c0_g1_i1	0	3.26763	5.02374	2.27568	4.22769	3.16317	12.6326	13.93	17.2374	21.0092	25.5946	28.4679	0	4.47898	2.52688	5.90367	9.53266	9.00342	10.8333	12.0096	14.4567	24.9333	18.3319	41.4111	1.63382	3.64971	3.69543	13.2813	19.1233	27.0312	2.23949	4.21528	9.26804	11.4215	19.695	29.8715	1
TRINITY_DN19533_c0_g1_i2	3.18457	7.02392	5.78586	4.90007	1.29763	4.37729	11.6631	7.87185	19.5521	25.4298	28.2349	21.3807	1.23234	3.09376	2.33083	5.44063	7.33269	8.30511	13.8986	12.0345	20.1702	25.3268	19.5271	15.5415	5.10425	5.34296	2.83746	9.76748	22.4909	24.8078	2.16305	3.88573	7.8189	12.9665	22.7485	17.5343	1
TRINITY_DN6927_c0_g1_i1	0	0	0	7.39103	0	0	28.7702	44.89	369.657	70.6103	4028.98	313.456	0	0	30.1011	0	7.42814	5.66472	111.324	90.9251	330.683	44.6227	1480.44	405.4	0	3.69551	0	36.8301	220.134	2171.22	0	15.0505	6.54643	101.125	187.653	942.92	1
TRINITY_DN23071_c1_g1_i1	459.143	696.831	498.294	645.112	778.721	729.729	2134.73	3696.34	6871.64	13882.7	9395.13	20057.2	2844.17	2682.32	2270.99	2090.39	2095.51	1974	3757.6	6224.53	10213.7	9366.33	12668.6	15625.9	577.987	571.703	754.225	2915.53	10377.2	14726.2	2763.24	2180.69	2034.76	4991.06	9790.01	14147.2	1
TRINITY_DN15996_c0_g1_i1	89.1634	84.0752	85.6438	83.5175	75.4564	105.674	121.627	140.831	78.5409	98.6493	57.6328	80.7913	91.5525	102.489	66.7146	79.994	89.516	82.6638	145.056	160.099	79.3847	148.173	56.1466	50.0378	86.6193	84.5806	90.5652	131.229	88.5951	69.2121	97.0207	73.3543	86.0899	152.577	113.779	53.0922	4
TRINITY_DN20392_c0_g1_i3	117.957	113.422	131.756	112.581	83.427	109.201	281.997	201.898	303.476	386.002	149.479	231.082	119.306	73.6115	133.076	70.2256	65.3679	81.7596	220.777	123.641	227.616	284.952	124.682	179.877	115.689	122.168	96.314	241.947	344.739	190.281	96.4588	101.651	73.5637	172.209	256.284	152.28	1
TRINITY_DN21440_c0_g2_i1	6.1707	18.4602	7.84366	10.1736	17.5874	11.3085	42.8301	58.7109	19.1824	14.2173	24.3978	16.7399	20.2933	19.9687	16.9347	14.3009	11.3685	12.5712	28.0804	36.8467	6.98821	34.0856	15.5757	20.7741	12.3155	9.00863	14.4479	50.7705	16.6999	20.5688	20.131	15.6178	11.9698	32.4635	20.5369	18.1749	4
TRINITY_DN17155_c0_g1_i1	11.65	27.0303	19.8296	17.9193	14.3177	16.0194	42.5978	35.7334	49.7454	87.2321	46.0568	41.5601	22.5709	15.1643	22.0448	13.3112	12.505	19.6357	27.7433	32.2665	41.7022	55.2606	27.6694	39.8658	19.3402	18.8744	15.1685	39.1656	68.4887	43.8085	18.8676	17.678	16.0704	30.0049	48.4814	33.7676	1
TRINITY_DN19518_c0_g1_i1	16.7069	21.8824	11.1059	9.79515	6.78688	17.8572	72.5263	31.2648	32.7745	45.5336	24.6129	15.8796	27.9945	24.2781	44.3069	20.3507	18.6046	18.1471	76.9776	43.6377	58.4038	62.239	18.4875	23.079	19.2947	10.4505	12.322	51.8956	39.154	20.2462	26.1363	32.3288	18.3758	60.3076	60.3214	20.7833	4
TRINITY_DN720_c0_g1_i1	2.04041	6.4632	8.9401	4.48299	3.34858	3.74128	11.7746	15.0418	23.1834	32.7198	19.8705	24.3948	3.16367	6.64895	12.7066	4.0002	10.3219	8.65478	20.959	16.828	66.7015	71.257	25.7198	40.3164	4.25181	6.71154	3.54493	13.4082	27.9516	22.1326	4.90631	8.3534	9.48834	18.8935	68.9793	33.0181	1
TRINITY_DN24201_c0_g1_i1	7.81232	8.65226	14.249	8.58302	11.2033	8.95205	21.047	14.3797	24.705	29.6814	15.8289	15.865	4.5409	8.89923	12.1604	6.69539	9.88277	8.2829	26.1401	18.5072	33.6314	35.0039	11.2949	12.0307	8.23229	11.416	10.0777	17.7133	27.1932	15.8469	6.72006	9.42789	9.08283	22.3237	34.3177	11.6628	1
TRINITY_DN15290_c0_g1_i1	16.5632	17.0625	13.1192	13.2405	17.1567	6.89834	21.4867	21.0803	19.2022	22.2948	19.1726	16.6199	5.82493	13.6364	6.61117	9.54737	13.872	9.3247	19.3233	17.2803	15.1711	26.5489	10.5467	13.8093	16.8128	13.1799	12.0275	21.2835	20.7485	17.8963	9.73067	8.07927	11.5983	18.3018	20.86	12.178	4
TRINITY_DN11827_c0_g1_i1	40.9818	50.6731	31.3518	39.3738	40.4285	36.7576	86.7164	73.0133	55.9154	72.6224	32.4752	41.591	31.6278	56.2829	29.6391	35.2752	31.6557	32.1236	37.9834	43.6039	36.7146	56.106	35.2717	24.3196	45.8274	35.3628	38.593	79.8648	64.2689	37.0331	43.9553	32.4571	31.8897	40.7936	46.4103	29.7957	4
TRINITY_DN17695_c0_g1_i2	51.0892	74.1456	59.4762	44.1666	50.0466	51.5036	65.6184	116.495	88.4231	112.829	77.4963	72.084	58.0166	90.581	36.7787	54.9187	43.1188	43.3116	60.9675	112.406	70.8854	112.996	72.8792	65.8579	62.6174	51.8214	50.7751	91.0567	100.626	74.7902	74.2988	45.8487	43.2152	86.6868	91.9407	69.3685	1
TRINITY_DN17846_c0_g1_i1	22.6848	22.834	23.5007	19.9584	27.0778	24.3867	25.5476	33.2978	31.3572	36.0148	24.0612	36.6048	24.3714	25.9707	22.7087	23.4611	23.2072	22.1582	23.2364	37.1363	21.9324	31.5298	26.4369	23.3248	22.7594	21.7295	25.7323	29.4227	33.686	30.333	25.1711	23.0849	22.6827	30.1863	26.7311	24.8809	1
TRINITY_DN40566_c0_g1_i1	34.0748	41.7706	31.3748	34.9082	28.3087	28.661	70.7447	70.9535	82.2589	81.8079	23.7535	49.5433	35.3285	33.6889	51.0606	35.0491	26.0543	44.5436	64.7727	68.2402	61.9679	100.084	25.6428	44.056	37.9227	33.1415	28.4849	70.8491	82.0334	36.6484	34.5087	43.0549	35.2989	66.5065	81.0259	34.8494	4
TRINITY_DN15424_c0_g1_i2	0	1.07457	0	0.748586	4.17055	3.12143	3.28092	4.68478	14.324	22.1729	11.9994	14.6116	0	0	1.8701	2.4963	2.35194	2.77638	4.36093	4.47519	11.8142	17.4413	8.25379	6.98493	0.537285	0.374293	3.64599	3.98285	18.2484	13.3055	0	2.1832	2.56416	4.41806	14.6277	7.61936	1
TRINITY_DN18189_c1_g1_i1	10.2143	15.6501	12.3114	22.9623	23.8805	24.9475	34.6385	24.1532	60.0462	74.8073	33.1998	41.105	13.1529	15.338	15.7666	15.999	16.748	24.7656	37.9418	27.7607	79.8371	93.4095	47.0114	52.9439	12.9322	17.6368	24.414	29.3958	67.4267	37.1524	14.2454	15.8828	20.7568	32.8513	86.6233	49.9776	1
TRINITY_DN3202_c0_g1_i1	6.92335	8.74012	7.55844	4.56488	4.2406	0	59.3482	60.3359	61.0506	64.4856	123.026	141.78	9.38192	6.73894	6.96968	6.76744	11.9511	7.33712	31.7286	38.8165	47.7145	63.8117	70.1562	94.6689	7.83174	6.06166	2.1203	59.8421	62.7681	132.403	8.06043	6.86856	9.64411	35.2725	55.7631	82.4125	1
TRINITY_DN3920_c0_g1_i1	14.9263	11.4758	13.2148	14.4154	7.45722	13.6984	58.3161	86.4702	54.8046	101.553	27.7104	42.9381	30.1939	1.97171	20.8217	19.1864	6.84476	13.6625	56.8164	87.573	68.5088	133.672	19.2281	25.2281	13.201	13.8151	10.5778	72.3932	78.1788	35.3242	16.0828	20.004	10.2536	72.1947	101.09	22.2281	1
TRINITY_DN12751_c0_g1_i1	1.63709	6.19318	1.19031	2.15902	9.34536	1.50022	18.9297	29.9948	17.4652	19.9541	16.8053	27.6068	2.53446	0	6.59079	4.79657	4.52279	8.53956	11.4196	16.1751	9.08365	25.9132	15.6942	19.1787	3.91513	1.67467	5.42279	24.4623	18.7096	22.206	1.26723	5.69368	6.53117	13.7974	17.4984	17.4365	1
TRINITY_DN14653_c0_g1_i1	3.38989	2.12465	1.63425	0	4.57199	3.10479	17.4623	12.9478	104.662	128.575	189.269	257.004	1.74602	6.54427	2.06546	1.09851	8.85864	4.41619	16.3191	9.15465	120.482	79.5555	344.356	238.026	2.75727	0.817125	3.83839	15.205	116.618	223.137	4.14515	1.58198	6.63741	12.7369	100.019	291.191	1
TRINITY_DN21343_c0_g1_i1	106.859	129.979	108.963	103.234	129.105	119.161	174.783	190.301	251.454	367.734	259.45	319.742	99.2532	133.542	116.772	96.7088	108.813	81.8187	137.695	174.833	231.548	355.647	198.89	233.354	118.419	106.099	124.133	182.542	309.594	289.596	116.398	106.74	95.3159	156.264	293.597	216.122	1
TRINITY_DN44136_c0_g1_i1	0	0	0	0	5.53524	0	53.7167	129.14	61.6425	82.4754	10.5466	9.84947	0	0	2.60843	3.35462	0	4.59824	29.7192	144.133	6.57168	60.3396	3.73753	5.65079	0	0	2.76762	91.4283	72.0589	10.198	0	2.98152	2.29912	86.9261	33.4556	4.69416	4
TRINITY_DN13641_c0_g1_i1	0	11.5583	5.28661	1.56905	5.89477	9.90785	66.6223	69.626	30.7413	40.4942	7.61897	12.1406	2.77543	7.02806	2.62597	3.55195	0	3.51488	44.4074	56.8865	36.4424	53.2066	8.14166	9.14785	5.77915	3.42783	7.90131	68.1242	35.6178	9.87979	4.90175	3.08896	1.75744	50.647	44.8245	8.64475	4
TRINITY_DN15384_c0_g2_i1	239.069	338.436	242.948	255.407	261.625	266.334	298.103	473.081	313.379	443.422	247.515	274.447	285.449	338.416	230.35	194.53	332.862	196.559	290.139	632.958	357.921	580.438	249.829	222.012	288.752	249.178	263.98	385.592	378.401	260.981	311.933	212.44	264.711	461.548	469.179	235.921	4
TRINITY_DN12420_c0_g1_i1	143.591	92.3974	79.5977	77.083	129.02	57.7715	20.4739	31.5775	9.11101	8.60323	5.15266	5.30714	96.9774	90.4252	82.5207	101.559	118.009	78.1755	16.3767	30.2543	8.63226	11.6799	3.93642	3.29901	117.994	78.3404	93.3958	26.0257	8.85712	5.2299	93.7013	92.0399	98.0923	23.3155	10.1561	3.61772	2
TRINITY_DN24003_c2_g1_i2	16.5843	33.5682	19.0161	23.6035	22.0527	17.8671	46.392	36.1166	21.9277	33.0633	43.3412	33.4316	12.8057	28.816	12.4781	15.1531	16.6536	11.7522	22.5429	27.9518	42.575	48.2509	29.5533	21.3605	25.0762	21.3098	19.9599	41.2543	27.4955	38.3864	20.8108	13.8156	14.2029	25.2473	45.413	25.4569	4
TRINITY_DN7918_c0_g1_i2	15.3976	14.9619	13.1973	15.3876	19.3358	24.3662	37.8084	38.594	153.712	216.953	157.494	263.584	15.156	19.8913	14.8492	19.7801	34.8298	25.5438	40.943	30.9744	174.354	182.747	226.519	265.627	15.1798	14.2925	21.851	38.2012	185.332	210.539	17.5236	17.3147	30.1868	35.9587	178.55	246.073	1
TRINITY_DN14544_c0_g1_i2	9.75194	3.10364	10.7281	9.6377	6.03851	6.70828	21.5325	29.828	40.1328	79.284	24.6114	30.8997	24.6076	9.58687	17.8776	26.3838	21.277	18.3105	43.8476	44.7381	62.3996	84.7757	34.589	38.2296	6.42779	10.1829	6.3734	25.6803	59.7084	27.7555	17.0972	22.1307	19.7938	44.2929	73.5876	36.4093	1
TRINITY_DN18984_c0_g1_i1	55.9647	65.0886	94.7842	86.7474	109.358	104.168	19.265	18.4137	3.78013	3.55207	7.72315	5.5734	46.5127	54.4379	103.545	120.35	123.5	133.529	15.1937	21.9316	3.09443	9.69991	5.09821	4.04752	60.5267	90.7658	106.763	18.8393	3.6661	6.64827	50.4753	111.947	128.514	18.5626	6.39717	4.57287	2
TRINITY_DN13029_c0_g1_i2	10.3871	4.72442	6.81497	4.15412	4.57194	11.241	21.1778	15.4161	67.2916	77.8994	181.98	288.471	6.56139	1.21219	3.45067	3.20757	6.09997	3.68912	11.9675	19.129	42.077	46.9285	221.923	348.68	7.55576	5.48454	7.90647	18.297	72.5955	235.226	3.88679	3.32912	4.89454	15.5482	44.5027	285.302	1
TRINITY_DN16697_c0_g1_i2	49.2696	38.8873	58.9302	45.6332	25.8782	32.2547	121.333	83.0045	55.8191	91.1092	25.3357	48.3392	62.6849	38.8382	61.842	39.5705	35.6365	37.298	114.206	75.9736	114.934	118.701	30.4944	43.4876	44.0785	52.2817	29.0664	102.169	73.4642	36.8374	50.7615	50.7062	36.4672	95.0898	116.817	36.991	4
TRINITY_DN23481_c0_g1_i4	4.50672	10.592	3.2589	6.44229	9.11697	7.22345	70.0825	50.6138	380.096	478.062	438.575	897.459	36.5596	30.4498	32.9511	18.0722	15.0681	29.3556	89.464	60.448	358.936	364.817	511.377	786.605	7.54936	4.8506	8.17021	60.3481	429.079	668.017	33.5047	25.5116	22.2118	74.956	361.876	648.991	1
TRINITY_DN20462_c0_g1_i3	28.6099	33.6343	30.0745	31.0129	31.4405	35.8857	104.275	44.9031	44.8792	45.5319	25.6737	30.6144	34.3068	52.41	34.6241	45.0807	34.7584	27.9202	69.9208	46.6732	48.565	70.4983	19.6453	24.8497	31.1221	30.5437	33.6631	74.5891	45.2056	28.1441	43.3584	39.8524	31.3393	58.297	59.5316	22.2475	4
TRINITY_DN18067_c0_g1_i5	13.1242	9.72851	6.0436	9.44533	17.3956	14.2069	34.1004	32.1461	48.5715	76.5308	17.3794	28.9753	8.29814	13.0636	12.6509	15.6675	7.70154	14.768	30.9606	28.8516	75.1336	84.596	20.8547	36.2635	11.4264	7.74446	15.8012	33.1232	62.5511	23.1774	10.6809	14.1592	11.2348	29.9061	79.8648	28.5591	1
TRINITY_DN11452_c1_g1_i1	11.073	14.2934	8.1339	9.69355	18.2238	20.3558	28.0798	57.7839	83.0256	163.661	90.5866	96.3264	14.317	21.6189	17.5626	29.1556	21.7969	28.9697	26.0948	43.0029	66.9124	88.0103	60.971	59.8976	12.6832	8.91372	19.2898	42.9318	123.343	93.4565	17.968	23.3591	25.3833	34.5489	77.4614	60.4343	1
TRINITY_DN16941_c0_g2_i1	39.1601	42.4729	31.1231	27.7689	10.0373	24.8812	55.3762	78.2781	113.597	167.816	83.4685	104.42	28.1267	31.8454	23.2233	20.8547	38.6748	18.711	63.6139	72.1654	100.765	151.871	79.8122	90.2943	40.8165	29.446	17.4593	66.8271	140.707	93.9443	29.986	22.039	28.6929	67.8897	126.318	85.0533	1
TRINITY_DN24033_c0_g2_i1	6.96013	6.84423	7.17985	5.68616	16.0593	13.6582	17.6819	15.342	39.1188	69.526	36.1004	37.7911	7.67811	11.4956	4.72404	9.65439	10.092	8.09364	15.8824	18.7976	26.6984	39.1984	17.7685	23.9989	6.90218	6.433	14.8588	16.5119	54.3224	36.9458	9.58685	7.18921	9.09282	17.34	32.9484	20.8837	1
TRINITY_DN16308_c0_g1_i3	7.66494	9.25196	8.09252	5.55676	9.38972	6.60253	20.6203	11.8571	21.8893	15.503	6.36503	10.8296	10.0765	10.0604	6.74793	7.40602	8.33439	9.97198	25.9235	13.6053	30.397	37.3675	11.5407	13.8741	8.45845	6.82464	7.99613	16.2387	18.6961	8.59732	10.0684	7.07698	9.15319	19.7644	33.8822	12.7074	4
TRINITY_DN3873_c0_g1_i2	0	0	0	0	0	0	29.2798	164.928	194.047	105.815	8536.74	2892.36	13.8329	0	0	0	0	17.3465	69.8663	86.5916	115.092	51.5581	7653.99	3061.61	0	0	0	97.1039	149.931	5714.55	6.91645	0	8.67325	78.2289	83.3251	5357.8	1
TRINITY_DN22609_c1_g1_i1	7.31506	5.77831	7.99451	1.60755	5.983	3.35245	23.9442	19.4881	13.921	19.3118	10.2208	15.8846	9.91638	15.4483	4.01761	9.84048	6.73253	6.56087	28.4955	18.7038	14.8924	26.3016	5.28418	11.0795	6.54669	4.80103	4.66772	21.7161	16.6164	13.0527	12.6823	6.92905	6.6467	23.5997	20.597	8.18184	4
TRINITY_DN5894_c0_g1_i1	0	0	0	0	0	0	61.1456	47.9831	956.032	942.029	475.674	528.705	0	0	0	0	15.8607	0	3.46828	20.7692	377.328	273.01	216.962	176.051	0	0	0	54.5644	949.031	502.19	0	0	7.93035	12.1187	325.169	196.506	1
TRINITY_DN17814_c0_g1_i1	28.1402	22.2091	27.8866	23.9419	23.6033	22.325	39.7154	41.2151	31.8134	48.3781	41.9967	30.7982	27.4868	36.7649	22.8355	28.4428	25.4168	17.0907	32.3026	43.5457	55.4961	60.2016	30.8266	24.7871	25.1746	25.9143	22.9642	40.4652	40.0958	36.3974	32.1258	25.6392	21.2537	37.9241	57.8488	27.8068	4
TRINITY_DN19747_c0_g1_i1	7.89274	14.3573	7.73424	5.1588	7.16762	7.24064	31.1557	22.4981	16.327	18.3663	7.44298	8.35195	10.2209	11.5591	8.089	9.70674	4.47818	6.01609	33.948	24.7116	10.9863	20.5432	16.3655	12.13	11.125	6.44652	7.20413	26.8269	17.3467	7.89747	10.89	8.89787	5.24714	29.3298	15.7647	14.2477	4
TRINITY_DN10306_c0_g1_i1	14.1504	12.5716	12.7977	20.2267	17.1892	22.6818	23.6847	18.2435	13.0905	23.5979	29.1945	27.4034	10.0234	14.4276	18.539	24.0846	22.2926	28.0386	24.9958	15.156	19.8157	43.6407	24.0046	40.0886	13.361	16.5122	19.9355	20.9641	18.3442	28.299	12.2255	21.3118	25.1656	20.0759	31.7282	32.0466	1
TRINITY_DN18750_c0_g1_i1	4.13959	8.67385	11.0057	9.70816	17.934	8.84908	23.9618	19.3948	9.34324	16.3261	15.9237	17.7036	16.0063	15.1477	11.6088	11.4282	4.451	5.39557	31.6473	23.9511	14.9167	30.2962	22.4406	21.2579	6.40672	10.3569	13.3915	21.6783	12.8347	16.8137	15.577	11.5185	4.92328	27.7992	22.6064	21.8492	1
TRINITY_DN24458_c0_g1_i1	26.1926	48.5408	51.0634	37.0658	43.319	42.7648	69.5131	44.3315	78.7518	78.9875	69.2829	84.4383	29.0359	48.373	42.4661	43.7343	36.7614	37.8322	56.9139	61.9837	86.9453	110.445	53.9627	61.2227	37.3667	44.0646	43.0419	56.9223	78.8697	76.8606	38.7045	43.1002	37.2968	59.4488	98.6951	57.5927	1
TRINITY_DN15459_c0_g1_i2	0	4.54283	0	3.13717	0	0	19.2027	18.9602	26.7565	30.3985	11.2993	23.5307	1.84796	0	0	2.34087	1.09369	2.33187	7.09251	8.95091	3.973	15.3637	6.65423	8.86346	2.27142	1.56858	0	19.0815	28.5775	17.415	0.92398	1.17043	1.71278	8.02171	9.66835	7.75884	1
TRINITY_DN24608_c0_g1_i1	13.5347	5.33701	7.385	3.71849	5.52341	1.55048	16.2981	22.6464	16.9649	28.717	11.174	22.9006	10.479	7.68074	7.43129	6.61258	9.34651	4.41305	16.3087	22.4862	25.0378	34.945	11.8628	14.0429	9.43586	5.55175	3.53695	19.4723	22.8409	17.0373	9.07987	7.02194	6.87978	19.3974	29.9914	12.9528	1
TRINITY_DN362_c0_g1_i1	27.0968	56.9363	25.5728	32.7151	7.23842	25.5793	123.429	297.157	180.067	191.33	33.281	28.9178	14.3714	11.7063	0	9.06413	4.11911	0	39.4804	159.275	46.2188	111.733	6.02065	10.6604	42.0166	29.144	16.4089	210.293	185.699	31.0994	13.0389	4.53207	2.05956	99.3777	78.9759	8.34052	4
TRINITY_DN8402_c0_g1_i2	0	1.00435	0	0	0	0.736381	3.42323	1.60162	1.80465	2.49814	2.56237	3.95271	0	1.54571	0.293816	0.389795	1.11382	0.785323	1.48311	2.93215	2.22493	2.71034	2.80541	3.6756	0.502175	0	0.36819	2.51243	2.15139	3.25754	0.772855	0.341805	0.949572	2.20763	2.46764	3.24051	1
TRINITY_DN15938_c0_g1_i1	0	17.3216	0	25.0323	0	24.9628	55.8983	120.555	186.787	175.046	52.0467	89.3237	11.143	17.4047	0	20.069	12.5899	19.0548	87.3157	275.98	213.101	116.579	74.1106	73.6142	8.6608	12.5161	12.4814	88.2267	180.916	70.6852	14.2738	10.0345	15.8224	181.648	164.84	73.8624	1
TRINITY_DN22787_c1_g1_i2	11.7557	22.0458	18.9183	14.7199	13.127	12.4205	35.6729	29.6734	10.4457	11.2452	10.8855	14.6286	10.4709	13.3424	14.869	15.7917	7.09426	12.3641	24.9885	23.6722	9.34246	12.2069	9.00399	14.2512	16.9007	16.8191	12.7737	32.6731	10.8454	12.757	11.9066	15.3303	9.72918	24.3303	10.7747	11.6276	4
TRINITY_DN19406_c0_g1_i1	25.8432	22.4077	27.5422	24.7688	34.8665	15.0824	43.3221	46.5396	27.1619	42.4548	22.2914	24.1164	25.5288	21.5295	30.1429	28.8685	25.9065	14.5738	48.6274	33.8405	42.0358	62.2814	20.4267	24.8565	24.1255	26.1555	24.9745	44.9308	34.8083	23.2039	23.5292	29.5057	20.2401	41.234	52.1586	22.6416	4
TRINITY_DN21187_c0_g1_i1	6.35114	7.29175	9.94347	6.51862	4.2783	8.72483	17.591	9.61648	17.8597	14.7425	12.7718	17.0489	1.6352	5.44397	6.19062	4.62776	3.90606	6.2046	8.67008	8.40242	11.3326	11.9339	9.02652	5.87395	6.82145	8.23104	6.50157	13.6037	16.3011	14.9104	3.53959	5.40919	5.05533	8.53625	11.6333	7.45023	1
TRINITY_DN21507_c0_g1_i1	79.159	86.933	118.2	150.677	158.399	174.477	35.8213	25.9107	12.1458	10.1494	12.2594	13.9688	112.806	102.03	184.53	231.09	189.309	246.585	37.2423	32.3981	7.53877	26.2401	9.79482	16.5108	83.046	134.439	166.438	30.866	11.1476	13.1141	107.418	207.81	217.947	34.8202	16.8894	13.1528	2
TRINITY_DN22626_c0_g3_i1	120.494	135.985	109.86	140.15	137.566	169.886	138.155	250.788	142.826	228.353	120.369	171.183	135.73	112.163	103.4	116.227	126.82	118.805	125.123	187.866	176.243	289.213	119.874	111.699	128.24	125.005	153.726	194.471	185.589	145.776	123.946	109.814	122.812	156.495	232.728	115.786	1
TRINITY_DN19761_c0_g1_i1	1.13825	0.713482	0	0	0.921223	1.04253	2.63845	2.6917	5.4916	3.91943	6.95798	4.85658	1.75889	1.46512	1.24839	2.76662	3.14944	2.96578	4.43709	5.91683	6.40999	8.59796	6.90288	9.8662	0.925866	0	0.981877	2.66507	4.70552	5.90728	1.612	2.00751	3.05761	5.17696	7.50398	8.38454	1
TRINITY_DN16060_c0_g1_i1	235.41	188.295	157.826	143.504	206.001	191.859	220.574	353.092	203.691	278.262	141.301	177.302	251.63	195.03	164.797	190.315	243.366	183.328	237.317	328.95	267.647	471.349	162.535	183.629	211.852	150.665	198.93	286.833	240.976	159.301	223.33	177.556	213.347	283.134	369.498	173.082	4
TRINITY_DN19322_c0_g1_i2	20.7936	21.0033	15.8765	14.7346	24.3147	12.6969	40.163	43.0886	83.6151	96.9973	75.8475	142.414	34.8113	12.6419	12.2479	16.8495	12.7847	13.5452	36.1459	36.0415	86.1755	90.8929	90.2514	114.767	20.8985	15.3056	18.5058	41.6258	90.3062	109.131	23.7266	14.5487	13.165	36.0937	88.5342	102.509	1
TRINITY_DN22278_c0_g1_i3	5.65353	17.7761	9.22669	9.32217	16.0817	5.17965	27.2667	25.8124	58.1249	46.9308	34.9099	56.9715	17.4904	13.6966	6.7214	11.0206	16.2809	14.7387	22.2303	27.5905	24.5538	36.961	23.8632	27.9804	11.7148	9.27443	10.6307	26.5395	52.5279	45.9407	15.5935	8.871	15.5098	24.9104	30.7574	25.9218	1
TRINITY_DN17716_c1_g1_i1	19.6229	19.2387	11.5414	15.1026	9.93918	16.851	40.7307	20.9974	30.204	28.1762	15.3714	22.9275	10.4267	21.3374	14.799	14.32	9.6121	15.581	23.6149	18.0314	15.1764	29.9598	13.7477	18.4022	19.4308	13.322	13.3951	30.864	29.1901	19.1494	15.882	14.5595	12.5966	20.8231	22.5681	16.075	4
TRINITY_DN23674_c1_g2_i1	0	1.56861	0	0.221919	0.404188	0	5.27504	1.63601	13.0516	11.0977	6.61482	8.93325	1.16593	0.32168	0.552225	0.243709	0.698909	0.164012	4.96332	2.89377	10.4041	8.54614	3.4082	4.35716	0.784305	0.11096	0.202094	3.45552	12.0747	7.77403	0.743805	0.397967	0.431461	3.92855	9.47512	3.88268	1
TRINITY_DN25975_c0_g1_i1	44.2937	18.2824	49.1141	33.3269	36.9851	66.7945	150.146	162.429	191.719	264.755	41.3244	109.836	44.3376	29.3296	68.5517	47.0021	29.0011	46.5587	172.876	131.411	189.13	285.217	43.7599	79.97	31.288	41.2205	51.8898	156.287	228.237	75.5802	36.8336	57.7769	37.7799	152.144	237.173	61.865	1
TRINITY_DN41352_c0_g1_i1	6.46647	14.2666	15.2771	4.26414	17.1333	11.8515	17.4485	36.4215	23.7747	23.1619	19.671	32.1839	1.25129	8.37894	10.6496	7.89285	18.6105	14.7568	13.7083	29.1886	10.1654	22.6135	23.1608	29.3524	10.3665	9.77062	14.4924	26.935	23.4683	25.9275	4.81512	9.27122	16.6837	21.4485	16.3895	26.2566	1
TRINITY_DN21900_c0_g1_i1	4.27389	10.752	2.06694	4.38491	1.15803	5.22093	11.5426	19.2563	30.5609	37.4726	20.6164	31.0182	9.91704	6.44364	2.60579	7.63773	7.22037	4.17834	16.3431	20.8074	25.5401	42.4778	25.6681	28.8993	7.51295	3.22593	3.18948	15.3994	34.0168	25.8173	8.18034	5.12176	5.69936	18.5753	34.0089	27.2837	1
TRINITY_DN19217_c0_g1_i1	27.2442	29.9417	19.8826	35.7215	38.0441	21.3669	36.8292	55.9036	65.2859	88.4208	33.8455	52.0258	27.0842	38.0185	24.3255	34.4687	31.7379	35.5925	55.8393	61.5029	61.4682	83.5492	37.8655	30.8248	28.593	27.8021	29.7055	46.3664	76.8534	42.9356	32.5513	29.3971	33.6652	58.6711	72.5087	34.3451	1
TRINITY_DN18292_c0_g1_i1	27.0063	26.3593	28.5964	20.7935	22.4398	20.8637	35.261	24.612	30.0401	38.7821	22.6234	26.3317	14.3294	18.3921	18.8083	23.3225	22.2035	26.6465	33.744	24.7612	26.3853	46.4057	19.2254	21.6683	26.6828	24.6949	21.6517	29.9365	34.4111	24.4776	16.3607	21.0654	24.425	29.2526	36.3955	20.4468	4
TRINITY_DN9412_c0_g1_i1	2.29694	3.82271	2.20611	0	1.23236	0.700981	8.00033	6.64952	5.88787	5.63049	9.5299	5.35284	0.590733	0	0	0.370943	1.06044	0.996725	6.67566	10.111	2.61193	6.74436	5.2616	4.39161	3.05983	1.10305	0.96667	7.32493	5.75918	7.44137	0.295366	0.185472	1.02858	8.39333	4.67815	4.8266	1
TRINITY_DN20850_c0_g1_i2	11.9239	14.1488	15.3612	11.0697	23.6568	15.7782	27.6154	23.9234	21.1338	25.0248	10.2487	21.2678	14.3409	11.1134	20.3514	14.193	11.6018	11.2233	23.7408	26.2247	31.3317	40.2538	11.8604	25.313	13.0363	13.2155	19.7175	25.7694	23.0793	15.7583	12.7271	17.2722	11.4125	24.9827	35.7927	18.5867	4
TRINITY_DN23696_c3_g2_i1	10.0172	6.8316	0.656994	3.6057	4.4069	4.16935	21.8356	13.4061	18.41	19.8188	25.7569	21.4527	8.43593	4.67392	2.66204	6.18484	3.36192	4.44689	14.0819	14.0002	14.7007	21.2781	15.331	25.1604	8.4244	2.13135	4.28812	17.6209	19.1144	23.6048	6.55493	4.42344	3.9044	14.041	17.9894	20.2457	1
TRINITY_DN2079_c0_g1_i1	5.43712	6.69753	0	0	4.38922	0	14.0271	26.5373	88.2702	102.617	74.8664	99.4293	0	7.0035	6.05615	2.65203	4.88591	0	16.6124	35.8062	79.551	81.6422	101.723	71.0728	6.06733	0	2.19461	20.2822	95.4436	87.1479	3.50175	4.35409	2.44295	26.2093	80.5966	86.3979	1
TRINITY_DN22135_c0_g1_i3	0	1.05644	0	0.736218	0	1.53483	9.03571	8.59666	25.7282	20.6965	27.2777	49.1631	0	1.08593	1.22602	0	0	0	1.51332	2.84621	4.80192	6.88756	59.7466	51.6764	0.52822	0.368109	0.767415	8.81619	23.2124	38.2204	0.542965	0.61301	0	2.17977	5.84474	55.7115	1
TRINITY_DN21605_c0_g1_i1	1.90167	0	0	0	1.53472	0.870702	17.28	6.89984	7.17317	5.29193	2.48397	3.41968	0.734125	1.83107	0.347468	0.461435	0.877459	0.619132	9.86872	3.62111	8.15825	11.1149	1.36681	3.33072	0.950835	0	1.20271	12.0899	6.23255	2.95182	1.2826	0.404451	0.748296	6.74491	9.63658	2.34877	4
TRINITY_DN24087_c3_g1_i1	0	2.36447	0	0	0	0	11.5192	4.12521	24.8447	28.7045	14.202	16.7841	0	1.21576	0.684729	0.915059	6.02274	2.43965	10.3222	3.48001	22.0719	18.1266	9.93697	12.2129	1.18223	0	0	7.82221	26.7746	15.4931	0.60788	0.799894	4.23119	6.90111	20.0992	11.0749	1
TRINITY_DN16016_c0_g1_i1	36.7973	42.1337	49.3766	31.4475	39.9392	51.9939	62.1691	59.212	104.228	118.856	61.4327	90.6369	30.0453	16.8955	28.0528	17.3631	12.124	20.8839	46.8869	48.4613	67.1448	93.8116	62.3228	69.7002	39.4655	40.4121	45.9665	60.6906	111.542	76.0348	23.4704	22.708	16.5039	47.6741	80.4782	66.0115	1
TRINITY_DN22800_c0_g1_i4	245.476	215.716	361.094	336.699	265.174	382.066	84.496	53.4769	10.345	4.12612	4.4833	4.77257	206.024	235.118	346.931	418.628	267.358	390.866	53.647	39.8608	4.38176	13.127	2.1536	4.76017	230.596	348.897	323.62	68.9864	7.23556	4.62793	220.571	382.779	329.112	46.7539	8.75438	3.45688	2
TRINITY_DN21072_c0_g1_i1	20.8708	13.1997	4.15023	15.0095	17.0883	10.4353	21.1822	27.9161	45.82	61.7119	32.4043	45.0543	5.88053	11.1067	6.25338	9.28719	13.0942	10.5212	15.8402	27.0862	38.2853	50.9662	33.8865	35.98	17.0352	9.57986	13.7618	24.5492	53.766	38.7293	8.49362	7.77029	11.8077	21.4632	44.6257	34.9333	1
TRINITY_DN18950_c0_g1_i1	51.2768	33.4366	39.7991	36.8152	32.0947	39.1614	6.58575	11.2858	0.552981	0.281717	0.25093	0.162957	44.9967	44.352	36.2886	25.0561	29.9	24.5222	7.03781	7.13463	0.474315	3.14228	0.176264	0.333847	42.3567	38.3072	35.6281	8.93577	0.417349	0.206944	44.6743	30.6724	27.2111	7.08622	1.8083	0.255055	2
TRINITY_DN23071_c2_g1_i3	208.091	308.025	316.842	341.223	483.711	600.403	755.462	1492.13	2339.62	3996.84	2588.13	7178.35	1384.24	1256.49	1083.98	1034.36	761.995	924.074	1550.38	2502.85	3358.28	3572.72	4655.5	6940.39	258.058	329.033	542.057	1123.8	3168.23	4883.24	1320.37	1059.17	843.034	2026.62	3465.5	5797.94	1
TRINITY_DN22035_c1_g1_i4	84.7914	80.307	193.091	255.123	167.415	327.138	771.187	227.769	1129.84	1166.41	2038.49	1681.68	84.8288	54.4814	258.612	47.4467	93.7991	55.895	572.144	176.313	1054.49	1159.67	988.393	2039	82.5492	224.107	247.276	499.478	1148.12	1860.09	69.6551	153.029	74.847	374.228	1107.08	1513.7	1
TRINITY_DN23795_c0_g1_i2	3.48121	1.30252	4.51045	4.59562	5.03763	5.73652	16.7112	11.4522	16.8313	25.0159	10.6703	13.5414	3.75931	8.01654	6.61146	4.71949	4.82259	6.11717	9.22191	8.5489	12.7715	15.3173	6.56735	8.59334	2.39187	4.55303	5.38707	14.0817	20.9236	12.1059	5.88793	5.66548	5.46988	8.8854	14.0444	7.58034	1
TRINITY_DN41627_c0_g1_i1	1.41167	2.66313	1.02393	1.24145	1.14727	2.58668	10.8935	6.70291	10.017	9.28181	3.7136	5.77066	6.55088	3.64792	4.64762	4.12764	1.95135	1.38007	10.0409	7.81117	19.9583	19.9342	6.10384	8.53529	2.0374	1.13269	1.86698	8.7982	9.6494	4.74213	5.0994	4.38763	1.66571	8.92604	19.9462	7.31956	1
TRINITY_DN19364_c0_g1_i1	45.4665	42.939	45.1205	40.6462	60.4486	56.9354	55.5252	51.8349	74.6255	104.48	106.484	101.532	25.7976	42.1618	53.235	46.5735	32.8105	35.0725	74.5356	75.627	122.584	139.978	130.046	126.873	44.2028	42.8834	58.692	53.68	89.5528	104.008	33.9797	49.9043	33.9415	75.0813	131.281	128.459	1
TRINITY_DN8451_c0_g1_i1	5.71088	14.7744	12.3479	8.61496	9.85604	6.72277	44.8235	36.3389	45.3779	24.5428	36.986	106.804	6.29577	14.1136	5.06679	3.95439	9.41488	7.16966	11.8333	14.8748	9.93081	12.9027	42.3539	43.7916	10.2426	10.4814	8.28941	40.5812	34.9603	71.895	10.2047	4.51059	8.29227	13.3541	11.4168	43.0727	1
TRINITY_DN19636_c0_g1_i1	4.46993	6.30264	5.65596	5.89824	7.23303	3.07046	11.6575	9.75431	13.2959	21.2511	8.77999	13.9832	3.45332	9.34683	5.71926	8.14689	9.2765	9.82645	13.122	9.90526	17.743	26.2856	11.5998	15.6705	5.38628	5.7771	5.15175	10.7059	17.2735	11.3816	6.40008	6.93308	9.55147	11.5136	22.0143	13.6351	1
TRINITY_DN8137_c0_g1_i2	76.2954	35.2229	36.0512	41.528	38.157	47.6161	112.184	91.3393	100.117	138.507	72.7232	84.6053	45.1246	42.369	42.578	37.7426	15.3911	21.9512	106.003	58.6328	152.583	165.942	78.34	99.5955	55.7592	38.7896	42.8865	101.762	119.312	78.6643	43.7468	40.1603	18.6712	82.3179	159.262	88.9677	1
TRINITY_DN13827_c0_g1_i1	11.9035	9.13925	3.83367	8.72433	6.44063	12.1163	15.3159	24.8467	16.409	17.1613	18.7245	14.8241	5.11298	6.82714	14.0282	3.86413	3.6575	2.58557	15.7558	13.7997	6.96424	21.7615	11.84	13.5373	10.5214	6.279	9.27847	20.0813	16.7852	16.7743	5.97006	8.94617	3.12154	14.7778	14.3629	12.6886	1
TRINITY_DN2372_c0_g1_i1	0	0	14.1033	0	33.3585	0	38.6926	683.162	12242.1	6445.53	30159.7	23916.6	67.0379	0	47.5993	0	50.8717	127.946	152.686	294.847	4952.88	786.535	31442	20014.1	0	7.05165	16.6792	360.927	9343.82	27038.2	33.5189	23.7996	89.4089	223.767	2869.71	25728	1
TRINITY_DN20065_c0_g1_i2	30.2886	24.1012	28.4758	33.1108	17.0282	25.2136	11.3585	8.48796	1.62002	1.20159	1.33143	0.955249	18.4225	20.6117	24.4831	24.0455	14.8241	17.9281	6.59327	5.30967	1.01603	2.30369	1.31912	0.803653	27.1949	30.7933	21.1209	9.92323	1.4108	1.14334	19.5171	24.2643	16.3761	5.95147	1.65986	1.06139	2
TRINITY_DN23310_c1_g3_i1	25.3352	28.0553	21.3485	17.4169	17.8147	29.9274	54.9643	52.5586	45.4378	36.566	24.0995	40.2322	8.41764	7.0607	17.2301	7.15895	9.88745	10.6431	19.8489	19.5652	11.8181	26.895	13.0613	12.7931	26.6953	19.3827	23.871	53.7614	41.0019	32.1658	7.73917	12.1945	10.2653	19.7071	19.3565	12.9272	4
TRINITY_DN18309_c0_g2_i1	55.5827	59.7817	74.882	48.8692	43.9933	76.4038	86.9552	92.5508	75.8388	87.7804	56.3365	62.6107	64.5374	65.6833	87.3544	75.0391	66.2415	68.7532	73.9164	82.0198	83.6026	137.528	60.4969	64.7961	57.6822	61.8756	60.1985	89.753	81.8096	59.4736	65.1104	81.1968	67.4974	77.9681	110.565	62.6465	4
TRINITY_DN14225_c0_g1_i1	17.1535	28.7119	5.06419	19.5603	28.2106	25.1342	135.898	209.613	444.25	728.864	191.47	271.656	32.2059	43.0104	25.1457	44.1236	28.1059	30.3529	67.9863	121.983	167.621	243.193	72.1795	99.0992	22.9327	12.3122	26.6724	172.755	586.557	231.563	37.6081	34.6347	29.2294	94.9847	205.407	85.6394	1
TRINITY_DN23515_c1_g1_i4	5.64981	27.6205	1.63425	3.47902	7.31519	3.10479	51.5137	25.4846	196.604	138.209	509.103	794.686	1.74602	1.45428	0.826184	0	6.25316	4.04818	10.6724	11.4001	27.0172	36.0011	289.538	224.601	16.6352	2.55663	5.20999	38.4992	167.406	651.894	1.60015	0.413092	5.15067	11.0362	31.5091	257.07	1
TRINITY_DN23480_c0_g1_i3	1.43606	16.2595	4.16756	6.31434	11.6752	13.1572	47.6462	26.7598	40.539	29.7494	45.9798	26.4912	15.5509	19.4891	13.6592	13.2997	18.5259	12.6359	33.4552	29.5913	30.9217	48.3353	21.1441	27.0318	8.84778	5.24095	12.4162	37.203	35.1442	36.2355	17.52	13.4794	15.5809	31.5232	39.6285	24.0879	1
TRINITY_DN24441_c0_g1_i1	23.7413	11.632	18.6419	17.7085	15.8474	12.2892	5.18675	2.24978	0.663293	0.338186	0.299991	0.488859	11.161	12.6037	14.714	20.5535	16.1897	21.1756	3.35023	4.09477	0.571555	0.894852	0.318108	0.502397	17.6867	18.1752	14.0683	3.71826	0.50074	0.394425	11.8823	17.6337	18.6826	3.7225	0.733204	0.410253	2
TRINITY_DN6615_c0_g1_i1	85.529	98.0189	45.5356	51.5789	126.036	66.4201	425.598	169.386	363.845	526.222	441.184	480.533	71.1394	13.8418	110.53	111.61	233.759	88.5166	270.21	145.442	287.054	371.18	140.147	435.083	91.7739	48.5572	96.228	297.492	445.034	460.859	42.4906	111.07	161.138	207.826	329.117	287.615	1
TRINITY_DN16900_c0_g1_i1	15.3353	19.3144	28.958	21.5751	32.4641	39.3446	7.68767	3.36663	0.742864	0.757064	0.89814	0.875747	22.5455	20.8401	57.2353	29.9261	29.6661	38.9888	6.6127	3.30776	0.708832	2.81209	1.57985	1.49638	17.3248	25.2665	35.9044	5.52715	0.749964	0.886944	21.6928	43.5807	34.3274	4.96023	1.76046	1.53811	2
TRINITY_DN17913_c0_g1_i2	49.0992	62.614	26.5754	53.34	55.5976	68.7459	55.533	74.4106	30.7928	43.7926	41.1414	41.4961	28.105	50.9136	40.7549	42.005	58.1368	54.0219	65.2089	74.7537	49.631	71.9502	56.5141	50.6884	55.8566	39.9577	62.1718	64.9718	37.2927	41.3187	39.5093	41.38	56.0794	69.9813	60.7906	53.6013	4
TRINITY_DN3562_c0_g1_i1	17.8625	11.3088	23.1757	20.0602	21.1536	25.4728	13.7475	42.3964	30.587	60.342	31.0158	44.3967	15.3834	12.9249	15.9931	20.4175	24.6484	18.1303	28.6684	41.6481	44.4709	66.9883	36.0799	36.8766	14.5857	21.618	23.3132	28.072	45.4645	37.7062	14.1541	18.2053	21.3894	35.1582	55.7296	36.4783	1
TRINITY_DN4269_c0_g1_i1	6.67102	4.23542	1.62706	7.81553	9.14914	8.15623	16.2402	21.3678	45.2027	45.2922	10.858	29.19	3.4502	8.71778	6.51931	6.55019	7.15448	6.53233	9.98039	20.4897	27.8178	33.1467	18.3997	21.9882	5.45322	4.72129	8.65268	18.804	45.2475	20.024	6.08399	6.53475	6.84341	15.235	30.4823	20.194	1
TRINITY_DN11731_c0_g1_i1	0	0	1.84968	1.1067	2.08304	2.31135	4.83626	4.20904	15.2085	35.1457	73.4121	50.1229	3.91406	3.3067	1.8481	0	2.31429	0.822966	5.35033	11.8757	33.6586	34.1531	56.6527	33.8463	0	1.47819	2.19719	4.52265	25.1771	61.7675	3.61038	0.92405	1.56863	8.61302	33.9059	45.2495	1
TRINITY_DN11963_c0_g1_i1	8.2999	3.94523	9.09494	3.64702	6.81423	9.51201	8.77956	27.5478	26.6169	28.8238	9.18989	10.7207	6.43536	4.05892	5.32118	7.12118	6.67907	8.802	17.2442	20.3558	14.4135	30.1326	7.934	11.3681	6.12256	6.37098	8.16312	18.1637	27.7203	9.95529	5.24714	6.22118	7.74053	18.8	22.2731	9.65105	4
TRINITY_DN9087_c0_g2_i2	35.4916	33.7879	21.2619	25.8358	32.729	38.1152	46.317	51.2667	44.914	49.0026	23.3645	31.4728	34.9977	38.6406	14.7678	31.556	15.7985	27.5082	39.2949	43.6694	26.8981	49.897	23.032	22.179	34.6397	23.5489	35.4221	48.7918	46.9583	27.4186	36.8192	23.1619	21.6533	41.4822	38.3975	22.6055	4
TRINITY_DN5629_c0_g1_i2	26.763	23.9169	3.93577	9.4019	6.65332	9.8212	49.2756	55.2622	97.075	110.81	93.7115	82.1647	18.7181	8.79956	7.85423	15.8325	8.59893	6.12042	30.4824	30.3662	133.634	94.815	80.7628	90.595	25.34	6.66883	8.23726	52.2689	103.942	87.9381	13.7588	11.8434	7.35967	30.4243	114.224	85.6789	1
TRINITY_DN20525_c0_g1_i1	27.9009	24.2191	29.1952	22.2286	21.3661	14.3839	54.415	39.3597	43.4565	78.2018	48.923	39.4154	17.555	19.2402	17.2361	23.014	17.6589	18.1964	39.6776	27.7868	82.92	79.2701	29.498	31.5109	26.06	25.7119	17.875	46.8873	60.8291	44.1692	18.3976	20.1251	17.9276	33.7322	81.0951	30.5044	1
TRINITY_DN23584_c1_g1_i4	9.48675	15.5997	11.0673	14.1832	10.7076	8.69608	16.7997	26.1713	62.5186	94.8676	97.2974	145.299	8.8208	9.87262	8.54419	6.50104	12.2212	9.28344	18.4967	25.2571	40.5225	57.6002	104.239	104.607	12.5432	12.6252	9.70184	21.4855	78.6931	121.298	9.34671	7.52262	10.7523	21.8769	49.0614	104.423	1
TRINITY_DN10552_c0_g1_i1	7.99344	12.6537	5.83459	5.26896	8.19362	9.16004	19.9926	16.1951	15.8871	19.1539	11.4923	10.1261	17.0389	11.7146	5.12383	4.89532	6.43396	6.51977	16.5969	16.4675	23.6845	25.6496	16.1011	11.9214	10.3236	5.55178	8.67683	18.0938	17.5205	10.8092	14.3768	5.00957	6.47687	16.5322	24.667	14.0113	4
TRINITY_DN21846_c1_g1_i1	3.96607	5.02176	1.44722	1.74288	1.62577	1.81793	8.39413	6.93815	34.099	58.6514	11.6938	52.3199	7.68511	5.16544	1.45267	0.97142	2.73639	3.23479	22.8549	53.0158	88.6818	121.136	92.7847	92.6938	4.49391	1.59505	1.72185	7.66614	46.3752	32.0069	6.42528	1.21204	2.98559	37.9353	104.909	92.7392	1
TRINITY_DN15094_c0_g1_i1	2.13396	5.41362	3.11981	5.62568	5.26072	5.86981	9.84725	15.7529	14.2151	16.2419	11.9822	14.5047	4.96482	1.39259	7.81879	5.23397	5.8866	4.87484	7.95754	10.3131	20.1637	18.7975	15.001	11.6945	3.77379	4.37275	5.56527	12.8001	15.2285	13.2434	3.1787	6.52638	5.38072	9.13532	19.4806	13.3477	1
TRINITY_DN8460_c0_g1_i1	16.3661	15.3468	10.4953	13.2003	18.333	29.1398	29.8894	18.628	27.5714	21.5729	39.5633	27.6983	14.0378	11.6663	12.2926	9.70372	11.3288	9.76785	31.4757	15.2235	38.2459	40.6004	29.7739	17.5139	15.8564	11.8478	23.7364	24.2587	24.5722	33.6308	12.8521	10.9982	10.5483	23.3496	39.4231	23.6439	1
TRINITY_DN11470_c0_g1_i1	2.32126	7.37737	8.50133	6.11827	1.91301	0	39.2417	43.3862	22.2945	29.2397	4.12783	3.11679	5.40442	1.51881	14.4647	3.42188	0	0.757817	57.2894	42.8607	19.1505	39.7768	2.8827	2.50104	4.84931	7.3098	0.956505	41.314	25.7671	3.62231	3.46162	8.94329	0.378908	50.0751	29.4637	2.69187	4
TRINITY_DN17299_c0_g1_i12	2.59509	2.44455	2.81999	2.28245	5.26344	1.18863	10.5191	8.28002	4.38922	10.0141	5.30054	3.45006	0	0	0.949066	0.63167	1.79422	0.845475	7.85681	5.17382	4.43457	9.37207	3.07034	3.16167	2.51982	2.55122	3.22603	9.39956	7.20166	4.3753	0	0.790368	1.31985	6.51532	6.90332	3.116	4
TRINITY_DN11967_c0_g1_i2	89.7822	95.9938	99.0489	119.82	143.746	136.632	110.012	202.881	232.123	250.796	130.891	201.713	83.1391	85.1583	140.816	101.746	124.772	126.483	100.865	184.769	130.162	212.731	123.1	133.802	92.888	109.434	140.189	156.447	241.459	166.302	84.1487	121.281	125.627	142.817	171.447	128.451	1
TRINITY_DN27838_c0_g1_i1	0	0	0	3.70779	6.65009	7.79567	27.6352	15.631	22.5729	27.6496	12.9301	21.6406	0	5.29625	0	4.08305	0	5.59881	8.67057	12.1608	10.2071	17.5392	8.18101	13.9961	0	1.8539	7.22288	21.6331	25.1112	17.2854	2.64812	2.04153	2.79941	10.4157	13.8732	11.0886	1
TRINITY_DN20404_c1_g1_i2	64.5058	44.5356	44.2098	45.5282	36.8428	37.6302	81.249	50.0126	59.9135	69.1005	40.9026	48.0093	33.3281	39.4449	43.6712	25.8472	17.0845	25.5073	74.2513	51.6223	40.8985	78.4834	22.0033	33.0646	54.5207	44.869	37.2365	65.6308	64.507	44.456	36.3865	34.7592	21.2959	62.9368	59.691	27.5339	4
TRINITY_DN18815_c0_g1_i1	1.64635	7.26706	1.19716	0.72374	0	0	36.803	37.1074	114.976	203.399	71.4745	151.377	3.82334	6.40245	3.01283	0	0.758043	0.536753	9.91517	22.879	24.9699	53.2786	18.1599	52.7208	4.4567	0.96045	0	36.9552	159.188	111.426	5.11289	1.50642	0.647398	16.3971	39.1242	35.4403	1
TRINITY_DN12372_c0_g1_i2	7.79229	8.21402	11.6374	8.70506	12.992	9.32762	11.6077	13.0917	13.134	11.737	8.91329	21.1459	3.23528	4.21202	8.0983	8.40905	9.96739	6.82546	5.6664	9.25079	5.63384	11.1546	13.39	16.478	8.00315	10.1712	11.1598	12.3497	12.4355	15.0296	3.72365	8.25368	8.39643	7.4586	8.39422	14.934	1
TRINITY_DN24324_c0_g1_i1	8.21789	15.749	24.1871	26.4621	29.5387	20.1062	1.05043	4.08041	0	0.45576	0.408558	0.263795	10.6463	18.0295	30.151	31.0779	28.9132	31.3265	1.94236	0.864452	0	0	0.568345	0.537716	11.9834	25.3246	24.8224	2.56542	0.22788	0.336176	14.3379	30.6144	30.1198	1.40341	0	0.55303	2
TRINITY_DN20091_c0_g1_i6	131.482	102.036	118.501	143.497	138.576	100.055	131.829	201.757	103.978	182.505	112.899	109.109	140.096	90.8007	130.957	111.179	110.915	120.507	182.06	190.346	203.976	327.389	110.138	99.434	116.759	130.999	119.316	166.793	143.242	111.004	115.448	121.068	115.711	186.203	265.683	104.786	4
TRINITY_DN14047_c0_g1_i1	2.11457	2.6816	3.09082	0	5.21137	1.93878	7.31899	14.435	35.7231	25.1866	4.68546	10.1198	0	0	1.54948	0	2.91673	0.690051	15.5548	12.5222	16.0617	37.6152	6.99436	8.48349	2.39809	1.54541	3.57508	10.877	30.4549	7.40263	0	0.77474	1.80339	14.0385	26.8385	7.73893	1
TRINITY_DN5297_c0_g1_i2	24.1641	35.4269	28.217	39.5523	41.4149	36.895	53.8864	54.127	88.2684	86.8886	79.18	78.4347	44.6345	42.4551	47.6276	52.3039	43.3082	32.3682	53.0245	56.2544	101.821	95.6245	66.0352	89.7784	29.7955	33.8847	39.1549	54.0067	87.5785	78.8074	43.5448	49.9657	37.8382	54.6394	98.7227	77.9068	1
TRINITY_DN9203_c0_g1_i1	0	8.09872	54.0288	23.8488	89.471	47.1531	241.194	344.105	2321.98	2833.93	965.66	2315.68	10.5224	41.3569	43.5809	31.6978	70.1991	71.1656	48.5462	88.0225	692.552	764.177	668.324	958.802	4.04936	38.9388	68.312	292.649	2577.95	1640.67	25.9397	37.6394	70.6823	68.2843	728.365	813.563	1
TRINITY_DN22267_c0_g1_i1	114.355	128.748	156.784	127.833	126.556	157.191	39.6693	32.3246	15.0513	10.7629	18.2063	13.8517	132.777	149.269	138.712	150.769	172.258	157.648	50.6635	40.3497	6.04294	13.8572	12.2929	10.5259	121.552	142.308	141.874	35.9969	12.9071	16.029	141.023	144.74	164.953	45.5066	9.95007	11.4094	2
TRINITY_DN4861_c0_g1_i1	59.2687	64.3654	55.0694	61.5179	51.0263	73.9278	104.064	73.9132	64.94	81.0883	69.0599	46.7465	58.6246	84.2989	86.1669	71.5578	61.4015	60.1164	99.2344	78.043	71.7125	117.501	47.6909	50.9528	61.817	58.2936	62.4771	88.9886	73.0142	57.9032	71.4617	78.8623	60.7589	88.6387	94.6068	49.3218	4
TRINITY_DN16508_c0_g1_i1	19.5172	16.7192	14.0983	18.9781	15.7693	12.2294	32.1613	26.4912	68.644	66.2962	57.0158	58.1808	14.2799	15.8421	14.6424	17.9585	17.533	14.7173	33.0305	27.1111	109.962	88.421	66.1599	54.894	18.1182	16.5382	13.9993	29.3262	67.4701	57.5983	15.061	16.3005	16.1252	30.0708	99.1915	60.5269	1
TRINITY_DN7938_c0_g1_i1	151.555	131.68	110.63	124.835	164.012	130.536	128.447	255.725	109.107	179.273	102.882	129.282	146.438	109.819	96.3161	91.3183	139.169	136.952	123.701	257.856	161.171	240.68	116.382	100.215	141.618	117.732	147.274	192.086	144.19	116.082	128.129	93.8172	138.06	190.779	200.925	108.299	4
TRINITY_DN15559_c0_g1_i1	0	0	8.40648	10.0655	0	0	17.3667	31.8565	17.7927	36.273	2.9033	7.0418	0	2.48753	0	0	0	0	13.1441	22.5784	25.0741	42.9378	3.57284	5.63271	0	9.23599	0	24.6116	27.0329	4.97255	1.24377	0	0	17.8612	34.0059	4.60278	4
TRINITY_DN15579_c0_g1_i1	2.82578	12.649	16.6494	12.4069	23.4709	44.0786	53.075	194.925	12.9477	53.169	22.7891	58.0113	8.78878	11.1729	35.2567	18.1347	9.0751	18.4692	174.303	236.275	96.3007	260.008	62.4709	55.4925	7.73739	14.5282	33.7747	124	33.0583	40.4002	9.98084	26.6957	13.7721	205.289	178.154	58.9817	4
TRINITY_DN21004_c0_g1_i1	1.89735	3.59993	8.30045	0	4.66044	5.21765	27.0255	50.5979	44.5899	63.9048	9.49781	20.297	0	3.70223	2.77928	0.928719	6.98356	4.95117	30.6307	45.0456	37.4072	68.7877	8.8144	16.8772	2.74864	4.15022	4.93905	38.8117	54.2473	14.8974	1.85112	1.854	5.96737	37.8381	53.0975	12.8458	1
TRINITY_DN20663_c0_g1_i10	23.7515	20.2031	18.5142	27.1669	25.3019	32.1896	33.7971	44.6395	76.5524	136.267	69.08	120.865	18.3381	22.5646	17.0847	33.196	33.3163	29.3847	30.8144	42.5904	78.0972	132.281	65.2603	82.0903	21.9773	22.8406	28.7458	39.2183	106.41	94.9725	20.4513	25.1403	31.3505	36.7024	105.189	73.6753	1
TRINITY_DN15244_c0_g2_i2	13.539	10.9482	5.94021	7.35001	10.912	11.8828	21.5881	12.5509	26.3165	33.8598	26.6845	25.9125	17.0353	12.3241	8.24204	9.35242	13.1641	7.91795	18.016	20.9072	29.6107	33.8348	24.261	22.7084	12.2436	6.64511	11.3974	17.0695	30.0881	26.2985	14.6797	8.79723	10.541	19.4616	31.7228	23.4847	1
TRINITY_DN18728_c0_g1_i1	0	0	0	1.76794	2.17589	0	11.8967	4.64526	13.1739	14.5295	4.30418	4.20133	1.03621	0	0.980311	1.30531	1.85287	0	7.9163	5.75946	12.3805	13.1865	3.3098	2.6129	0	0.88397	1.08794	8.27098	13.8517	4.25275	0.518105	1.14281	0.926435	6.83788	12.7835	2.96135	1
TRINITY_DN18524_c0_g1_i3	91.2897	110.379	79.2551	76.0491	72.8318	63.7964	156.471	116.39	64.374	89.1144	116.17	62.4387	91.3798	110.55	52.6848	72.206	75.2999	50.1152	155.629	139.125	168.427	211.209	69.0193	49.3716	100.834	77.6521	68.3141	136.43	76.7442	89.3043	100.965	62.4454	62.7075	147.377	189.818	59.1955	4
TRINITY_DN11777_c0_g1_i6	77.1813	77.0996	45.7547	47.3355	33.7479	44.4187	91.2535	74.4942	53.1812	60.9905	32.454	32.1985	47.2677	50.1286	51.2583	39.4992	42.9558	45.0729	70.261	63.9308	58.6263	92.0377	31.6677	34.196	77.1404	46.5451	39.0833	82.8739	57.0858	32.3263	48.6981	45.3787	44.0144	67.0959	75.332	32.9318	4
TRINITY_DN18253_c0_g1_i1	3.85003	44.4674	19.7482	8.42166	9.45332	10.5815	77.1972	139.984	147.805	155.149	95.8971	167.845	47.7678	47.5843	19.7991	26.5225	20.9487	26.4053	46.5781	89.5821	78.9748	124.12	89.0064	118.836	24.1587	14.0849	10.0174	108.591	151.477	131.871	47.6761	23.1608	23.677	68.0801	101.547	103.921	1
TRINITY_DN16827_c0_g1_i1	22.1468	22.3452	7.0163	23.6066	15.8508	17.4246	64.1752	94.8493	91.4432	168.048	46.5494	105.858	41.8744	43.9944	20.9141	36.0349	44.9517	40.3509	48.5661	115.3	94.7121	122.519	38.8245	68.1456	22.246	15.3115	16.6377	79.5122	129.746	76.2037	42.9344	28.4745	42.6513	81.933	108.616	53.4851	1
TRINITY_DN24228_c0_g1_i1	2.78759	4.64814	5.36404	3.27027	1.4993	0	20.1224	11.4592	16.999	16.1198	8.08885	11.0786	4.30415	1.78887	4.41407	3.15592	0.857547	1.81504	21.6027	8.77231	16.3726	23.9693	7.05926	11.7526	3.71786	4.31715	0.74965	15.7908	16.5594	9.58373	3.04651	3.78499	1.33629	15.1875	20.1709	9.40593	1
TRINITY_DN15010_c0_g1_i2	17.1187	20.3585	18.7717	18.8039	15.8271	17.6581	26.3311	28.8309	25.3812	23.3691	13.9137	10.0385	11.6168	13.9654	15.6809	11.5471	14.7568	12.57	29.5471	29.0264	19.625	32.6121	10.3973	10.8895	18.7386	18.7878	16.7426	27.581	24.3751	11.9761	12.7911	13.614	13.6634	29.2867	26.1185	10.6434	4
TRINITY_DN17245_c0_g1_i1	65.2345	95.7174	62.563	74.1184	61.109	78.3851	99.4243	141.386	156.245	207.159	88.2394	146.171	61.0848	69.1064	58.5333	71.8003	52.7259	57.2732	71.8229	103.338	144.884	175.46	132.871	130.393	80.4759	68.3407	69.7471	120.405	181.702	117.205	65.0956	65.1668	54.9995	87.5804	160.172	131.632	1
TRINITY_DN17880_c0_g1_i5	14.6067	18.9446	11.3068	11.4736	9.2751	16.2435	19.7594	21.6063	28.8317	47.3475	24.7165	35.5803	14.5048	29.5061	9.9151	15.2025	24.0638	16.3077	34.96	42.9894	77.2229	87.2963	43.0878	48.7516	16.7756	11.3902	12.7593	20.6829	38.0896	30.1484	22.0054	12.5588	20.1857	38.9747	82.2596	45.9197	1
TRINITY_DN9696_c0_g1_i1	5.26778	5.0413	9.67905	3.47	4.36239	16.914	29.3047	20.0762	19.7872	17.0742	11.3737	18.2436	6.13952	3.46197	6.76291	7.78777	2.41822	4.3021	21.9917	9.53854	14.6651	22.0848	10.6498	11.1104	5.15454	6.57453	10.6382	24.6904	18.4307	14.8087	4.80075	7.27534	3.36016	15.7651	18.375	10.8801	1
TRINITY_DN16174_c0_g1_i2	18.0249	24.2533	13.0566	22.0817	18.7987	11.7941	23.3615	21.3582	17.4191	21.351	16.5273	16.3815	13.9343	13.2852	15.538	16.2947	8.90189	14.2615	23.8369	21.7154	13.557	25.7659	14.3048	11.9207	21.1391	17.5692	15.2964	22.3599	19.385	16.4544	13.6098	15.9163	11.5817	22.7762	19.6614	13.1128	4
TRINITY_DN18855_c0_g1_i1	0.728271	0	1.57318	0.320457	0	0.666734	6.20164	2.63397	23.093	10.4697	1.68551	5.02093	0.561816	0.932112	0.798011	0.352716	0.336263	0.236999	6.52918	3.53488	22.6255	9.68039	3.58472	4.81356	0.364136	0.946819	0.333367	4.41781	16.7813	3.35322	0.746964	0.575364	0.286631	5.03203	16.1529	4.19914	1
TRINITY_DN4436_c0_g1_i1	51.5215	45.2957	25.1949	42.0269	36.469	51.7563	41.4502	86.8862	33.9942	71.6542	38.9809	42.8801	26.6697	20.9075	44.9783	24.1404	36.06	41.6608	60.4937	87.3753	78.497	126.151	52.0893	49.7762	48.4086	33.6109	44.1127	64.1682	52.8242	40.9305	23.7886	34.5593	38.8604	73.9345	102.324	50.9327	4
TRINITY_DN5293_c0_g1_i1	4.95307	19.7819	12.0062	7.98369	14.8137	12.1042	24.8165	27.5332	49.1125	89.2093	28.0918	50.9715	12.7809	22.4736	14.5028	15.3204	15.9639	15.6102	26.9308	32.1245	42.2952	64.1201	31.6581	32.0776	12.3675	9.99494	13.459	26.1748	69.1609	39.5316	17.6273	14.9116	15.7871	29.5277	53.2077	31.8678	1
TRINITY_DN12619_c0_g1_i2	7.83204	4.95692	2.85714	2.58139	0	1.79494	16.5783	8.2898	19.0528	19.7306	15.5815	11.2276	0	0	0	1.91788	0.900688	0	15.7637	11.2551	38.2487	34.4067	14.559	13.5929	6.39448	2.71927	0.89747	12.434	19.3917	13.4046	0	0.95894	0.450344	13.5094	36.3277	14.0759	1
TRINITY_DN8681_c0_g1_i2	14.1461	34.376	27.0892	28.5704	35.2511	54.5164	43.3785	82.8162	20.8348	47.1109	20.2827	30.8144	32.9984	20.5095	25.9557	39.1081	42.8342	39.7573	62.5233	72.4494	45.4509	100.459	29.9526	33.6143	24.261	27.8298	44.8837	63.0973	33.9729	25.5485	26.7539	32.5319	41.2957	67.4864	72.9549	31.7835	4
TRINITY_DN8195_c0_g1_i1	3.85003	12.3521	22.5694	15.159	15.7555	7.05434	32.0441	29.8923	30.0729	26.0754	13.449	16.4115	23.8839	20.0355	22.6275	24.6281	22.6944	13.8313	49.6833	52.154	47.6012	69.1477	23.9479	32.067	8.10107	18.8642	11.4049	30.9682	28.0741	14.9303	21.9597	23.6278	18.2629	50.9186	58.3744	28.0074	4
TRINITY_DN22626_c0_g2_i1	79.4598	52.324	88.8764	80.7697	101.773	75.855	87.2962	136.112	86.5113	129.23	62.0661	119.026	79.5076	74.25	131.974	91.8748	142.914	111.864	96.7477	194.542	166.743	246.251	107.909	119.653	65.8919	84.823	88.814	111.704	107.871	90.546	76.8788	111.924	127.389	145.645	206.497	113.781	1
TRINITY_DN41621_c0_g1_i1	13.993	26.8354	12.3633	9.83028	37.1765	7.70351	89.0488	57.8917	335.595	334.035	198.03	266.965	41.3408	12.9047	24.6461	12.4309	21.8293	19.205	48.3584	46.8633	152.273	137.912	239.018	251.952	20.4142	11.0968	22.44	73.4702	334.815	232.498	27.1227	18.5385	20.5172	47.6108	145.093	245.485	1
TRINITY_DN6232_c0_g1_i1	95.9297	83.7321	87.8574	71.4684	82.1978	101.368	87.9952	160.613	99.5055	150.649	74.7667	114.684	74.6134	103.564	83.2217	99.0928	114.669	88.3634	80.944	168.443	109.356	150.216	71.8423	93.3737	89.8309	79.6629	91.7829	124.304	125.077	94.7253	89.0887	91.1573	101.516	124.694	129.786	82.608	4
TRINITY_DN20175_c0_g1_i1	21.7137	15.6426	17.2642	10.5061	6.14584	15.9093	26.8503	22.6943	14.4839	20.1067	9.63127	11.7292	12.5799	9.07685	8.73103	16.8806	14.5216	10.9605	21.5313	20.7273	16.8354	28.6342	11.2677	9.51387	18.6781	13.8851	11.0276	24.7723	17.2953	10.6802	10.8284	12.8058	12.741	21.1293	22.7348	10.3908	4
TRINITY_DN15262_c0_g1_i1	3.28903	2.11495	2.43057	8.63859	13.6039	6.03887	11.3224	16.0527	25.9599	38.4431	11.3508	33.9691	0	0	0	6.50775	9.01551	4.28971	9.8609	11.4916	14.362	28.7793	12.2908	25.4932	2.70199	5.53458	9.82138	13.6876	32.2015	22.6599	0	3.25387	6.65261	10.6762	21.5707	18.892	1
TRINITY_DN19721_c0_g1_i7	11.6004	11.4859	10.2294	9.97904	6.34251	8.20477	14.9133	18.4456	10.3655	8.1686	9.65752	11.1335	10.9746	7.7397	7.89289	5.86306	7.30845	6.518	9.51769	10.1184	6.55782	6.7619	10.4779	6.70761	11.5432	10.1042	7.27364	16.6794	9.26705	10.3955	9.35715	6.87798	6.91322	9.81804	6.65986	8.59276	4
TRINITY_DN8377_c0_g1_i1	0	3.25809	3.78063	13.9274	13.2832	4.86192	29.1532	30.8155	81.5772	172.25	138.391	228.684	8.00764	3.4363	11.2188	7.75704	4.77102	1.71862	14.0735	17.1384	46.1779	52.0345	110.366	115.536	1.62905	8.85402	9.07256	29.9843	126.914	183.537	5.72197	9.48792	3.24482	15.6059	49.1062	112.951	1
TRINITY_DN8307_c0_g1_i2	28.0977	47.0254	41.022	33.5137	54.3183	64.3974	44.0171	60.2617	77.5053	100.17	67.1882	62.3669	17.1129	32.6847	41.9033	42.2846	55.3846	58.2772	36.5723	54.9296	66.716	96.1716	65.5144	55.7447	37.5615	37.2678	59.3578	52.1394	88.8376	64.7775	24.8988	42.0939	56.8309	45.751	81.4438	60.6295	1
TRINITY_DN11794_c0_g1_i2	21.3415	29.2032	14.2457	25.0145	18.8952	17.9302	37.1765	30.7882	21.5921	26.6913	21.6936	19.3827	34.4348	26.561	14.9755	14.0785	9.00393	13.9194	28.6125	31.662	19.5812	31.8299	20.3658	15.9843	25.2723	19.6301	18.4127	33.9823	24.1417	20.5382	30.4979	14.527	11.4617	30.1373	25.7055	18.175	4
TRINITY_DN8055_c0_g1_i1	56.6724	65.7212	74.4419	69.3075	72.5393	74.2004	19.3918	13.0955	1.16007	1.18346	0.476113	0.621946	70.1361	69.5166	67.625	56.7746	73.9533	57.8936	16.9921	16.271	0.911037	2.38655	0.675495	0.576283	61.1968	71.8747	73.3698	16.2436	1.17176	0.54903	69.8263	62.1998	65.9235	16.6316	1.64879	0.625889	2
TRINITY_DN8004_c0_g1_i1	107.384	118.066	102.027	98.6218	96.7214	91.7763	104.026	143.421	93.4787	138.086	112.321	138.026	100.429	123.165	87.6926	85.239	94.1648	76.507	92.1046	148.908	119.273	187.659	103.372	104.526	112.725	100.324	94.2489	123.724	115.782	125.174	111.797	86.4658	85.3359	120.506	153.466	103.949	4
TRINITY_DN14386_c0_g1_i1	49.1331	94.5135	16.2514	25.3708	3.60436	4.08297	215.481	725.026	32.0685	95.7937	26.7637	25.2613	24.0079	17.4522	1.65372	0	2.02432	1.45643	51.3802	460.923	37.2456	105.364	7.42765	10.9753	71.8233	20.8111	3.84367	470.253	63.9311	26.0125	20.73	0.82686	1.74037	256.152	71.3048	9.20148	4
TRINITY_DN4305_c0_g1_i1	6.2028	6.55145	10.5722	9.08521	6.78925	11.3738	17.4973	18.298	37.5983	30.087	17.0916	28.0892	8.01539	8.08816	3.78727	7.0954	4.75392	10.1199	8.74715	9.65738	12.6385	17.8314	12.3924	16.1818	6.37712	9.8287	9.08152	17.8976	33.8426	22.5904	8.05177	5.44133	7.43691	9.20227	15.2349	14.2871	1
TRINITY_DN17216_c0_g1_i1	3.09973	4.881	4.50333	1.36279	2.52448	0	18.5261	19.569	9.01087	10.4583	1.3619	3.54087	2.39865	1.00319	2.26852	1.51247	0.713827	0.505199	14.6894	12.6597	6.01797	13.266	2.23557	1.05871	3.99037	2.93306	1.26224	19.0476	9.73458	2.45139	1.70092	1.8905	0.609513	13.6745	9.64199	1.64714	4
TRINITY_DN23760_c3_g2_i11	88.8121	118.455	98.6438	92.7362	87.4604	113.504	35.0915	19.8371	7.67796	8.78864	11.4775	8.40763	48.9834	66.4303	40.6602	61.1116	63.4904	76.898	22.9908	15.6181	6.30339	5.41045	5.71271	5.50859	103.634	95.69	100.482	27.4643	8.2333	9.94256	57.7069	50.8859	70.1942	19.3044	5.85692	5.61065	2
TRINITY_DN20957_c3_g1_i4	6.56617	5.48494	2.37324	4.33226	9.73623	5.01143	11.4176	12.1356	11.7864	15.9641	6.20774	9.33468	0	0	0	0	0	0.356396	0.492052	1.67172	0.606088	1.89913	0.562292	0.532796	6.02555	3.35275	7.37383	11.7766	13.8753	7.77121	0	0	0.178198	1.08189	1.25261	0.547544	2
TRINITY_DN17552_c0_g1_i3	21.0004	27.9387	45.8544	51.1333	57.4055	58.9577	8.67169	8.85759	1.34488	2.17224	4.25097	1.98279	21.0584	26.4201	48.8322	53.553	50.4259	51.9362	7.0761	7.85296	2.12938	5.37526	3.37329	1.76882	24.4695	48.4938	58.1816	8.76464	1.75856	3.11688	23.7392	51.1926	51.181	7.46453	3.75232	2.57105	2
TRINITY_DN13613_c0_g1_i1	3.20325	4.68116	0.771626	2.81802	2.58972	0	17.3309	16.2987	15.958	29.9195	44.7091	29.2383	7.42279	3.43258	0.390294	0	2.4625	1.39084	17.386	28.0399	27.6923	38.2487	52.8788	34.5129	3.94221	1.79482	1.29486	16.8148	22.9387	36.9737	5.42769	0.195147	1.92667	22.7129	32.9705	43.6959	1
TRINITY_DN4475_c0_g1_i1	29.214	26.1447	31.2693	39.208	17.528	21.1333	8.89366	4.50097	0.248286	0.506061	0.225142	0.146349	22.6054	20.8963	32.6319	25.5053	10.6229	15.0354	5.31974	4.02749	0.142143	1.47698	0.158406	0.450108	27.6793	35.2386	19.3306	6.69731	0.377173	0.185746	21.7508	29.0686	12.8291	4.67361	0.809561	0.304257	2
TRINITY_DN10729_c0_g1_i2	0	9.29041	7.64884	7.35951	8.59689	15.3564	25.7681	40.9326	82.9646	93.4972	83.477	83.948	19.4811	10.924	5.36927	2.05328	7.70146	8.19833	27.7379	36.5271	57.2068	77.2279	68.8104	65.3459	4.6452	7.50418	11.9766	33.3503	88.2309	83.7125	15.2026	3.71128	7.94989	32.1325	67.2174	67.0781	1
TRINITY_DN7985_c0_g1_i1	32.7005	28.5098	41.5473	30.2221	29.7755	29.8049	57.7344	67.5054	98.0303	156.345	61.7426	113.826	31.3223	39.9031	37.5081	44.142	42.3305	23.9156	71.5219	55.259	165.583	152.473	73.2272	125.602	30.6051	35.8847	29.7902	62.6199	127.188	87.7843	35.6127	40.8251	33.123	63.3905	159.028	99.4146	1
TRINITY_DN20348_c0_g2_i3	0	0	13.1971	11.9962	25.7789	12.5352	20.5055	44.7562	164.277	196.398	101.174	271.158	28.0824	2.97177	13.5427	6.69178	16.5755	5.93543	38.7374	74.5244	166.043	136.014	153.511	132.046	0	12.5967	19.157	32.6309	180.337	186.166	15.5271	10.1172	11.2555	56.6309	151.029	142.779	1
TRINITY_DN7800_c0_g1_i1	25.4093	33.2262	32.7459	38.8741	40.2145	35.4135	41.8329	35.5527	31.4361	32.0532	32.3025	30.5764	31.5778	31.9802	35.539	28.4545	37.7037	39.5766	43.6602	32.9146	44.87	58.2903	28.0426	31.0895	29.3178	35.81	37.814	38.6928	31.7447	31.4395	31.779	31.9967	38.6401	38.2874	51.5802	29.5661	4
TRINITY_DN8238_c0_g1_i1	1.88048	0	0	0	0	0	308.417	195.011	636.887	1236.74	259.355	278.533	5.82789	1.22282	0	0	0.86523	1.22675	7.84858	14.0017	31.503	86.6436	7.76463	4.59502	0.94024	0	0	251.714	936.813	268.944	3.52536	0	1.04599	10.9251	59.0733	6.17983	1
TRINITY_DN17621_c0_g1_i2	38.4653	52.9521	67.3766	71.4863	73.4231	86.3814	85.7655	125.228	67.318	130.74	45.5801	49.4613	62.3387	60.7775	69.8743	74.8641	84.0876	72.7577	109.73	136.48	87.3182	169.713	42.4959	51.0218	45.7087	69.4314	79.9023	105.497	99.029	47.5207	61.5581	72.3692	78.4227	123.105	128.516	46.7588	4
TRINITY_DN21502_c0_g1_i1	14.5636	14.9862	9.88322	15.8303	13.1174	7.84404	36.7852	23.1256	40.2511	35.3087	27.4389	26.5704	33.0598	20.3206	19.7187	19.5233	11.862	13.943	30.7971	26.8345	33.7377	33.1877	21.8907	23.7464	14.7749	12.8568	10.4807	29.9554	37.7799	27.0046	26.6902	19.621	12.9025	28.8158	33.4627	22.8186	1
TRINITY_DN13760_c0_g1_i5	38.9755	41.3695	49.2987	46.1931	49.0272	53.5437	57.3168	69.2673	44.8953	45.6004	42.9816	43.0909	47.6698	40.382	39.9712	42.6086	40.9468	32.0843	37.0463	41.5018	46.967	55.979	33.8193	45.0114	40.1725	47.7459	51.2854	63.2921	45.2478	43.0362	44.0259	41.2899	36.5156	39.2741	51.473	39.4154	4
TRINITY_DN16120_c0_g1_i2	21.3905	34.901	36.3466	39.9584	37.8797	37.5768	46.0014	76.2584	149.19	254.895	90.6469	129.762	38.6562	41.6716	33.9357	29.6348	41.8409	19.7646	64.1271	116.462	224.962	215.267	125.605	144.889	28.1457	38.1525	37.7283	61.1299	202.043	110.204	40.1639	31.7852	30.8027	90.2946	220.114	135.247	1
TRINITY_DN23831_c0_g1_i4	8.7602	12.9517	56.2678	57.8316	48.7492	55.1268	3.8179	2.96265	2.53814	1.78598	3.79121	4.54248	11.3963	14.3299	34.5828	40.5051	61.7177	49.8711	3.18586	3.72418	1.16018	2.21538	2.91655	2.18004	10.8559	57.0497	51.938	3.39027	2.16206	4.16685	12.8631	37.5439	55.7944	3.45502	1.68778	2.54829	2
TRINITY_DN7637_c0_g1_i1	15.1601	8.24444	20.5878	12.3701	12.4639	7.94321	22.4829	22.3929	16.5435	18.2807	16.0086	17.6288	8.39891	12.7256	14.2844	14.8776	6.96928	12.0159	24.0162	19.9329	28.2915	29.3928	11.4203	10.8106	11.7023	16.479	10.2036	22.4379	17.4121	16.8187	10.5623	14.581	9.49259	21.9746	28.8422	11.1154	4
TRINITY_DN21009_c3_g1_i2	1.06677	0.668117	0	0.93848	0.862436	0	4.10881	1.55081	3.92121	5.63562	1.70605	2.12262	0	0	0.779872	0	0	0	3.56472	1.17672	6.08923	5.02277	2.94466	3.29861	0.867444	0.46924	0.431218	2.82981	4.77841	1.91433	0	0.389936	0	2.37072	5.556	3.12163	1
TRINITY_DN20709_c0_g1_i2	2.69489	1.7206	0	0	4.46765	2.47241	14.1859	16.548	28.6259	37.1997	20.8862	26.4594	10.4719	14.1808	0	3.9863	2.47377	3.52181	16.0999	28.0395	38.0201	50.0238	45.278	42.5753	2.20775	0	3.47003	15.3669	32.9128	23.6728	12.3263	1.99315	2.99779	22.0697	44.022	43.9266	1
TRINITY_DN10358_c0_g1_i1	228.395	190.68	288.924	232.457	156.268	245.727	311.919	475.191	275.135	526.241	173.263	255.808	343.669	194.581	328.64	195.069	263.586	222.689	337.689	431.893	346.391	641.363	218.829	224.214	209.538	260.69	200.998	393.555	400.688	214.536	269.125	261.854	243.137	384.791	493.877	221.522	4
TRINITY_DN17632_c0_g1_i2	47.1467	36.1592	35.2889	37.5723	21.5732	21.5988	46.0329	60.3245	45.649	70.7566	27.8027	44.9873	46.7306	37.1528	31.2639	17.2414	27.8282	38.8945	58.4788	56.2285	50.248	79.0525	30.6498	34.4934	41.653	36.4306	21.586	53.1787	58.2028	36.395	41.9417	24.2526	33.3614	57.3537	64.6502	32.5716	4
TRINITY_DN14996_c0_g1_i2	22.8481	35.4685	24.3535	27.1866	29.4611	20.9313	34.2364	30.6509	42.6697	39.0793	36.6933	43.413	24.9412	29.4933	18.6798	24.2188	20.4402	25.837	30.6138	29.0889	37.2494	41.8996	26.8321	35.2456	29.1583	25.77	25.1962	32.4437	40.8745	40.0532	27.2172	21.4493	23.1386	29.8514	39.5745	31.0389	1
TRINITY_DN20829_c0_g1_i3	13.019	15.5349	7.54557	11.4505	17.9569	4.77051	26.6368	26.3493	31.8777	45.7508	30.3925	28.1888	20.13	29.3924	12.8555	15.2116	19.2023	12.7248	27.9505	32.9468	33.191	48.9467	21.9669	26.7746	14.2769	9.49803	11.3637	26.4931	38.8143	29.2906	24.7612	14.0335	15.9636	30.4487	41.0688	24.3708	1
TRINITY_DN23270_c0_g1_i2	33.4846	39.695	27.2396	38.9077	37.3647	40.0933	46.4981	48.8437	41.7178	51.9577	33.8467	49.2811	26.5066	35.2278	19.4488	27.0605	33.2869	27.1093	25.5145	28.8533	26.8442	40.3896	24.4065	25.1353	36.5898	33.0737	38.729	47.6709	46.8377	41.5639	30.8672	23.2546	30.1981	27.1839	33.6169	24.7709	4
TRINITY_DN23215_c0_g1_i10	3.60687	6.73345	2.22108	5.66953	4.13116	5.18783	14.3744	5.10929	6.01087	4.45281	5.12642	3.59374	4.36898	5.91805	3.00983	4.48336	5.9517	6.87203	20.3159	8.63995	11.1547	16.8046	5.06636	5.45355	5.17016	3.94531	4.65949	9.74184	5.23184	4.36008	5.14351	3.7466	6.41186	14.4779	13.9796	5.25995	4
TRINITY_DN19743_c0_g1_i1	0	2.30393	0	0.801262	0	3.34192	4.21232	2.34445	1.77148	9.02357	4.82584	5.21999	0	0	0	0	0	1.18913	3.20699	2.25977	3.54267	6.07467	2.06936	1.60322	1.15196	0.400631	1.67096	3.27839	5.39752	5.02292	0	0	0.594565	2.73338	4.80867	1.83629	1
TRINITY_DN21472_c0_g1_i1	9.15102	8.09614	5.33394	6.43525	4.49088	8.38773	25.3725	11.4333	34.3858	40.4664	20.9965	48.3908	4.25324	7.13572	4.02078	2.68591	2.52667	4.1784	10.4873	7.09054	22.5257	21.9892	14.7319	23.4284	8.62358	5.8846	6.4393	18.4029	37.4261	34.6936	5.69448	3.35335	3.35254	8.78892	22.2574	19.0801	1
TRINITY_DN2350_c0_g1_i1	1.76229	1.11278	1.28307	1.54923	0	3.23036	6.10968	11.6452	5.98984	14.5302	6.73217	9.24567	0	5.72036	0.645167	0.861551	0	0	8.49895	6.54561	17.4457	14.0501	3.63583	6.71386	1.43754	1.41615	1.61518	8.87744	10.26	7.98892	2.86018	0.753359	0	7.52228	15.7479	5.17485	1
TRINITY_DN20963_c0_g1_i5	28.5282	31.7601	16.7965	23.7033	21.352	40.6419	41.2437	37.4351	31.0698	25.6222	22.271	20.5212	22.0349	21.7358	12.7449	16.4241	21.4445	21.6766	33.6669	24.3541	26.2319	28.4053	15.7404	10.9035	30.1441	20.2499	30.9969	39.3394	28.346	21.3961	21.8854	14.5845	21.5605	29.0105	27.3186	13.3219	4
TRINITY_DN22188_c0_g2_i1	11.4885	10.8397	15.6283	8.20864	4.6701	11.8415	12.1886	19.9387	15.7523	36.5965	15.9565	19.8001	8.88624	11.1366	12.0831	9.09976	8.60877	9.35991	24.9655	26.4997	27.8694	35.8132	14.7861	10.6446	11.1641	11.9185	8.2558	16.0636	26.1744	17.8783	10.0114	10.5914	8.98434	25.7326	31.8413	12.7154	4
TRINITY_DN23864_c0_g1_i9	11.7378	9.47179	10.9333	9.41877	9.99069	13.906	15.2363	11.1066	12.6008	8.56962	11.9782	10.2341	4.79314	7.94932	7.56514	11.3658	11.4783	8.53773	13.0641	10.4654	7.19175	11.7341	6.58336	7.38102	10.6048	10.176	11.9483	13.1715	10.5852	11.1061	6.37123	9.46547	10.008	11.7647	9.46293	6.98219	4
TRINITY_DN8849_c0_g1_i1	2.87035	0.90274	0	0	1.16679	1.31491	2.76843	5.5059	9.26026	15.8093	7.34374	9.41622	0	1.85494	0	0.699544	0.661234	0	4.4579	3.75175	16.3134	16.1433	10.3438	11.7578	1.88655	0	1.24085	4.13716	12.5348	8.37998	0.92747	0.349772	0.330617	4.10482	16.2283	11.0508	1
TRINITY_DN18303_c0_g1_i1	256.46	202.045	72.8562	50.1376	28.1682	38.5434	296.681	517.669	684.383	982.606	632.918	816.478	163.42	126.864	22.4943	15.0538	19.1066	5.00841	342.516	504.025	683.086	891.379	372.369	270.746	229.252	61.4969	33.3558	407.175	833.495	724.698	145.142	18.774	12.0575	423.27	787.233	321.558	1
TRINITY_DN6812_c0_g1_i1	25.5019	48.7623	71.1585	75.0406	46.4011	46.7858	88.0897	71.5014	62.0027	91.0659	54.9904	58.8314	71.3105	63.6119	68.2736	64.0432	52.6943	58.3056	74.9242	78.1696	79.0186	122.952	55.76	74.5203	37.1321	73.0995	46.5935	79.7955	76.5343	56.9109	67.4612	66.1584	55.4999	76.5469	100.985	65.1402	4
TRINITY_DN26498_c0_g1_i1	0	0	4.75104	0	5.36784	2.94835	7.37377	41.5543	4.74944	18.2482	10.6164	5.28258	0	2.12823	1.17966	1.59123	0	0	18.6187	33.7677	8.95957	28.458	9.35507	2.21176	0	2.37552	4.1581	24.464	11.4988	7.94949	1.06411	1.38544	0	26.1932	18.7088	5.78341	1
TRINITY_DN23859_c0_g6_i1	34.5042	31.0334	42.4076	39.2707	43.2673	45.0081	12.7037	10.0868	2.27054	2.07748	2.42355	2.24508	31.8229	18.8682	34.4867	32.4612	25.1862	40.2439	6.38153	7.53666	1.31095	1.53652	1.55121	0.493453	32.7688	40.8392	44.1377	11.3953	2.17401	2.33432	25.3456	33.474	32.715	6.95909	1.42374	1.02233	2
TRINITY_DN12811_c0_g1_i1	17.4272	10.9374	18.9268	20.2555	19.1726	19.3842	37.0112	37.8727	86.3154	131.778	48.9955	96.6446	10.5836	16.8486	23.2147	13.9312	17.2156	23.1141	23.6609	24.4106	69.8958	86.3786	46.6021	55.4319	14.1823	19.5911	19.2784	37.442	109.047	72.82	13.7161	18.5729	20.1649	24.0358	78.1372	51.017	1
TRINITY_DN18642_c0_g1_i1	9.90172	31.0736	20.7513	17.7585	31.2355	9.2114	83.1192	106.285	65.0521	141.553	93.3682	126.943	7.88634	63.7999	26.3893	14.7082	22.5511	0	78.0182	117.791	82.6687	178.893	104.719	114.76	20.4877	19.2549	20.2234	94.7021	103.303	110.156	35.8431	20.5487	11.2756	97.9046	130.781	109.739	1
TRINITY_DN23139_c0_g3_i1	15.6868	9.72706	0	10.4566	12.6873	7.32301	28.9647	41.4937	83.6709	103.094	63.4871	74.5782	18.3367	70.783	8.90158	22.9721	21.4915	15.8133	82.5698	76.9361	101.405	166.05	113.534	95.813	12.7069	5.2283	10.0052	35.2292	93.3825	69.0326	44.5598	15.9368	18.6524	79.7529	133.728	104.674	1
TRINITY_DN12125_c0_g1_i2	71.6046	59.1388	61.8567	47.5118	41.7594	72.4958	114.472	104.379	107.405	202.901	119.048	146.313	64.0873	55.8766	87.2819	64.8003	37.6414	49.1088	120.595	85.8553	241.321	248.337	106.47	133.187	65.3717	54.6842	57.1276	109.425	155.153	132.68	59.9819	76.0411	43.3751	103.225	244.829	119.829	1
TRINITY_DN22823_c0_g1_i7	7.35083	5.38109	1.77371	3.23287	1.9857	1.12222	11.3548	8.47923	10.6489	11.0574	4.99929	13.8349	5.6813	3.15771	0.447981	2.38412	0.564824	0.79818	13.9444	10.507	7.12763	12.035	10.7093	16.3534	6.36596	2.50329	1.55396	9.91701	10.8531	9.41709	4.41951	1.41605	0.681502	12.2257	9.58132	13.5313	1
TRINITY_DN4990_c0_g1_i1	11.9225	30.0171	10.8188	12.4498	35.1665	21.8481	56.9064	38.4193	187.619	207.15	115.357	225.865	24.2126	29.8791	27.8086	15.2625	35.0128	26.7152	49.2263	40.6069	192.99	160.227	128.783	234.225	20.9698	11.6343	28.5073	47.6628	197.385	170.611	27.0459	21.5356	30.864	44.9166	176.608	181.504	1
TRINITY_DN5192_c0_g1_i1	81.1043	85.1308	85.4482	45.9419	52.4654	40.7101	131.08	130.43	57.3376	45.9747	38.3083	34.468	52.887	36.9099	41.6718	51.7046	34.6724	31.6354	51.0672	97.902	51.0512	77.127	33.1439	22.5288	83.1175	65.695	46.5877	130.755	51.6561	36.3882	44.8984	46.6882	33.1539	74.4846	64.0891	27.8364	4
TRINITY_DN8490_c0_g1_i1	16.1496	10.79	10.1156	5.20934	5.22328	5.91623	20.3869	25.8288	32.0117	75.163	44.9309	56.01	7.48485	15.231	3.14842	2.61541	11.4215	5.25919	22.6949	30.4156	115.372	78.3584	40.5998	46.2277	13.4698	7.66247	5.56975	23.1078	53.5874	50.4704	11.3579	2.88192	8.34034	26.5553	96.8652	43.4138	1
TRINITY_DN16887_c0_g2_i1	0	0	0	0	0	11.6752	7.34543	15.2725	28.2713	25.2803	10.6604	13.8142	0	0	0	1.04095	1.95153	0	2.99419	13.8929	3.73528	6.542	1.31629	3.94586	0	0	5.8376	11.309	26.7758	12.2373	0	0.520475	0.975765	8.44355	5.13864	2.63108	1
TRINITY_DN26214_c0_g1_i1	18.3505	24.7783	16.7966	15.1152	20.7854	16.8282	28.2055	39.4613	74.6596	63.0945	76.7889	148.457	12.4599	28.5051	12.6112	10.1417	15.8112	14.2274	20.2552	39.8195	27.6392	44.9614	96.8373	92.7797	21.5644	15.9559	18.8068	33.8334	68.877	112.623	20.4825	11.3765	15.0193	30.0373	36.3003	94.8085	1
TRINITY_DN41095_c0_g1_i1	4.76381	7.0044	4.61584	7.67914	6.46999	2.91021	11.6315	15.409	16.4192	15.6862	11.8674	14.668	3.68687	9.25538	5.23	1.55016	1.46255	2.58824	8.44355	8.57191	10.5713	14.2933	12.7641	15.3438	5.8841	6.14749	4.6901	13.5203	16.0527	13.2677	6.47113	3.39008	2.0254	8.50773	12.4323	14.054	1
TRINITY_DN18577_c0_g1_i1	13.3598	5.26672	0	7.34108	2.72512	3.06084	61.1391	33.0611	38.0746	52.2784	9.80086	20.531	5.17141	2.16549	6.7237	8.15734	1.53773	3.81138	38.5612	24.2501	41.3935	61.0752	9.29758	13.697	9.31326	3.67054	2.89298	47.1001	45.1765	15.1659	3.66845	7.44052	2.67456	31.4057	51.2344	11.4973	4
TRINITY_DN23013_c0_g3_i2	26.8217	21.305	11.2632	14.8974	25.2399	18.1067	26.6892	44.6001	21.8554	22.7404	25.9952	16.7752	18.5608	27.3594	11.8772	24.0779	25.3676	22.5412	24.4658	35.5842	17.8711	27.9325	15.9862	12.9406	24.0633	13.0803	21.6733	35.6446	22.2979	21.3852	22.9601	17.9776	23.9544	30.025	22.9018	14.4634	4
TRINITY_DN41203_c0_g1_i1	167.898	131.405	173.63	167.12	132.254	141.355	74.4441	49.8648	11.1788	12.0301	4.87402	5.18294	152.225	109.584	220.869	143.173	125.154	130.719	44.0168	37.4194	5.32439	15.3312	6.63897	4.90281	149.651	170.375	136.804	62.1545	11.6044	5.02848	130.904	182.021	127.936	40.7181	10.3278	5.77089	2
TRINITY_DN18924_c0_g1_i3	7.97194	7.51225	8.66572	12.854	12.9413	14.6061	1.53854	0.72706	0	0	0	0	2.05458	6.8589	4.37351	7.11699	12.2471	19.9134	0.532051	0.815551	0.12274	0.231352	0.136718	0	7.74209	10.7599	13.7737	1.1328	0	0	4.45674	5.74525	16.0802	0.673801	0.177046	0.068359	2
TRINITY_DN8123_c0_g1_i3	23.764	0	0	2.61515	0	5.44695	68.2642	82.5456	1947.06	2224.11	4020.51	10871.7	9.0834	3.82356	6.65352	0	23.9776	52.3685	30.2223	84.5252	385.826	322.578	4755.71	5721	11.882	1.30757	2.72348	75.4049	2085.59	7446.11	6.45348	3.32676	38.173	57.3738	354.202	5238.35	1
TRINITY_DN1071_c0_g1_i1	19.1446	36.3157	13.4003	25.8208	22.5358	9.00847	48.6492	68.8962	206.535	126.683	50.1818	122.269	7.60466	0	7.30488	4.76555	21.8691	23.091	15.8539	51.4204	30.3495	51.2319	69.2376	76.9357	27.7302	19.6105	15.7721	58.7727	166.609	86.2254	3.80233	6.03521	22.48	33.6371	40.7907	73.0866	1
TRINITY_DN10374_c0_g1_i1	303.335	348.495	264.299	314.193	339.253	331.258	578.602	671.342	1366.44	2195.51	880.764	1363.93	301.016	424.581	307.018	355.178	254.001	265.792	620.783	631.082	2347.63	2287.29	1072.77	1768.47	325.915	289.246	335.255	624.972	1780.98	1122.35	362.798	331.098	259.897	625.933	2317.46	1420.62	1
[truncated: 15,800 more rows]
