# Supplementary material for: Exploring the genetics of lesion and nodal resistance in pea (Pisum sativum L.) to Sclerotinia sclerotiorum using genome‐wide association studies and RNA‐Seq
Source: Plant Direct. 2018 Jun 26;2(6):e00064. doi: 10.1002/pld3.64 (PMC6508546; doi:10.1002/pld3.64)
Supplement: Supplementary file 11 [file PLD3-2-e00064-s011.xlsx]

## Sheet: Sheet1
TABLE S6 Significant DE in mock samples between two pea genotypes
Transcript	logFC (PI240515 vs 'Lifter')	q value
TRINITY_DN43974_c0_g1_i1	5.25	8.18179e-11
TRINITY_DN687_c0_g1_i2	-5.31393	8.18179e-11
TRINITY_DN21968_c0_g1_i1	4.90391	1.20079e-10
TRINITY_DN23405_c0_g3_i4	5.19451	1.20079e-10
TRINITY_DN24037_c1_g1_i1	5.12432	1.20079e-10
TRINITY_DN18828_c0_g1_i1	5.00591	1.7814e-10
TRINITY_DN13734_c0_g1_i1	-6.19705	4.5261e-10
TRINITY_DN20240_c0_g1_i3	4.47467	4.5261e-10
TRINITY_DN20606_c0_g3_i1	4.59278	4.5261e-10
TRINITY_DN23173_c2_g1_i2	-4.61215	4.5261e-10
TRINITY_DN23543_c2_g1_i1	-4.73814	4.5261e-10
TRINITY_DN6034_c0_g1_i1	-4.5819	4.5261e-10
TRINITY_DN21739_c1_g1_i1	4.42511	5.27755e-10
TRINITY_DN18828_c1_g1_i1	-4.41278	7.25583e-10
TRINITY_DN23997_c2_g4_i3	4.5983	7.25583e-10
TRINITY_DN4089_c0_g1_i1	4.51083	9.34532e-10
TRINITY_DN23006_c0_g1_i1	4.3624	1.63833e-09
TRINITY_DN27196_c0_g1_i1	-4.36879	1.63833e-09
TRINITY_DN9578_c0_g1_i1	-4.23707	1.73579e-09
TRINITY_DN23985_c0_g6_i1	4.3245	1.90025e-09
TRINITY_DN23986_c0_g5_i3	4.62041	1.90025e-09
TRINITY_DN9704_c0_g1_i1	4.14962	2.28483e-09
TRINITY_DN22880_c0_g1_i4	4.0646	2.32419e-09
TRINITY_DN577_c0_g1_i1	-4.45589	2.47575e-09
TRINITY_DN19864_c1_g2_i6	-4.19041	2.58455e-09
TRINITY_DN8697_c0_g1_i1	4.09334	2.58455e-09
TRINITY_DN19081_c0_g1_i1	4.11686	3.06248e-09
TRINITY_DN23729_c1_g3_i20	4.09533	3.19628e-09
TRINITY_DN8483_c0_g1_i1	-4.06344	3.20576e-09
TRINITY_DN15955_c0_g2_i1	-4.05633	3.73632e-09
TRINITY_DN23455_c1_g3_i2	4.10549	3.73632e-09
TRINITY_DN24944_c0_g1_i1	4.46248	3.73632e-09
TRINITY_DN23046_c0_g4_i3	3.91325	4.61006e-09
TRINITY_DN16106_c1_g1_i4	3.96618	4.65276e-09
TRINITY_DN34404_c0_g1_i1	3.95595	4.65276e-09
TRINITY_DN19046_c0_g1_i3	-4.04462	5.03683e-09
TRINITY_DN23405_c0_g1_i2	4.32875	5.03683e-09
TRINITY_DN23895_c3_g3_i1	-4.01485	5.03683e-09
TRINITY_DN17281_c0_g1_i1	3.85687	6.39181e-09
TRINITY_DN44002_c0_g1_i1	-4.04552	8.4134e-09
TRINITY_DN13298_c0_g1_i1	3.75395	9.45126e-09
TRINITY_DN4095_c0_g1_i1	-3.78819	1.05265e-08
TRINITY_DN20679_c2_g1_i2	-4.02609	1.0896e-08
TRINITY_DN23830_c0_g1_i3	3.75109	1.15334e-08
TRINITY_DN3729_c0_g1_i1	3.92324	1.21105e-08
TRINITY_DN23523_c2_g3_i5	-3.70182	1.23606e-08
TRINITY_DN23198_c0_g1_i9	2.06665	1.32697e-08
TRINITY_DN19330_c0_g1_i2	1.48971	1.45486e-08
TRINITY_DN23729_c0_g1_i3	-3.50537	1.52931e-08
TRINITY_DN23501_c2_g2_i1	3.70595	1.97989e-08
TRINITY_DN13298_c0_g2_i1	3.66843	2.05164e-08
TRINITY_DN20517_c0_g1_i1	1.86673	2.05164e-08
TRINITY_DN6780_c0_g1_i2	3.75207	2.07087e-08
TRINITY_DN22866_c0_g3_i1	4.76889	2.16947e-08
TRINITY_DN17470_c0_g1_i1	3.54984	2.25568e-08
TRINITY_DN1832_c0_g1_i1	3.56074	2.26437e-08
TRINITY_DN8308_c0_g1_i1	3.66003	2.26437e-08
TRINITY_DN23700_c0_g4_i4	3.59256	2.52776e-08
TRINITY_DN11331_c0_g1_i1	3.52866	2.58772e-08
TRINITY_DN16372_c0_g1_i2	3.52809	2.58772e-08
TRINITY_DN43532_c0_g1_i1	3.51311	2.882e-08
TRINITY_DN22989_c0_g1_i1	3.68189	3.02795e-08
TRINITY_DN23745_c1_g1_i1	-3.68216	3.02795e-08
TRINITY_DN20223_c0_g3_i1	1.90871	3.22169e-08
TRINITY_DN158_c0_g1_i1	3.62756	3.26407e-08
TRINITY_DN14771_c0_g1_i1	-3.54931	3.54429e-08
TRINITY_DN18787_c0_g1_i1	3.83282	3.95994e-08
TRINITY_DN22070_c1_g2_i18	3.67856	4.1943e-08
TRINITY_DN4613_c0_g1_i1	3.41629	4.1943e-08
TRINITY_DN944_c0_g1_i2	-3.49678	4.1943e-08
TRINITY_DN23833_c1_g1_i2	1.57785	5.03522e-08
TRINITY_DN24001_c0_g1_i2	3.48316	5.25563e-08
TRINITY_DN23937_c0_g2_i4	-1.76124	5.27604e-08
TRINITY_DN23591_c1_g1_i2	3.59442	5.30085e-08
TRINITY_DN15389_c0_g1_i3	3.45784	5.55404e-08
TRINITY_DN24997_c0_g1_i1	3.91177	5.55404e-08
TRINITY_DN7142_c0_g1_i1	2.26751	5.67521e-08
TRINITY_DN23953_c1_g2_i2	3.37441	5.78037e-08
TRINITY_DN22655_c0_g1_i3	-1.93959	5.99516e-08
TRINITY_DN8544_c0_g1_i1	-3.49321	5.99516e-08
TRINITY_DN41471_c0_g1_i1	3.40617	6.28819e-08
TRINITY_DN21275_c1_g1_i2	2.17242	7.41776e-08
TRINITY_DN6942_c0_g1_i1	3.74441	7.55342e-08
TRINITY_DN11236_c0_g1_i2	3.3151	7.89401e-08
TRINITY_DN11245_c0_g1_i2	-3.32364	7.89401e-08
TRINITY_DN20721_c0_g1_i2	3.7951	7.89401e-08
TRINITY_DN23933_c0_g1_i2	3.32465	7.89401e-08
TRINITY_DN2815_c0_g1_i1	3.79286	8.29304e-08
TRINITY_DN1435_c0_g1_i1	-3.3572	8.30505e-08
TRINITY_DN24075_c0_g1_i4	-1.74408	9.08273e-08
TRINITY_DN23995_c0_g2_i7	4.66349	9.62988e-08
TRINITY_DN3287_c0_g1_i2	3.26866	9.62988e-08
TRINITY_DN45447_c0_g1_i1	-3.49889	9.81939e-08
TRINITY_DN24046_c0_g3_i2	3.32863	1.03119e-07
TRINITY_DN17249_c0_g1_i1	-3.33057	1.04572e-07
TRINITY_DN17497_c1_g1_i4	-1.24379	1.04754e-07
TRINITY_DN15226_c0_g1_i2	3.23072	1.07892e-07
TRINITY_DN22560_c0_g1_i3	3.5534	1.07892e-07
TRINITY_DN12203_c0_g1_i2	3.23174	1.14945e-07
TRINITY_DN42673_c0_g1_i1	3.25719	1.14945e-07
TRINITY_DN22302_c0_g1_i1	4.136	1.17073e-07
TRINITY_DN1078_c0_g1_i1	3.22014	1.35712e-07
TRINITY_DN21626_c0_g1_i7	3.82365	1.63589e-07
TRINITY_DN16087_c0_g1_i2	-3.4242	1.73899e-07
TRINITY_DN23626_c0_g2_i1	3.47118	1.79916e-07
TRINITY_DN13540_c0_g1_i2	-3.23898	1.80437e-07
TRINITY_DN23975_c1_g3_i7	2.85326	1.81639e-07
TRINITY_DN15458_c0_g1_i4	3.11269	1.88778e-07
TRINITY_DN21218_c0_g1_i2	3.251	1.88778e-07
TRINITY_DN8904_c0_g1_i1	3.10678	2.19627e-07
TRINITY_DN12545_c0_g1_i2	-3.29575	2.21771e-07
TRINITY_DN9755_c0_g1_i1	3.12073	2.21771e-07
TRINITY_DN10598_c0_g1_i1	-3.20172	2.29139e-07
TRINITY_DN639_c0_g1_i1	3.08858	2.38103e-07
TRINITY_DN23897_c0_g1_i1	-3.27415	2.42415e-07
TRINITY_DN784_c0_g1_i1	-3.35614	2.64285e-07
TRINITY_DN6522_c0_g1_i2	3.55659	2.6919e-07
TRINITY_DN22210_c2_g4_i3	-3.53602	2.81809e-07
TRINITY_DN23729_c1_g4_i8	3.2998	2.94823e-07
TRINITY_DN13600_c0_g1_i5	-3.16731	3.0301e-07
TRINITY_DN18114_c0_g1_i2	1.86114	3.0301e-07
TRINITY_DN23606_c0_g1_i8	3.02975	3.96959e-07
TRINITY_DN23631_c0_g2_i1	3.08072	3.96959e-07
TRINITY_DN23828_c0_g2_i4	-3.24057	4.07314e-07
TRINITY_DN18803_c0_g1_i2	-3.06562	4.13158e-07
TRINITY_DN15073_c0_g1_i3	2.9306	4.2521e-07
TRINITY_DN24293_c0_g1_i1	-3.2763	4.37628e-07
TRINITY_DN16997_c0_g1_i1	4.08486	4.53335e-07
TRINITY_DN23071_c1_g1_i1	1.36171	4.53335e-07
TRINITY_DN23123_c0_g3_i1	2.9519	4.72705e-07
TRINITY_DN23700_c0_g3_i3	-3.06667	4.7747e-07
TRINITY_DN13570_c0_g1_i2	2.99142	4.89922e-07
TRINITY_DN20839_c0_g1_i7	3.10801	4.89922e-07
TRINITY_DN7713_c0_g1_i1	-3.03721	4.9563e-07
TRINITY_DN23640_c0_g2_i1	3.21839	5.03621e-07
TRINITY_DN22807_c0_g1_i4	1.45332	5.25745e-07
TRINITY_DN20485_c0_g2_i1	-3.48666	5.34537e-07
TRINITY_DN23053_c0_g1_i1	3.00967	6.086e-07
TRINITY_DN23691_c2_g4_i5	3.45835	6.3321e-07
TRINITY_DN24037_c1_g2_i3	3.36638	6.78894e-07
TRINITY_DN23986_c0_g4_i1	4.2722	6.93653e-07
TRINITY_DN8646_c0_g1_i2	2.91749	7.47799e-07
TRINITY_DN22100_c1_g1_i2	2.89239	7.67583e-07
TRINITY_DN12065_c0_g1_i1	2.53179	8.47596e-07
TRINITY_DN23087_c1_g1_i4	2.35554	8.54683e-07
TRINITY_DN11174_c0_g1_i1	-3.07579	8.6091e-07
TRINITY_DN9380_c0_g1_i1	2.898	9.19977e-07
TRINITY_DN23381_c1_g3_i1	-3.77978	9.59117e-07
TRINITY_DN23739_c0_g2_i18	-2.5065	1.21909e-06
TRINITY_DN23947_c2_g1_i5	-2.78425	1.28553e-06
TRINITY_DN23918_c1_g1_i10	3.20713	1.29021e-06
TRINITY_DN2163_c0_g1_i1	4.4527	1.3696e-06
TRINITY_DN23986_c0_g1_i18	2.75307	1.3717e-06
TRINITY_DN45746_c0_g1_i1	0.858016	1.90375e-06
TRINITY_DN23860_c0_g1_i11	0.944969	1.9083e-06
TRINITY_DN23837_c1_g1_i8	2.49834	1.97506e-06
TRINITY_DN21668_c0_g1_i5	-0.966186	2.05282e-06
TRINITY_DN48987_c0_g1_i1	2.41122	2.09059e-06
TRINITY_DN8234_c0_g1_i2	0.973093	2.13061e-06
TRINITY_DN22321_c2_g1_i2	2.97396	2.34085e-06
TRINITY_DN23560_c0_g6_i1	0.990381	2.40785e-06
TRINITY_DN23561_c2_g3_i7	1.25619	2.44653e-06
TRINITY_DN22762_c0_g1_i1	-1.0197	2.61675e-06
TRINITY_DN13574_c0_g1_i3	0.984257	2.81276e-06
TRINITY_DN20294_c0_g1_i1	0.880126	2.84931e-06
TRINITY_DN17588_c0_g1_i2	3.32044	2.92975e-06
TRINITY_DN23186_c3_g2_i1	-1.02825	3.09611e-06
TRINITY_DN12225_c0_g1_i2	-1.07815	3.25949e-06
TRINITY_DN24036_c2_g1_i14	-1.63065	3.28095e-06
TRINITY_DN23835_c0_g2_i3	-2.81916	3.33523e-06
TRINITY_DN14940_c0_g1_i3	-1.24133	3.4007e-06
TRINITY_DN22157_c0_g1_i7	-1.41874	3.4007e-06
TRINITY_DN24000_c5_g1_i5	-2.57622	3.40897e-06
TRINITY_DN9336_c0_g1_i1	2.32845	3.58162e-06
TRINITY_DN23933_c1_g1_i13	-1.5496	3.65586e-06
TRINITY_DN17015_c0_g1_i1	-2.42823	3.69566e-06
TRINITY_DN23541_c1_g5_i1	-2.87424	3.77302e-06
TRINITY_DN20040_c0_g2_i3	2.72125	3.81011e-06
TRINITY_DN21867_c0_g1_i1	1.44491	3.93903e-06
TRINITY_DN10599_c0_g1_i1	-2.75851	4.03042e-06
TRINITY_DN14894_c0_g1_i3	3.00563	4.10448e-06
TRINITY_DN20689_c0_g1_i1	1.16203	4.22127e-06
TRINITY_DN22883_c0_g2_i2	0.950392	4.22127e-06
TRINITY_DN22292_c0_g1_i2	0.906432	4.34488e-06
TRINITY_DN23618_c0_g1_i1	-1.2672	4.53681e-06
TRINITY_DN23945_c1_g6_i5	-2.4808	4.54554e-06
TRINITY_DN22842_c1_g1_i9	-1.93937	5.26932e-06
TRINITY_DN12410_c0_g1_i1	-2.04919	5.4096e-06
TRINITY_DN20298_c0_g1_i6	2.05791	5.49657e-06
TRINITY_DN23381_c0_g1_i2	2.80075	5.49657e-06
TRINITY_DN17057_c0_g1_i2	2.18901	5.62789e-06
TRINITY_DN9858_c0_g1_i1	-2.28248	5.88361e-06
TRINITY_DN20984_c0_g1_i1	0.914798	5.98139e-06
TRINITY_DN22575_c1_g1_i4	2.46665	6.4761e-06
TRINITY_DN23516_c0_g1_i1	2.79076	7.64235e-06
TRINITY_DN23473_c1_g1_i1	-2.86139	7.92981e-06
TRINITY_DN19677_c1_g1_i1	0.761849	8.16945e-06
TRINITY_DN23944_c3_g1_i5	1.99643	8.47937e-06
TRINITY_DN20692_c0_g1_i1	1.42575	9.54218e-06
TRINITY_DN23827_c4_g2_i2	2.06006	9.83945e-06
TRINITY_DN17428_c0_g1_i1	2.7694	9.84418e-06
TRINITY_DN22222_c0_g1_i5	-1.39159	1.0154e-05
TRINITY_DN22015_c0_g1_i1	1.29325	1.0412e-05
TRINITY_DN19445_c1_g1_i1	-2.89932	1.2659e-05
TRINITY_DN21157_c0_g3_i5	3.15926	1.36397e-05
TRINITY_DN13753_c0_g1_i1	-1.34023	1.42003e-05
TRINITY_DN16276_c0_g1_i2	-2.65418	1.42003e-05
TRINITY_DN22932_c0_g1_i1	0.929331	1.50154e-05
TRINITY_DN14732_c0_g1_i2	2.0405	1.50224e-05
TRINITY_DN21055_c0_g1_i1	-3.51195	1.51386e-05
TRINITY_DN23236_c0_g1_i4	1.54585	1.57339e-05
TRINITY_DN14464_c0_g1_i1	0.866422	1.58896e-05
TRINITY_DN20260_c0_g1_i1	-1.07378	1.62464e-05
TRINITY_DN20280_c0_g1_i1	1.3108	1.62464e-05
TRINITY_DN23626_c0_g1_i12	3.07951	1.62464e-05
TRINITY_DN14569_c0_g1_i2	-0.878524	1.64527e-05
TRINITY_DN22499_c0_g1_i1	-2.01998	1.67622e-05
TRINITY_DN16189_c0_g1_i2	0.741158	1.7138e-05
TRINITY_DN14502_c0_g1_i1	2.83472	1.73282e-05
TRINITY_DN16626_c0_g1_i2	-0.965525	1.75748e-05
TRINITY_DN23437_c0_g1_i2	-1.35488	1.77553e-05
TRINITY_DN24010_c2_g1_i7	-2.05894	1.90539e-05
TRINITY_DN14117_c0_g1_i2	1.20068	1.99809e-05
TRINITY_DN2774_c0_g1_i2	-0.804253	2.0015e-05
TRINITY_DN15374_c0_g1_i1	2.61035	2.03184e-05
TRINITY_DN23740_c1_g1_i1	-0.68083	2.19373e-05
TRINITY_DN23749_c0_g1_i8	-2.33815	2.26852e-05
TRINITY_DN19568_c0_g1_i1	-1.30174	2.42191e-05
TRINITY_DN23344_c1_g2_i3	-0.820289	2.42191e-05
TRINITY_DN23013_c0_g2_i1	0.699319	2.43586e-05
TRINITY_DN23559_c0_g2_i3	-0.682041	2.51889e-05
TRINITY_DN23376_c2_g1_i4	-0.911931	2.57854e-05
TRINITY_DN23725_c0_g6_i1	2.95762	2.59622e-05
TRINITY_DN24023_c0_g1_i15	-1.97616	2.62595e-05
TRINITY_DN18941_c0_g1_i1	2.34047	2.63054e-05
TRINITY_DN23860_c0_g3_i1	2.49208	2.75135e-05
TRINITY_DN8730_c0_g1_i1	1.47933	2.75135e-05
TRINITY_DN23916_c0_g1_i3	1.66167	2.76396e-05
TRINITY_DN23517_c1_g1_i9	2.97122	2.82932e-05
TRINITY_DN21334_c0_g1_i1	-0.745561	2.84908e-05
TRINITY_DN16243_c0_g1_i4	0.727096	3.00421e-05
TRINITY_DN9131_c0_g1_i1	1.81527	3.14979e-05
TRINITY_DN15897_c0_g1_i1	0.686748	3.17178e-05
TRINITY_DN21601_c0_g1_i6	-0.674442	3.18652e-05
TRINITY_DN11753_c0_g1_i1	-1.28205	3.23521e-05
TRINITY_DN23044_c0_g1_i2	-1.43978	3.26259e-05
TRINITY_DN20627_c0_g1_i2	-1.44646	3.3415e-05
TRINITY_DN23863_c0_g2_i2	0.876387	3.3415e-05
TRINITY_DN22680_c0_g1_i2	-1.35536	3.54186e-05
TRINITY_DN8078_c0_g1_i1	0.907554	3.54186e-05
TRINITY_DN23455_c2_g1_i3	2.24435	3.57456e-05
TRINITY_DN12917_c0_g1_i1	1.34339	3.6869e-05
TRINITY_DN5157_c0_g1_i1	1.02152	3.77758e-05
TRINITY_DN10721_c1_g1_i1	1.89386	3.89029e-05
TRINITY_DN23749_c0_g2_i1	-2.17324	4.03487e-05
TRINITY_DN23943_c0_g1_i1	-0.937587	4.17807e-05
TRINITY_DN12776_c0_g1_i1	0.738369	4.4284e-05
TRINITY_DN33025_c0_g1_i1	-2.31446	4.52446e-05
TRINITY_DN15469_c0_g1_i3	-3.11768	4.61126e-05
TRINITY_DN23331_c0_g1_i5	3.24166	4.62383e-05
TRINITY_DN9251_c0_g1_i2	0.801545	4.63191e-05
TRINITY_DN20852_c0_g1_i5	0.874217	4.92702e-05
TRINITY_DN20652_c0_g1_i1	-1.06372	4.94663e-05
TRINITY_DN23472_c2_g5_i1	3.22624	5.08515e-05
TRINITY_DN22702_c0_g1_i1	1.86492	5.10255e-05
TRINITY_DN8322_c1_g1_i1	0.974584	5.10255e-05
TRINITY_DN4176_c0_g1_i1	-0.653672	5.7411e-05
TRINITY_DN21447_c0_g1_i2	-1.30656	5.75188e-05
TRINITY_DN20876_c0_g1_i2	0.672591	5.75493e-05
TRINITY_DN17533_c0_g1_i1	-1.00317	5.82519e-05
TRINITY_DN24072_c2_g1_i9	-1.91025	6.01307e-05
TRINITY_DN12234_c0_g1_i2	2.29852	6.0165e-05
TRINITY_DN7471_c0_g1_i1	0.882345	6.0165e-05
TRINITY_DN23566_c0_g4_i2	2.61854	6.02121e-05
TRINITY_DN23527_c0_g1_i1	1.89131	6.16709e-05
TRINITY_DN21138_c0_g1_i1	-0.658055	6.24233e-05
TRINITY_DN24059_c1_g3_i1	-1.39263	6.36154e-05
TRINITY_DN24037_c2_g1_i20	1.01025	6.38638e-05
TRINITY_DN23527_c1_g3_i2	1.06765	6.51045e-05
TRINITY_DN24054_c3_g1_i9	1.43506	6.74314e-05
TRINITY_DN22001_c0_g1_i1	-0.732017	6.89437e-05
TRINITY_DN20351_c0_g1_i1	2.1283	7.00666e-05
TRINITY_DN19922_c0_g1_i1	0.787903	7.24766e-05
TRINITY_DN21895_c0_g1_i1	-0.614679	7.35485e-05
TRINITY_DN21183_c0_g1_i1	0.704719	7.45974e-05
TRINITY_DN23278_c0_g1_i15	3.21104	7.49758e-05
TRINITY_DN14115_c0_g1_i2	-2.2041	7.68234e-05
TRINITY_DN22325_c0_g1_i2	1.49197	7.68234e-05
TRINITY_DN14021_c0_g1_i1	2.75553	7.72799e-05
TRINITY_DN23179_c0_g1_i2	0.962845	7.78868e-05
TRINITY_DN23202_c0_g1_i2	1.04946	8.06485e-05
TRINITY_DN24005_c0_g1_i2	-1.06567	8.06485e-05
TRINITY_DN12445_c0_g1_i1	-0.71322	8.34903e-05
TRINITY_DN12268_c0_g1_i4	0.794269	8.35238e-05
TRINITY_DN17380_c0_g1_i1	0.74694	8.35238e-05
TRINITY_DN23123_c0_g2_i4	-0.968004	8.53105e-05
TRINITY_DN19484_c0_g1_i4	-0.605726	8.67252e-05
TRINITY_DN12146_c0_g1_i1	-1.45473	8.93487e-05
TRINITY_DN15791_c0_g1_i1	0.99539	8.95942e-05
TRINITY_DN20726_c0_g1_i1	-1.81543	9.18239e-05
TRINITY_DN20692_c0_g2_i1	1.0913	9.73306e-05
TRINITY_DN15834_c1_g1_i3	0.607675	9.97447e-05
TRINITY_DN15834_c0_g1_i1	0.760645	0.000103257
TRINITY_DN21128_c0_g1_i3	2.90631	0.000104272
TRINITY_DN19708_c0_g1_i1	1.26391	0.000107077
TRINITY_DN8313_c0_g1_i1	1.94045	0.000108482
TRINITY_DN23713_c0_g2_i2	2.63066	0.000110892
TRINITY_DN4798_c0_g1_i1	1.00003	0.000115333
TRINITY_DN14786_c0_g1_i2	-1.19953	0.000116437
TRINITY_DN23587_c0_g1_i7	1.29971	0.000118343
TRINITY_DN22908_c0_g2_i2	0.705586	0.000119846
TRINITY_DN23985_c0_g5_i1	-1.24234	0.00012152
TRINITY_DN23881_c2_g1_i13	-1.96511	0.0001227
TRINITY_DN13352_c0_g2_i1	0.725799	0.000133364
TRINITY_DN20236_c0_g1_i2	1.08412	0.000136284
TRINITY_DN23443_c1_g5_i11	-1.79587	0.000139401
TRINITY_DN20485_c0_g1_i4	-2.5725	0.000141033
TRINITY_DN40911_c0_g1_i1	0.550356	0.000142536
TRINITY_DN18294_c0_g1_i7	-0.856896	0.000143225
TRINITY_DN14982_c0_g1_i3	-1.38525	0.000145308
TRINITY_DN15031_c1_g1_i1	1.46456	0.00014587
TRINITY_DN22102_c0_g1_i1	-1.03459	0.00014587
TRINITY_DN13240_c0_g1_i2	1.25368	0.000148079
TRINITY_DN13630_c0_g1_i2	1.70373	0.000154546
TRINITY_DN18729_c0_g1_i1	1.67813	0.000157075
TRINITY_DN19215_c0_g1_i2	-1.56206	0.000157075
TRINITY_DN21275_c2_g3_i3	0.747021	0.000157186
TRINITY_DN9288_c0_g1_i1	2.28946	0.000164336
TRINITY_DN17226_c0_g1_i1	-0.655691	0.000165887
TRINITY_DN17323_c0_g1_i3	-1.1273	0.000169645
TRINITY_DN23895_c3_g2_i9	-0.654103	0.000174707
TRINITY_DN12852_c0_g1_i1	0.788712	0.000179608
TRINITY_DN23741_c1_g1_i22	1.77436	0.00018462
TRINITY_DN9045_c0_g1_i2	-1.0846	0.000188924
TRINITY_DN19631_c0_g1_i1	-0.940914	0.000190003
TRINITY_DN24037_c2_g2_i5	-2.08452	0.00019883
TRINITY_DN23580_c0_g1_i2	-1.02367	0.00020717
TRINITY_DN21710_c0_g1_i1	0.577381	0.000207659
TRINITY_DN19995_c0_g1_i4	1.32741	0.000208279
TRINITY_DN46479_c0_g1_i1	2.02531	0.000208841
TRINITY_DN5264_c0_g1_i1	-2.5802	0.000208841
TRINITY_DN55258_c0_g1_i1	0.551892	0.000209109
TRINITY_DN21508_c0_g1_i1	-0.65933	0.000209755
TRINITY_DN23978_c0_g1_i5	0.870713	0.000214135
TRINITY_DN15721_c0_g1_i3	0.986778	0.000218957
TRINITY_DN23071_c2_g1_i3	1.15471	0.000219463
TRINITY_DN18033_c0_g1_i2	-1.42926	0.000220592
TRINITY_DN22404_c0_g2_i1	-0.599474	0.000220592
TRINITY_DN21640_c1_g2_i1	2.62022	0.000223242
TRINITY_DN10946_c0_g1_i2	0.678029	0.000226657
TRINITY_DN23175_c0_g1_i2	1.03375	0.000226657
TRINITY_DN17539_c1_g1_i1	0.897111	0.000227992
TRINITY_DN21324_c0_g2_i2	2.13698	0.000231325
TRINITY_DN11244_c0_g1_i1	-1.21292	0.00023712
TRINITY_DN21254_c0_g1_i1	-0.617685	0.00023712
TRINITY_DN22000_c0_g1_i1	0.889286	0.00023712
TRINITY_DN20083_c0_g1_i1	-0.953334	0.000238483
TRINITY_DN22099_c0_g1_i2	-0.679495	0.000243331
TRINITY_DN12666_c0_g1_i1	0.619736	0.000244313
TRINITY_DN22945_c1_g1_i2	0.565544	0.000245526
TRINITY_DN21598_c0_g1_i4	0.747986	0.000247409
TRINITY_DN15983_c0_g1_i1	2.55137	0.000256789
TRINITY_DN2977_c0_g1_i2	1.41272	0.000259139
TRINITY_DN17977_c0_g1_i1	-0.643161	0.000260454
TRINITY_DN19407_c0_g1_i4	-0.999239	0.000260485
TRINITY_DN17630_c0_g1_i1	1.04698	0.000264147
TRINITY_DN21402_c0_g2_i1	0.672656	0.000266881
TRINITY_DN23617_c0_g1_i2	-1.98151	0.000266881
TRINITY_DN4907_c0_g1_i1	0.864802	0.00027324
TRINITY_DN17327_c2_g1_i1	0.719142	0.000277742
TRINITY_DN22499_c0_g2_i1	-1.73363	0.000281439
TRINITY_DN22263_c0_g2_i1	1.57215	0.000282548
TRINITY_DN14384_c0_g1_i1	-1.56822	0.000284247
TRINITY_DN23856_c0_g1_i1	0.806098	0.000285749
TRINITY_DN14989_c0_g1_i1	0.827684	0.000288061
TRINITY_DN23712_c0_g1_i6	-0.831185	0.00029301
TRINITY_DN23088_c0_g1_i3	0.652921	0.000309197
TRINITY_DN13468_c0_g1_i3	1.63324	0.000310076
TRINITY_DN21915_c1_g1_i1	-0.590871	0.000315877
TRINITY_DN24030_c1_g1_i29	0.963818	0.000318028
TRINITY_DN12862_c0_g1_i1	-1.43694	0.000347748
TRINITY_DN20049_c0_g1_i3	0.708592	0.000369033
TRINITY_DN17789_c0_g1_i1	0.966809	0.000374371
TRINITY_DN22239_c0_g1_i3	0.612797	0.000374371
TRINITY_DN24042_c0_g2_i1	0.656392	0.000374371
TRINITY_DN9711_c1_g1_i1	-0.925587	0.000374371
TRINITY_DN21829_c0_g1_i1	-0.831043	0.000387256
TRINITY_DN23481_c0_g1_i4	1.42175	0.000394346
TRINITY_DN14147_c0_g1_i1	0.779987	0.000405509
TRINITY_DN18869_c0_g1_i1	1.5405	0.000405509
TRINITY_DN23985_c0_g1_i6	-0.795132	0.000411863
TRINITY_DN20192_c0_g1_i3	-0.923573	0.000412464
TRINITY_DN22876_c0_g1_i1	-0.857347	0.000412464
TRINITY_DN42548_c0_g1_i1	-1.48663	0.000412464
TRINITY_DN4548_c0_g1_i1	1.137	0.000412464
TRINITY_DN12913_c0_g1_i1	0.915708	0.000416372
TRINITY_DN20796_c0_g1_i3	-0.701605	0.000425824
TRINITY_DN23177_c2_g3_i2	-2.01886	0.000427923
TRINITY_DN0_c0_g1_i1	0.798576	0.000429643
TRINITY_DN23518_c1_g2_i2	-0.735378	0.000434337
TRINITY_DN3543_c0_g1_i1	0.694892	0.000438604
TRINITY_DN17838_c0_g1_i3	1.13679	0.000438613
TRINITY_DN23876_c4_g1_i3	1.66261	0.000438613
TRINITY_DN24085_c1_g1_i1	1.13893	0.000438613
TRINITY_DN15902_c0_g1_i1	-1.2241	0.000440146
TRINITY_DN23591_c1_g2_i6	1.32708	0.000440146
TRINITY_DN11359_c0_g1_i1	2.12513	0.000445653
TRINITY_DN22638_c0_g1_i3	0.939285	0.000447318
TRINITY_DN20797_c0_g1_i6	-0.933487	0.000457365
TRINITY_DN23273_c0_g1_i1	-0.901787	0.000462281
TRINITY_DN23690_c1_g1_i3	1.06867	0.000462549
TRINITY_DN23846_c0_g1_i15	-1.32458	0.00046822
TRINITY_DN20914_c0_g1_i2	0.66157	0.000469647
TRINITY_DN19419_c1_g1_i1	-0.646358	0.000475203
TRINITY_DN40888_c0_g1_i1	-1.08813	0.000476396
TRINITY_DN21982_c0_g1_i2	0.903643	0.000476918
TRINITY_DN23794_c0_g1_i2	-0.624375	0.000482256
TRINITY_DN17174_c1_g2_i2	-1.18051	0.000483286
TRINITY_DN13785_c0_g1_i1	0.63569	0.00048586
TRINITY_DN4368_c0_g1_i1	-0.602758	0.000503868
TRINITY_DN23399_c0_g1_i4	-0.893797	0.000515271
TRINITY_DN18415_c0_g1_i1	-0.528316	0.000516021
TRINITY_DN23071_c0_g1_i2	2.81544	0.000518555
TRINITY_DN23484_c1_g2_i7	-0.636706	0.000530227
TRINITY_DN3793_c0_g1_i1	1.18139	0.000530227
TRINITY_DN22865_c0_g1_i7	-2.41397	0.000530761
TRINITY_DN20635_c0_g2_i1	-0.894153	0.000538341
TRINITY_DN20223_c0_g2_i1	0.506822	0.000548207
TRINITY_DN4623_c0_g1_i2	-0.537981	0.00057393
TRINITY_DN14281_c0_g1_i1	-1.61295	0.00057605
TRINITY_DN21688_c0_g1_i2	-0.779081	0.000580759
TRINITY_DN18363_c0_g1_i4	-1.49812	0.000590718
TRINITY_DN16228_c0_g1_i2	-0.808252	0.000610194
TRINITY_DN23137_c1_g1_i1	-0.926222	0.00061728
TRINITY_DN20371_c0_g1_i5	2.35942	0.00061775
TRINITY_DN20417_c0_g1_i1	-1.02583	0.00061775
TRINITY_DN14925_c0_g1_i1	-1.6345	0.000619546
TRINITY_DN23589_c0_g1_i4	2.12431	0.00064515
TRINITY_DN19600_c0_g1_i2	-1.18145	0.000662289
TRINITY_DN22961_c0_g1_i1	-1.47464	0.000665773
TRINITY_DN12588_c0_g1_i1	1.49651	0.00067641
TRINITY_DN22349_c0_g1_i4	-0.537911	0.00067757
TRINITY_DN23563_c1_g1_i3	-0.959856	0.00067757
TRINITY_DN18900_c0_g1_i1	1.14884	0.000684157
TRINITY_DN21158_c0_g1_i4	0.573825	0.000684157
TRINITY_DN21466_c0_g1_i1	2.33195	0.00068446
TRINITY_DN25209_c0_g1_i1	1.52095	0.000686394
TRINITY_DN23430_c0_g1_i3	-0.618834	0.000701722
TRINITY_DN23862_c2_g1_i14	-1.20637	0.000701758
TRINITY_DN4945_c0_g1_i1	1.63025	0.000719076
TRINITY_DN10018_c0_g1_i1	0.810597	0.00072054
TRINITY_DN15342_c0_g1_i1	1.09308	0.000721404
TRINITY_DN23826_c2_g1_i1	0.527665	0.000721659
TRINITY_DN22506_c4_g7_i1	-1.24891	0.000722928
TRINITY_DN18118_c0_g1_i2	-0.494817	0.000723811
TRINITY_DN23705_c0_g1_i1	-1.54314	0.000723811
TRINITY_DN20380_c0_g1_i1	-0.825839	0.000724786
TRINITY_DN23381_c1_g1_i2	0.809312	0.000724786
TRINITY_DN6647_c0_g1_i1	-0.868824	0.000727368
TRINITY_DN22959_c1_g1_i6	-1.54677	0.00075891
TRINITY_DN11494_c0_g1_i1	0.607	0.000761504
TRINITY_DN23304_c0_g1_i11	0.519923	0.000764708
TRINITY_DN41316_c0_g1_i1	-0.703316	0.000770119
TRINITY_DN23170_c0_g1_i3	0.454565	0.000774072
TRINITY_DN20347_c0_g1_i1	0.579604	0.000784034
TRINITY_DN20730_c0_g1_i1	0.480275	0.000789278
TRINITY_DN20657_c0_g2_i1	-0.592075	0.000793323
TRINITY_DN15619_c0_g1_i1	1.21417	0.000800115
TRINITY_DN21333_c0_g1_i1	-0.69801	0.000805123
TRINITY_DN23823_c1_g4_i4	0.821001	0.000820734
TRINITY_DN15849_c0_g1_i1	0.718213	0.000844903
TRINITY_DN25109_c0_g1_i1	0.533525	0.000853044
TRINITY_DN14098_c0_g1_i1	-2.13051	0.000856745
TRINITY_DN23892_c0_g1_i1	0.98121	0.000874692
TRINITY_DN22781_c0_g1_i1	-0.583318	0.000876229
TRINITY_DN19719_c0_g1_i3	0.46039	0.000884857
TRINITY_DN18226_c0_g1_i1	-1.94449	0.000887313
TRINITY_DN14944_c0_g1_i1	-0.690123	0.000899594
TRINITY_DN36988_c0_g1_i1	0.80923	0.000899594
TRINITY_DN7418_c0_g1_i1	1.44429	0.000906309
TRINITY_DN18389_c0_g1_i1	1.6786	0.000920938
TRINITY_DN21254_c0_g2_i2	-0.655827	0.000922482
TRINITY_DN23900_c0_g3_i2	-0.963168	0.000928322
TRINITY_DN20337_c0_g2_i1	-0.813008	0.000929811
TRINITY_DN14245_c0_g1_i2	0.519849	0.000933197
TRINITY_DN23116_c0_g3_i1	-0.617523	0.000933605
TRINITY_DN9619_c0_g1_i1	0.488858	0.000933605
TRINITY_DN25287_c0_g1_i1	1.39084	0.000937655
TRINITY_DN20026_c0_g1_i1	-1.57343	0.000938134
TRINITY_DN21292_c1_g1_i1	0.547198	0.00097535
TRINITY_DN15142_c0_g1_i4	-1.67369	0.000978193
TRINITY_DN23997_c2_g1_i1	-0.506415	0.000981828
TRINITY_DN24017_c0_g1_i1	0.804776	0.000987603
TRINITY_DN12395_c0_g1_i2	1.40223	0.000989277
TRINITY_DN11013_c0_g1_i1	0.579973	0.00100636
TRINITY_DN22731_c0_g1_i1	-1.4072	0.00104358
TRINITY_DN24046_c0_g2_i20	-0.61684	0.00104358
TRINITY_DN22689_c0_g1_i2	0.646807	0.00104421
TRINITY_DN990_c0_g1_i1	1.09439	0.00109821
TRINITY_DN23628_c0_g1_i1	-1.38671	0.00111201
TRINITY_DN21275_c2_g1_i2	-0.728427	0.00112136
TRINITY_DN22354_c0_g1_i4	0.994846	0.00114081
TRINITY_DN22777_c0_g1_i2	0.672194	0.00115562
TRINITY_DN15698_c0_g1_i9	0.71514	0.00116715
TRINITY_DN17612_c0_g1_i2	0.628061	0.00117015
TRINITY_DN23998_c1_g2_i26	0.671751	0.00117401
TRINITY_DN19998_c0_g1_i2	0.529648	0.00117603
TRINITY_DN14738_c0_g1_i1	-0.60631	0.0011934
TRINITY_DN24007_c1_g2_i4	1.38759	0.0011934
TRINITY_DN23670_c1_g1_i4	0.797121	0.00119579
TRINITY_DN40722_c0_g1_i1	1.36254	0.00124268
TRINITY_DN1342_c0_g1_i1	0.598179	0.00125462
TRINITY_DN23794_c0_g3_i1	-0.841028	0.00125477
TRINITY_DN16767_c0_g1_i1	0.856819	0.00127234
TRINITY_DN22570_c2_g1_i1	-1.38833	0.00127234
TRINITY_DN22858_c0_g1_i2	0.990577	0.00128463
TRINITY_DN8132_c0_g1_i1	-0.616757	0.00128463
TRINITY_DN3044_c0_g1_i2	-0.656257	0.00129818
TRINITY_DN8922_c0_g1_i2	0.748099	0.00130789
TRINITY_DN14465_c0_g1_i1	0.855851	0.00131422
TRINITY_DN17272_c0_g1_i2	0.947481	0.00132051
TRINITY_DN11757_c0_g1_i1	-0.867241	0.00132238
TRINITY_DN22485_c0_g1_i3	-0.963752	0.00132238
TRINITY_DN23030_c0_g1_i1	-0.78934	0.00132238
TRINITY_DN23991_c0_g1_i2	-0.652169	0.00132238
TRINITY_DN21348_c0_g1_i6	-1.11254	0.00133546
TRINITY_DN24088_c6_g1_i11	0.608256	0.00133823
TRINITY_DN21322_c2_g1_i2	1.7495	0.00134934
TRINITY_DN14250_c0_g1_i1	-1.03411	0.00134988
TRINITY_DN17311_c0_g1_i1	0.851989	0.00136345
TRINITY_DN14072_c0_g1_i3	0.773111	0.00138654
TRINITY_DN15576_c0_g1_i2	0.681008	0.00142284
TRINITY_DN23834_c0_g3_i1	-0.676399	0.00142395
TRINITY_DN22446_c0_g1_i1	-1.15696	0.00144077
TRINITY_DN17046_c0_g1_i1	0.754764	0.00144408
TRINITY_DN19957_c0_g1_i2	-0.898034	0.00146313
TRINITY_DN9565_c0_g2_i1	0.657629	0.00148013
TRINITY_DN23576_c0_g1_i3	0.525461	0.00148078
TRINITY_DN15506_c0_g1_i1	0.967477	0.00148399
TRINITY_DN23752_c0_g1_i26	-0.787607	0.00148399
TRINITY_DN22917_c0_g2_i5	1.25459	0.00152793
TRINITY_DN19470_c0_g1_i1	-0.823382	0.00155445
TRINITY_DN24381_c0_g1_i1	-1.0656	0.00157699
TRINITY_DN23895_c3_g4_i1	-1.07092	0.0015858
TRINITY_DN22348_c0_g1_i1	-1.44372	0.0015989
TRINITY_DN20542_c0_g1_i1	0.476453	0.00161039
TRINITY_DN5010_c0_g1_i1	1.61831	0.00162128
TRINITY_DN18433_c0_g1_i1	-2.18878	0.00162605
TRINITY_DN23760_c3_g2_i11	-0.463924	0.0016406
TRINITY_DN17819_c1_g1_i1	0.72429	0.00164812
TRINITY_DN22682_c1_g1_i10	-0.500785	0.00165532
TRINITY_DN18418_c0_g1_i4	0.463953	0.00171675
TRINITY_DN21854_c1_g1_i2	-0.576552	0.00177447
TRINITY_DN17400_c0_g1_i1	-0.940462	0.001828
TRINITY_DN23576_c0_g2_i1	1.80084	0.00183757
TRINITY_DN17837_c0_g1_i1	0.464741	0.00185255
TRINITY_DN17115_c1_g1_i5	0.784698	0.00185441
TRINITY_DN9488_c0_g1_i1	1.54338	0.00186094
TRINITY_DN22368_c0_g2_i1	1.12224	0.00186546
TRINITY_DN17494_c0_g2_i2	-0.481511	0.0018886
TRINITY_DN22095_c0_g2_i1	1.94982	0.0018886
TRINITY_DN10620_c0_g1_i3	0.812959	0.0019714
TRINITY_DN14598_c0_g1_i1	1.26129	0.0019714
TRINITY_DN23389_c0_g1_i1	0.846439	0.0019714
TRINITY_DN15997_c0_g1_i2	0.492557	0.00197241
TRINITY_DN19553_c0_g1_i1	0.691642	0.00197241
TRINITY_DN17257_c1_g2_i1	0.566126	0.00198914
TRINITY_DN19048_c0_g1_i2	0.705005	0.00198917
TRINITY_DN44860_c0_g1_i1	0.507343	0.00200707
TRINITY_DN22587_c0_g1_i1	0.507634	0.00202182
TRINITY_DN15216_c0_g1_i3	-0.800783	0.00206049
TRINITY_DN25874_c0_g1_i1	-1.31946	0.00206049
TRINITY_DN43832_c0_g1_i1	-0.482658	0.00206651
TRINITY_DN19945_c0_g1_i1	0.895241	0.00207448
TRINITY_DN21796_c0_g1_i8	-1.04893	0.00207448
TRINITY_DN20446_c1_g1_i1	0.615634	0.00207796
TRINITY_DN22119_c0_g1_i8	-0.49301	0.00208426
TRINITY_DN24047_c0_g1_i5	-0.624614	0.00208542
TRINITY_DN19343_c0_g1_i2	0.737139	0.00210262
TRINITY_DN12456_c0_g1_i1	-0.733847	0.00211535
TRINITY_DN21781_c0_g1_i3	0.45587	0.00211535
TRINITY_DN14434_c0_g1_i1	-1.19438	0.00213862
TRINITY_DN13213_c0_g1_i1	0.995839	0.00214126
TRINITY_DN13624_c0_g1_i1	-0.868853	0.00216887
TRINITY_DN10968_c0_g1_i1	0.42701	0.00217324
TRINITY_DN17149_c0_g1_i1	-1.03617	0.00217324
TRINITY_DN20223_c0_g1_i1	0.528	0.00217324
TRINITY_DN23502_c0_g1_i2	2.20903	0.0021976
TRINITY_DN20903_c0_g1_i3	-0.730883	0.00219869
TRINITY_DN24002_c1_g1_i6	2.03558	0.00221371
TRINITY_DN9487_c0_g1_i1	-0.428417	0.00221371
TRINITY_DN22978_c2_g1_i2	0.420238	0.00224048
TRINITY_DN12169_c0_g1_i1	-1.27394	0.0022452
TRINITY_DN20581_c0_g1_i3	-1.14366	0.00228881
TRINITY_DN18376_c0_g1_i1	-0.844258	0.00232602
TRINITY_DN17035_c0_g1_i1	1.42636	0.00233392
TRINITY_DN22389_c0_g2_i3	0.823257	0.00233392
TRINITY_DN8184_c0_g1_i1	0.672805	0.00233392
TRINITY_DN17558_c0_g1_i1	-1.00238	0.00234757
TRINITY_DN23177_c2_g2_i2	-1.84308	0.00241607
TRINITY_DN21650_c0_g1_i1	1.22228	0.00250973
TRINITY_DN20430_c0_g1_i5	-0.712026	0.00250985
TRINITY_DN15641_c0_g1_i1	1.06714	0.00251149
TRINITY_DN18649_c0_g1_i3	0.604999	0.00251627
TRINITY_DN22892_c0_g2_i4	-0.577472	0.00255346
TRINITY_DN25779_c0_g1_i1	0.561565	0.00257176
TRINITY_DN21993_c1_g1_i17	-0.603744	0.00262529
TRINITY_DN14562_c0_g1_i1	1.17003	0.00265518
TRINITY_DN22610_c0_g1_i5	-0.721591	0.00270027
TRINITY_DN23559_c0_g1_i4	-0.587387	0.00270027
TRINITY_DN23459_c0_g1_i2	0.519913	0.00272108
TRINITY_DN22234_c1_g1_i3	-0.564329	0.0027233
TRINITY_DN23394_c0_g1_i1	-0.6626	0.00274348
TRINITY_DN22362_c0_g1_i1	1.30657	0.00274881
TRINITY_DN20869_c0_g4_i1	-0.686107	0.00275772
TRINITY_DN23448_c1_g1_i5	-0.54369	0.00277943
TRINITY_DN18847_c0_g1_i1	-0.568776	0.0028471
TRINITY_DN9229_c0_g1_i1	-0.648776	0.0028471
TRINITY_DN16740_c0_g1_i1	-0.933746	0.00287193
TRINITY_DN20431_c1_g1_i2	0.696167	0.00287286
TRINITY_DN13840_c0_g1_i4	0.870996	0.00287315
TRINITY_DN16144_c0_g1_i1	-0.479643	0.00287315
TRINITY_DN12426_c0_g1_i1	-0.840926	0.00288411
TRINITY_DN10474_c0_g1_i2	0.505391	0.00290778
TRINITY_DN21385_c0_g2_i2	-1.6071	0.00290778
TRINITY_DN7261_c0_g1_i2	0.663121	0.00293459
TRINITY_DN25909_c0_g1_i1	-0.60563	0.00293848
TRINITY_DN18075_c0_g1_i1	0.758947	0.00301862
TRINITY_DN23363_c0_g1_i1	0.493284	0.00301942
TRINITY_DN22860_c0_g1_i1	-1.13162	0.00302719
TRINITY_DN23575_c0_g2_i2	0.431622	0.00304957
TRINITY_DN19782_c1_g1_i1	0.732171	0.00313991
TRINITY_DN16945_c0_g1_i1	0.749266	0.00314863
TRINITY_DN13780_c0_g1_i1	0.592118	0.00321705
TRINITY_DN19431_c0_g1_i1	0.367174	0.00326147
TRINITY_DN16739_c0_g1_i2	-1.14186	0.00326782
TRINITY_DN17115_c1_g2_i1	0.530711	0.00334443
TRINITY_DN14518_c0_g1_i1	0.693816	0.00334566
TRINITY_DN22706_c0_g1_i1	1.73211	0.00334566
TRINITY_DN22693_c0_g1_i2	-1.07707	0.00334686
TRINITY_DN18055_c0_g2_i1	1.1704	0.00336288
TRINITY_DN16775_c0_g1_i1	0.435838	0.0033681
TRINITY_DN19296_c0_g1_i1	-0.688861	0.00341525
TRINITY_DN21292_c0_g1_i4	0.394162	0.00342092
TRINITY_DN19616_c0_g1_i1	0.978248	0.00345569
TRINITY_DN22513_c0_g1_i2	1.13127	0.00357759
TRINITY_DN9919_c0_g1_i1	0.425572	0.00357837
TRINITY_DN21912_c0_g1_i1	0.473344	0.00358994
TRINITY_DN18041_c0_g1_i1	-0.382344	0.00365329
TRINITY_DN4557_c0_g1_i1	-0.719987	0.00365329
TRINITY_DN20416_c0_g1_i2	-0.643444	0.00366298
TRINITY_DN14915_c0_g1_i2	1.3306	0.00366756
TRINITY_DN23217_c1_g1_i10	0.783752	0.00367034
TRINITY_DN21478_c0_g1_i3	0.533718	0.00367806
TRINITY_DN11816_c0_g1_i1	1.55435	0.00371305
TRINITY_DN21846_c0_g1_i1	0.625897	0.00372218
TRINITY_DN55349_c0_g1_i1	-0.9382	0.00373862
TRINITY_DN10169_c0_g1_i1	0.892336	0.00379819
TRINITY_DN11371_c0_g1_i2	-1.01748	0.00379819
TRINITY_DN20530_c0_g2_i1	-0.673325	0.00379819
TRINITY_DN12021_c0_g1_i1	1.11368	0.00386025
TRINITY_DN23740_c1_g2_i1	0.568183	0.00386025
TRINITY_DN20559_c0_g1_i1	0.715086	0.00386263
TRINITY_DN12574_c0_g1_i1	1.06858	0.0039083
TRINITY_DN19857_c0_g1_i1	-0.565627	0.00394498
TRINITY_DN15823_c0_g1_i1	0.940944	0.00400257
TRINITY_DN19158_c0_g1_i1	-0.521313	0.00400257
TRINITY_DN22575_c1_g2_i7	1.6061	0.00400257
TRINITY_DN23511_c0_g1_i3	0.647416	0.00400257
TRINITY_DN8314_c0_g1_i2	1.6663	0.00404533
TRINITY_DN15524_c0_g1_i1	1.13973	0.00406197
TRINITY_DN22403_c0_g1_i4	-0.655507	0.00406197
TRINITY_DN16169_c0_g1_i1	0.405665	0.0040649
TRINITY_DN10259_c0_g1_i1	-0.478518	0.00407981
TRINITY_DN20873_c0_g1_i3	-0.510602	0.00407981
TRINITY_DN22727_c0_g1_i4	-1.29707	0.00409581
TRINITY_DN23424_c1_g1_i18	-0.522661	0.00409581
TRINITY_DN22346_c0_g1_i11	0.493594	0.00409689
TRINITY_DN17314_c0_g1_i1	-1.972	0.00411611
TRINITY_DN22897_c1_g2_i5	0.677709	0.00411611
TRINITY_DN16132_c0_g1_i2	0.677971	0.00419048
TRINITY_DN21015_c0_g1_i1	-0.447267	0.00423821
TRINITY_DN3385_c0_g1_i1	-1.03299	0.00424216
TRINITY_DN23783_c4_g1_i5	-1.35051	0.00428454
TRINITY_DN21851_c0_g1_i1	-0.406961	0.00430395
TRINITY_DN23853_c0_g1_i4	-0.358107	0.00435551
TRINITY_DN16226_c0_g1_i2	-0.442706	0.00436632
TRINITY_DN20337_c0_g4_i1	0.914428	0.00438086
TRINITY_DN18680_c0_g1_i3	-0.351263	0.00455998
TRINITY_DN22659_c1_g1_i4	-0.657226	0.004574
TRINITY_DN23860_c0_g2_i1	0.485318	0.00469481
TRINITY_DN2930_c0_g1_i1	-0.360876	0.00476669
TRINITY_DN15711_c0_g1_i1	-0.5464	0.00480538
TRINITY_DN3440_c0_g1_i1	-1.15116	0.0048412
TRINITY_DN24024_c0_g1_i2	-1.20245	0.00494389
TRINITY_DN7030_c0_g1_i1	0.608958	0.00498973
TRINITY_DN11535_c0_g1_i1	0.644651	0.00499103
TRINITY_DN19351_c1_g2_i1	0.659224	0.00507067
TRINITY_DN23069_c0_g1_i1	-1.50448	0.00512265
TRINITY_DN17128_c0_g1_i1	0.440429	0.00512697
TRINITY_DN13401_c0_g1_i1	0.493355	0.00516718
TRINITY_DN19376_c1_g1_i1	0.400096	0.0051707
TRINITY_DN21674_c0_g1_i2	-0.463018	0.00517596
TRINITY_DN23483_c0_g1_i2	0.492365	0.00520476
TRINITY_DN22421_c0_g2_i1	-0.590626	0.00525136
TRINITY_DN11121_c0_g1_i1	-0.411622	0.00526054
TRINITY_DN9405_c0_g1_i2	1.59975	0.00534062
TRINITY_DN18686_c0_g1_i3	-0.611988	0.00540234
TRINITY_DN19152_c0_g1_i2	0.848204	0.00545687
TRINITY_DN12792_c0_g1_i1	0.466723	0.00551983
TRINITY_DN22890_c1_g1_i1	0.852568	0.00551983
TRINITY_DN21165_c1_g1_i1	0.38593	0.00552415
TRINITY_DN22527_c0_g2_i2	-0.441375	0.00555038
TRINITY_DN10076_c0_g1_i1	-1.01017	0.0055526
TRINITY_DN46226_c0_g1_i1	1.02209	0.0055526
TRINITY_DN23891_c0_g2_i1	-0.566583	0.0055561
TRINITY_DN15632_c0_g1_i2	0.598151	0.00556928
TRINITY_DN8872_c0_g1_i1	-1.00311	0.00556928
TRINITY_DN20767_c0_g1_i1	0.503474	0.00567591
TRINITY_DN23108_c1_g3_i1	-0.40828	0.00567591
TRINITY_DN13357_c0_g1_i1	-0.514461	0.00568219
TRINITY_DN14980_c0_g1_i1	0.492072	0.00568219
TRINITY_DN19691_c0_g1_i1	-1.08201	0.00570764
TRINITY_DN13559_c0_g1_i2	0.414691	0.00574942
TRINITY_DN14501_c0_g1_i4	1.4433	0.00575888
TRINITY_DN3381_c0_g1_i1	2.039	0.00575888
TRINITY_DN24629_c0_g1_i1	-0.730542	0.00576782
TRINITY_DN15929_c0_g1_i1	-0.648812	0.00578088
TRINITY_DN23951_c0_g1_i2	-0.538173	0.00581276
TRINITY_DN19191_c0_g1_i1	-0.793217	0.00583015
TRINITY_DN50718_c0_g1_i1	-1.03951	0.00584383
TRINITY_DN22918_c0_g1_i1	-0.795552	0.00588157
TRINITY_DN23764_c0_g2_i3	-0.769845	0.00591866
TRINITY_DN8436_c1_g1_i1	1.05691	0.00593998
TRINITY_DN17949_c0_g1_i1	-0.376116	0.00596095
TRINITY_DN13717_c0_g1_i1	-0.594253	0.00596762
TRINITY_DN20848_c0_g1_i1	-0.69061	0.00603464
TRINITY_DN21529_c0_g1_i1	0.988816	0.00603464
TRINITY_DN21633_c0_g1_i2	0.515011	0.00608823
TRINITY_DN11455_c0_g1_i1	-0.447594	0.00611432
TRINITY_DN3187_c0_g1_i1	0.996559	0.00615615
TRINITY_DN20556_c0_g1_i1	-1.25097	0.00617644
TRINITY_DN19807_c0_g2_i1	1.21533	0.0062059
TRINITY_DN22417_c0_g1_i1	0.44937	0.0062059
TRINITY_DN23711_c0_g2_i4	-0.400534	0.0062059
TRINITY_DN6565_c0_g1_i1	-0.491566	0.0062059
TRINITY_DN23694_c0_g2_i6	0.706189	0.00621281
TRINITY_DN20461_c1_g1_i1	-1.04415	0.0062296
TRINITY_DN13921_c0_g1_i2	0.488012	0.00626757
TRINITY_DN17233_c0_g1_i1	1.04224	0.00627741
TRINITY_DN49639_c0_g1_i1	-1.13259	0.0062921
TRINITY_DN19455_c0_g1_i2	0.604141	0.00631718
TRINITY_DN22395_c0_g1_i1	-0.692432	0.00631952
TRINITY_DN21201_c1_g2_i1	-1.01539	0.00633106
TRINITY_DN21144_c0_g1_i5	-0.939918	0.00635561
TRINITY_DN16962_c0_g1_i2	1.4375	0.00638926
TRINITY_DN4407_c0_g1_i2	0.449767	0.00638926
TRINITY_DN5357_c0_g1_i1	-0.504768	0.00638926
TRINITY_DN15649_c0_g1_i2	0.549025	0.0064175
TRINITY_DN18074_c0_g1_i1	0.404324	0.00646412
TRINITY_DN22843_c2_g1_i7	-1.10319	0.00652083
TRINITY_DN4118_c0_g1_i1	0.63448	0.00652083
TRINITY_DN21778_c0_g2_i1	-0.681673	0.00653798
TRINITY_DN22935_c0_g1_i3	0.497826	0.00655187
TRINITY_DN23504_c0_g1_i2	-0.682302	0.00655187
TRINITY_DN5907_c0_g1_i1	0.581264	0.00670674
TRINITY_DN23547_c1_g2_i3	1.1163	0.00681436
TRINITY_DN16238_c0_g1_i1	-1.03179	0.0068192
TRINITY_DN23821_c0_g1_i3	-0.763773	0.00691065
TRINITY_DN22321_c1_g2_i3	1.28332	0.00692437
TRINITY_DN22675_c0_g1_i3	0.578629	0.00693895
TRINITY_DN23391_c0_g1_i1	-0.478104	0.00701572
TRINITY_DN17093_c0_g1_i1	-1.00623	0.00703516
TRINITY_DN14818_c0_g1_i2	0.576978	0.00705149
TRINITY_DN23108_c1_g2_i3	0.489906	0.00705149
TRINITY_DN24392_c0_g1_i1	-2.07013	0.00707085
TRINITY_DN23053_c1_g1_i1	1.47115	0.0072172
TRINITY_DN12186_c0_g1_i2	1.14427	0.00726704
TRINITY_DN19079_c0_g1_i3	0.576895	0.00730496
TRINITY_DN20895_c0_g1_i3	-1.11688	0.00734375
TRINITY_DN23640_c0_g1_i6	0.518757	0.00739005
TRINITY_DN24068_c0_g2_i4	-0.390859	0.00740396
TRINITY_DN15720_c0_g1_i1	1.38471	0.0076052
TRINITY_DN13534_c0_g1_i3	0.959348	0.00767588
TRINITY_DN2021_c0_g1_i1	0.412428	0.00767588
TRINITY_DN44221_c0_g1_i1	0.719545	0.00767588
TRINITY_DN23637_c0_g1_i1	-1.04303	0.0077412
TRINITY_DN22753_c0_g1_i1	1.2044	0.00777114
TRINITY_DN18808_c0_g1_i1	1.62505	0.00779862
TRINITY_DN22330_c0_g2_i1	0.977801	0.00779862
TRINITY_DN19331_c0_g1_i1	-0.883708	0.00779974
TRINITY_DN23371_c0_g1_i7	-1.10416	0.00786948
TRINITY_DN20826_c0_g1_i1	-0.77764	0.00788746
TRINITY_DN20372_c0_g1_i2	-1.37109	0.00791169
TRINITY_DN21240_c0_g1_i3	0.688142	0.00791169
TRINITY_DN7409_c0_g1_i1	-0.431522	0.00791169
TRINITY_DN18630_c0_g1_i1	-0.338329	0.00803327
TRINITY_DN19658_c0_g1_i2	0.414825	0.00804608
TRINITY_DN23961_c0_g1_i6	-0.658987	0.00805615
TRINITY_DN42965_c0_g1_i1	-0.737858	0.00814208
TRINITY_DN1300_c0_g1_i1	-1.28032	0.0081569
TRINITY_DN23183_c0_g1_i2	0.609435	0.00817125
TRINITY_DN18925_c0_g1_i1	0.436675	0.00820979
TRINITY_DN17810_c0_g1_i1	0.497084	0.00821132
TRINITY_DN18819_c0_g1_i2	0.353302	0.00821132
TRINITY_DN21258_c0_g1_i5	-1.15059	0.00821132
TRINITY_DN22276_c0_g2_i2	-0.64096	0.00821132
TRINITY_DN23651_c0_g1_i5	0.673912	0.00821132
TRINITY_DN28146_c0_g1_i1	-0.428708	0.00821132
TRINITY_DN40688_c0_g1_i1	0.504471	0.00821132
TRINITY_DN15997_c0_g2_i2	0.442391	0.00825144
TRINITY_DN23741_c1_g2_i1	-1.29933	0.00825144
TRINITY_DN14450_c0_g1_i1	-0.753752	0.00836382
TRINITY_DN23772_c0_g1_i2	-0.500669	0.00836382
TRINITY_DN18726_c1_g1_i1	-0.973776	0.00840083
TRINITY_DN23216_c0_g1_i1	0.415075	0.00840083
TRINITY_DN19346_c0_g1_i1	0.450879	0.00841146
TRINITY_DN43410_c0_g1_i1	0.419946	0.00848517
TRINITY_DN21378_c0_g1_i1	1.22314	0.00849828
TRINITY_DN15438_c0_g1_i2	0.578534	0.00856527
TRINITY_DN7928_c0_g1_i2	-0.527173	0.00860105
TRINITY_DN13936_c0_g1_i1	-0.611796	0.00862916
TRINITY_DN22951_c0_g1_i1	-0.785346	0.00862916
TRINITY_DN23489_c0_g1_i2	-0.689351	0.00862916
TRINITY_DN24056_c1_g1_i16	0.418221	0.00862916
TRINITY_DN13494_c0_g1_i1	-1.20843	0.00863978
TRINITY_DN23281_c0_g1_i1	-0.436176	0.00875029
TRINITY_DN6096_c0_g1_i1	-0.900271	0.00878853
TRINITY_DN23949_c1_g2_i1	0.420012	0.00878853
TRINITY_DN20016_c0_g1_i2	-1.28307	0.00884458
TRINITY_DN20272_c0_g1_i2	-0.755886	0.00894367
TRINITY_DN20679_c2_g2_i1	0.429889	0.00895267
TRINITY_DN8913_c0_g1_i1	0.636073	0.00897193
TRINITY_DN22640_c0_g1_i4	-0.574185	0.008981
TRINITY_DN23359_c0_g1_i2	0.612307	0.00898247
TRINITY_DN19077_c0_g1_i2	1.28676	0.00898814
TRINITY_DN23895_c3_g5_i1	-0.629605	0.00902438
TRINITY_DN40593_c0_g1_i1	0.987341	0.00904926
TRINITY_DN16351_c0_g1_i2	0.3663	0.00908143
TRINITY_DN20638_c0_g1_i1	0.476324	0.00908173
TRINITY_DN10986_c0_g2_i1	-0.37641	0.0091073
TRINITY_DN14623_c0_g1_i3	0.36574	0.0091073
TRINITY_DN19813_c0_g1_i4	-0.904404	0.0091073
TRINITY_DN746_c0_g1_i1	-0.417091	0.00910768
TRINITY_DN24822_c0_g1_i1	1.57304	0.00911439
TRINITY_DN23169_c0_g1_i3	0.87495	0.00914451
TRINITY_DN22662_c0_g1_i3	-1.05018	0.00915284
TRINITY_DN995_c0_g1_i1	0.552809	0.00917989
TRINITY_DN5988_c0_g1_i1	0.364605	0.00918382
TRINITY_DN21922_c0_g1_i2	1.16793	0.00924221
TRINITY_DN17485_c0_g1_i1	0.338215	0.00926391
TRINITY_DN9258_c0_g1_i1	0.696813	0.00926391
TRINITY_DN4642_c0_g1_i1	0.748044	0.00929398
TRINITY_DN17294_c0_g2_i1	0.835568	0.00935195
TRINITY_DN21964_c2_g1_i4	0.362483	0.00935195
TRINITY_DN55999_c0_g1_i1	0.994787	0.0094356
TRINITY_DN17362_c0_g1_i1	0.43668	0.00946798
TRINITY_DN11254_c0_g1_i1	-0.481004	0.00948203
TRINITY_DN20329_c0_g1_i1	0.472917	0.00949795
TRINITY_DN19601_c1_g1_i2	-0.807324	0.00954863
TRINITY_DN22884_c0_g1_i3	-0.458318	0.00964847
TRINITY_DN23642_c2_g1_i1	0.726633	0.00965208
TRINITY_DN19293_c0_g1_i1	-0.755462	0.00982274
TRINITY_DN20271_c0_g1_i1	0.64993	0.00983602
TRINITY_DN13211_c0_g1_i1	0.776222	0.00998323
TRINITY_DN23593_c3_g4_i7	1.00103	0.0100336
TRINITY_DN23968_c1_g2_i1	-1.37459	0.0100344
TRINITY_DN42655_c0_g1_i1	0.774454	0.0100402
TRINITY_DN14755_c0_g1_i1	-0.578137	0.0100785
TRINITY_DN19941_c0_g1_i2	0.939364	0.0101404
TRINITY_DN1974_c0_g1_i1	-0.807027	0.0102019
TRINITY_DN21930_c0_g1_i3	0.782963	0.0102019
TRINITY_DN16076_c0_g1_i7	-0.486385	0.0103029
TRINITY_DN23141_c1_g1_i3	0.367516	0.0103121
TRINITY_DN21586_c1_g1_i1	1.2323	0.0103179
TRINITY_DN22743_c0_g1_i3	-0.511933	0.0103179
TRINITY_DN23719_c0_g1_i3	-0.459898	0.010318
TRINITY_DN19634_c0_g1_i1	0.407251	0.0103229
TRINITY_DN23561_c2_g6_i3	0.388259	0.0104242
TRINITY_DN20564_c0_g1_i1	-0.84948	0.0104651
TRINITY_DN20014_c0_g1_i2	0.950484	0.0105197
TRINITY_DN18160_c0_g1_i1	0.34238	0.0105683
TRINITY_DN16293_c0_g1_i1	0.76596	0.0105807
TRINITY_DN22900_c0_g1_i3	0.327703	0.0105807
TRINITY_DN16671_c0_g1_i1	1.48783	0.0105958
TRINITY_DN20867_c0_g2_i1	-0.911821	0.010629
TRINITY_DN21768_c0_g2_i2	0.476902	0.0107039
TRINITY_DN774_c0_g1_i1	0.419417	0.0107067
TRINITY_DN18134_c0_g1_i2	-1.04771	0.0107274
TRINITY_DN15234_c0_g1_i2	0.991258	0.0107331
TRINITY_DN47482_c0_g1_i1	0.919802	0.0107331
TRINITY_DN40624_c0_g1_i1	0.370922	0.0107372
TRINITY_DN22536_c0_g2_i4	0.759303	0.0107639
TRINITY_DN17900_c0_g1_i1	0.43675	0.0107832
TRINITY_DN15397_c0_g1_i1	1.14452	0.0109129
TRINITY_DN20377_c0_g2_i4	0.372025	0.0109509
TRINITY_DN23794_c0_g2_i4	-0.743654	0.0110247
TRINITY_DN20066_c0_g1_i1	-1.6857	0.0110633
TRINITY_DN19137_c1_g1_i2	-1.48417	0.0110943
TRINITY_DN18402_c2_g1_i1	-0.483184	0.011113
TRINITY_DN11050_c0_g1_i2	1.30639	0.011159
TRINITY_DN14340_c0_g1_i1	-0.488825	0.0111652
TRINITY_DN18784_c0_g1_i1	-1.03526	0.0111675
TRINITY_DN16387_c0_g1_i1	-0.784602	0.0112199
TRINITY_DN22624_c0_g1_i2	0.457346	0.0114246
TRINITY_DN37390_c0_g1_i1	1.2464	0.0114246
TRINITY_DN21109_c0_g1_i3	0.674613	0.0114387
TRINITY_DN22869_c0_g1_i2	-0.429105	0.0114387
TRINITY_DN9366_c0_g1_i1	-0.533409	0.0115344
TRINITY_DN17247_c0_g2_i1	-0.619341	0.0116919
TRINITY_DN12188_c0_g1_i2	-0.371022	0.0118748
TRINITY_DN2380_c0_g1_i1	1.14186	0.0118859
TRINITY_DN22579_c0_g1_i3	2.06159	0.0119189
TRINITY_DN15595_c0_g1_i2	-0.383641	0.011955
TRINITY_DN24729_c0_g1_i1	0.424227	0.0119586
TRINITY_DN27055_c0_g1_i1	-1.02892	0.0119586
TRINITY_DN19493_c0_g1_i3	0.962388	0.0119804
TRINITY_DN24044_c3_g1_i4	-0.919553	0.0120058
TRINITY_DN13324_c0_g1_i1	1.16856	0.0120782
TRINITY_DN18493_c0_g1_i1	-0.359435	0.0120943
TRINITY_DN10073_c0_g1_i1	-0.512303	0.0121015
TRINITY_DN16062_c0_g1_i1	0.583898	0.0121172
TRINITY_DN18029_c0_g1_i1	0.967677	0.0121172
TRINITY_DN11360_c0_g1_i1	-0.714634	0.0122889
TRINITY_DN19080_c0_g1_i1	-0.820868	0.0122889
TRINITY_DN19287_c0_g1_i1	-0.611303	0.0122889
TRINITY_DN23561_c1_g1_i1	0.909763	0.0122889
TRINITY_DN21966_c1_g1_i4	-0.643454	0.0123715
TRINITY_DN45884_c0_g1_i1	-0.470881	0.012451
TRINITY_DN17064_c1_g1_i1	0.5433	0.0126036
TRINITY_DN18706_c0_g1_i1	-0.631381	0.0126036
TRINITY_DN21270_c0_g1_i1	1.77454	0.0126036
TRINITY_DN23442_c0_g2_i3	-0.60406	0.0126062
TRINITY_DN23876_c5_g1_i9	-0.58341	0.0126832
TRINITY_DN23041_c0_g1_i1	-0.71254	0.0127461
TRINITY_DN26870_c0_g1_i1	-0.458376	0.0127929
TRINITY_DN16016_c0_g1_i1	-0.656494	0.0128792
TRINITY_DN23781_c0_g1_i4	0.881345	0.0128879
TRINITY_DN22963_c0_g1_i7	-0.593409	0.0129198
TRINITY_DN3818_c0_g1_i1	-1.63639	0.0129422
TRINITY_DN10461_c0_g1_i1	0.509007	0.0130221
TRINITY_DN17790_c0_g1_i2	1.67082	0.0130221
TRINITY_DN19345_c0_g1_i3	-0.636181	0.0130221
TRINITY_DN16649_c0_g1_i1	0.724785	0.0130432
TRINITY_DN13221_c0_g2_i1	0.366092	0.0130506
TRINITY_DN23720_c0_g1_i1	-0.347534	0.0130959
TRINITY_DN24032_c1_g4_i1	-0.548051	0.013157
TRINITY_DN8998_c0_g1_i1	0.316266	0.0131991
TRINITY_DN16114_c0_g1_i2	-0.933386	0.0132073
TRINITY_DN15312_c0_g1_i1	1.36227	0.0132118
TRINITY_DN10261_c0_g1_i1	0.315109	0.0132187
TRINITY_DN22474_c0_g1_i2	0.526264	0.0132472
TRINITY_DN21738_c1_g1_i7	0.722671	0.013332
TRINITY_DN23426_c0_g2_i3	-0.734868	0.013353
TRINITY_DN2249_c0_g1_i1	-1.36653	0.0135113
TRINITY_DN17441_c0_g1_i2	0.704113	0.0135672
TRINITY_DN23697_c1_g1_i1	0.484637	0.0136626
TRINITY_DN12475_c0_g1_i2	0.571152	0.0136923
TRINITY_DN17862_c0_g1_i2	-0.977066	0.0136923
TRINITY_DN20068_c0_g1_i1	-0.915344	0.0136923
TRINITY_DN13465_c0_g1_i2	-0.549815	0.0137085
TRINITY_DN23283_c0_g1_i1	-0.397388	0.0137739
TRINITY_DN24009_c0_g1_i1	0.710357	0.0137745
TRINITY_DN23971_c0_g1_i22	1.47128	0.0137874
TRINITY_DN18821_c0_g1_i1	0.693935	0.0138005
TRINITY_DN21036_c0_g1_i1	-1.19228	0.0139823
TRINITY_DN11273_c0_g1_i3	-0.429801	0.0140486
TRINITY_DN17278_c0_g1_i2	-0.629976	0.0140486
TRINITY_DN19700_c1_g1_i1	0.351676	0.0140486
TRINITY_DN10386_c0_g1_i1	-0.497008	0.0140745
TRINITY_DN14195_c0_g1_i1	0.652647	0.0141005
TRINITY_DN16112_c0_g1_i2	0.371293	0.0141115
TRINITY_DN24073_c1_g3_i5	-1.21292	0.0141115
TRINITY_DN15116_c0_g1_i1	-0.523328	0.0142128
TRINITY_DN19315_c0_g1_i1	-0.858352	0.0142128
TRINITY_DN2025_c0_g1_i1	-0.643963	0.0142128
TRINITY_DN23102_c1_g1_i7	-0.496434	0.0142128
TRINITY_DN20748_c0_g1_i1	0.48964	0.0142288
TRINITY_DN24900_c0_g1_i1	0.581669	0.0142965
TRINITY_DN16821_c0_g1_i1	-0.479507	0.0143231
TRINITY_DN19964_c0_g2_i1	0.681844	0.0143283
TRINITY_DN14820_c0_g1_i1	0.985461	0.0143413
TRINITY_DN19240_c0_g1_i1	-0.449395	0.0143413
TRINITY_DN13124_c0_g1_i1	0.525152	0.0143479
TRINITY_DN17334_c0_g1_i1	1.29806	0.0143552
TRINITY_DN23472_c2_g4_i2	-0.608313	0.0144087
TRINITY_DN19626_c0_g1_i2	0.696545	0.0144205
TRINITY_DN19692_c0_g1_i12	-0.992618	0.0144326
TRINITY_DN21408_c0_g1_i6	-0.307637	0.0144554
TRINITY_DN23863_c0_g1_i4	0.302967	0.0144554
TRINITY_DN20665_c0_g1_i1	-0.576243	0.0144758
TRINITY_DN21787_c0_g1_i3	0.467942	0.0144758
TRINITY_DN20074_c0_g1_i2	0.580098	0.0146445
TRINITY_DN8594_c0_g1_i1	-0.551061	0.0146445
TRINITY_DN16434_c0_g1_i1	0.503964	0.0146458
TRINITY_DN22789_c0_g1_i2	-0.588419	0.0146664
TRINITY_DN40785_c0_g1_i1	0.460971	0.0149413
TRINITY_DN13992_c0_g1_i2	-0.493444	0.0149485
TRINITY_DN25040_c0_g1_i1	0.492814	0.0150743
TRINITY_DN14238_c0_g1_i2	-0.650761	0.0151164
TRINITY_DN21335_c0_g1_i1	-0.385327	0.0152563
TRINITY_DN23769_c1_g1_i1	-1.14688	0.0153263
TRINITY_DN22921_c0_g1_i1	0.633205	0.0153515
TRINITY_DN23150_c0_g1_i1	-1.07047	0.0153611
TRINITY_DN42_c0_g1_i2	0.41603	0.0153611
TRINITY_DN23699_c0_g1_i8	-0.594192	0.0154528
TRINITY_DN19758_c0_g1_i1	-0.385192	0.0154995
TRINITY_DN20096_c1_g1_i1	1.57006	0.0154995
TRINITY_DN16827_c0_g1_i1	0.816835	0.0155519
TRINITY_DN23176_c1_g1_i1	1.85101	0.0155748
TRINITY_DN20567_c0_g1_i4	-0.623105	0.0158185
TRINITY_DN23557_c0_g1_i1	0.796505	0.0158185
TRINITY_DN21980_c0_g1_i2	-0.926448	0.0158647
TRINITY_DN23644_c0_g1_i3	1.25233	0.0158651
TRINITY_DN12637_c0_g1_i1	-0.330435	0.0158721
TRINITY_DN21499_c0_g2_i1	0.485711	0.0158967
TRINITY_DN20503_c0_g1_i2	-0.319975	0.0160745
TRINITY_DN25525_c0_g1_i1	0.642323	0.0160745
TRINITY_DN4638_c0_g1_i1	0.736245	0.0160745
TRINITY_DN8619_c0_g1_i1	-0.669057	0.0160745
TRINITY_DN14667_c0_g1_i2	-0.687685	0.0160946
TRINITY_DN11975_c0_g1_i1	0.512245	0.0161894
TRINITY_DN19816_c0_g1_i1	-0.438916	0.0162069
TRINITY_DN22741_c0_g1_i2	1.27399	0.0162615
TRINITY_DN15566_c0_g1_i1	0.685219	0.0163162
TRINITY_DN18113_c0_g1_i3	-0.538511	0.0163162
TRINITY_DN19055_c0_g1_i1	0.604472	0.0163162
TRINITY_DN23063_c0_g1_i2	-0.508434	0.0163162
TRINITY_DN22073_c0_g1_i1	0.521444	0.0164889
TRINITY_DN17184_c0_g1_i2	0.872716	0.016592
TRINITY_DN21169_c0_g1_i1	-0.315145	0.016595
TRINITY_DN8016_c0_g1_i3	-0.341541	0.0167246
TRINITY_DN23109_c1_g1_i4	0.468724	0.0168857
TRINITY_DN12325_c0_g1_i1	-0.750332	0.0168979
TRINITY_DN14810_c0_g1_i2	-0.989332	0.0169804
TRINITY_DN1158_c0_g1_i1	-0.421132	0.017009
TRINITY_DN44780_c0_g1_i1	1.21041	0.017091
TRINITY_DN21223_c0_g2_i1	-1.12528	0.0171317
TRINITY_DN14470_c0_g1_i1	1.91056	0.0171715
TRINITY_DN23317_c0_g2_i1	-0.464847	0.0171715
TRINITY_DN23843_c0_g1_i3	-0.908101	0.0171738
TRINITY_DN27129_c0_g1_i1	-1.07356	0.0172732
TRINITY_DN22238_c0_g1_i3	-0.621688	0.0172763
TRINITY_DN30433_c0_g1_i1	0.538916	0.0173266
TRINITY_DN22663_c0_g1_i1	0.94486	0.0173417
TRINITY_DN11170_c0_g1_i2	0.667805	0.017455
TRINITY_DN14239_c0_g1_i1	-0.398881	0.0174877
TRINITY_DN23346_c0_g1_i2	0.999313	0.0175254
TRINITY_DN11932_c0_g1_i1	0.403616	0.0177961
TRINITY_DN20198_c0_g1_i1	0.384488	0.0178627
TRINITY_DN19464_c0_g1_i2	1.17479	0.0178762
TRINITY_DN14431_c0_g1_i1	0.571472	0.0180038
TRINITY_DN15783_c0_g1_i1	0.709531	0.018012
TRINITY_DN16485_c0_g1_i2	0.30019	0.0180167
TRINITY_DN9565_c0_g1_i1	0.66284	0.0180167
TRINITY_DN16977_c0_g2_i1	-0.742677	0.0180682
TRINITY_DN7303_c0_g1_i1	0.666099	0.0180682
TRINITY_DN20635_c0_g1_i1	-1.04367	0.0180983
TRINITY_DN19860_c0_g1_i2	0.602906	0.0180999
TRINITY_DN19892_c0_g1_i4	0.407391	0.0180999
TRINITY_DN22461_c0_g1_i2	-0.838973	0.0180999
TRINITY_DN23593_c2_g1_i2	0.39969	0.0180999
TRINITY_DN608_c0_g1_i1	-1.08115	0.0181065
TRINITY_DN20129_c0_g1_i1	-0.390881	0.0181786
TRINITY_DN14457_c0_g1_i1	-0.434978	0.0182317
TRINITY_DN23349_c0_g1_i2	-0.976975	0.0182908
TRINITY_DN17510_c0_g2_i2	0.334973	0.0182911
TRINITY_DN22984_c0_g1_i2	0.917084	0.0183039
TRINITY_DN9044_c0_g1_i1	0.29869	0.0183257
TRINITY_DN19800_c0_g1_i1	-0.702574	0.0183699
TRINITY_DN19833_c0_g1_i1	0.43654	0.0183699
TRINITY_DN22388_c0_g1_i4	-0.842757	0.0183699
TRINITY_DN462_c0_g1_i1	-0.535579	0.0183699
TRINITY_DN5925_c0_g1_i1	0.639822	0.0184083
TRINITY_DN12190_c0_g2_i1	-0.581824	0.0185031
TRINITY_DN16924_c0_g1_i3	0.913833	0.0187009
TRINITY_DN17669_c0_g1_i1	-0.661714	0.0187378
TRINITY_DN13195_c0_g1_i1	-0.348527	0.0187555
TRINITY_DN23530_c0_g1_i7	1.03641	0.0187555
TRINITY_DN10659_c0_g1_i1	0.428553	0.0188023
TRINITY_DN9765_c0_g1_i1	0.839399	0.0188098
TRINITY_DN13334_c0_g1_i2	0.798617	0.0188714
TRINITY_DN22859_c0_g1_i1	0.488776	0.0188714
TRINITY_DN1194_c0_g1_i1	1.2272	0.0188996
TRINITY_DN14828_c0_g1_i1	0.960686	0.0188996
TRINITY_DN16353_c0_g1_i2	0.77624	0.0189017
TRINITY_DN21407_c0_g1_i1	0.63182	0.0189404
TRINITY_DN22379_c0_g3_i1	1.06967	0.0191153
TRINITY_DN21865_c1_g2_i1	-0.3443	0.0191182
TRINITY_DN9134_c0_g1_i1	-0.451192	0.0191182
TRINITY_DN23192_c0_g1_i12	-0.872688	0.0191591
TRINITY_DN18597_c0_g1_i5	-0.403687	0.0191983
TRINITY_DN23931_c7_g2_i1	-0.394266	0.0192473
TRINITY_DN21406_c1_g1_i1	-0.461071	0.0193578
TRINITY_DN22014_c1_g1_i7	1.40345	0.0193578
TRINITY_DN23295_c0_g1_i1	-0.427803	0.0193617
TRINITY_DN13041_c0_g1_i2	0.319074	0.0194399
TRINITY_DN21918_c0_g1_i4	-0.292625	0.0194399
TRINITY_DN10_c0_g1_i1	-0.984487	0.019474
TRINITY_DN20777_c0_g1_i1	0.941757	0.0195054
TRINITY_DN22820_c0_g1_i5	0.778896	0.019543
TRINITY_DN21871_c0_g1_i2	0.760677	0.0195543
TRINITY_DN22892_c0_g1_i2	-0.520281	0.0195543
TRINITY_DN21595_c0_g1_i1	0.577068	0.0196358
TRINITY_DN12103_c0_g1_i1	0.601877	0.0196753
TRINITY_DN42071_c0_g1_i1	0.709919	0.0196824
TRINITY_DN12382_c0_g1_i4	-0.418379	0.0196836
TRINITY_DN23539_c0_g1_i3	0.408968	0.0197151
TRINITY_DN17891_c0_g1_i2	0.779258	0.0198244
TRINITY_DN21656_c1_g1_i3	-1.56183	0.0199814
TRINITY_DN23299_c0_g1_i2	1.61262	0.0201907
TRINITY_DN17447_c0_g1_i2	0.349476	0.0202643
TRINITY_DN21345_c0_g1_i1	0.670733	0.0202742
TRINITY_DN13436_c0_g1_i1	-1.27129	0.0203198
TRINITY_DN8223_c0_g1_i1	0.806052	0.0203848
TRINITY_DN16553_c0_g1_i1	-0.333437	0.0204464
TRINITY_DN21913_c0_g1_i1	-0.524061	0.0204464
TRINITY_DN22744_c0_g1_i1	0.379221	0.0205206
TRINITY_DN22562_c0_g1_i1	0.523877	0.0205277
TRINITY_DN20319_c0_g1_i2	-0.393142	0.0205711
TRINITY_DN22632_c0_g1_i1	-0.545279	0.0205711
TRINITY_DN23639_c1_g2_i2	-0.403178	0.0205711
TRINITY_DN19440_c0_g2_i1	1.32569	0.0206317
TRINITY_DN23592_c0_g5_i4	0.553864	0.0206317
TRINITY_DN23947_c3_g1_i21	-0.440139	0.0206451
TRINITY_DN22721_c0_g1_i3	0.393807	0.020672
TRINITY_DN16061_c0_g1_i3	-0.424228	0.0207368
TRINITY_DN21377_c0_g1_i11	-0.290372	0.0207368
TRINITY_DN7983_c0_g1_i3	1.34662	0.0208113
TRINITY_DN21632_c0_g1_i1	0.709729	0.0208487
TRINITY_DN8624_c0_g1_i1	-0.495266	0.0208487
TRINITY_DN22736_c0_g1_i6	-0.400656	0.0210074
TRINITY_DN16067_c0_g1_i1	-0.409781	0.0210982
TRINITY_DN20565_c0_g1_i1	0.472846	0.0212888
TRINITY_DN22505_c0_g1_i3	-0.711633	0.0213035
TRINITY_DN23478_c0_g2_i1	-0.774116	0.0213035
TRINITY_DN19781_c0_g1_i4	-0.310249	0.0213549
TRINITY_DN22832_c0_g1_i3	-0.983693	0.0213549
TRINITY_DN13656_c0_g1_i2	-0.613578	0.0213817
TRINITY_DN24582_c0_g1_i1	0.686798	0.0213817
TRINITY_DN19750_c0_g1_i1	-0.529535	0.0214036
TRINITY_DN20595_c0_g1_i3	-0.614241	0.0216136
TRINITY_DN14128_c0_g1_i1	0.661599	0.0216575
TRINITY_DN19826_c0_g1_i1	0.80291	0.0217362
TRINITY_DN22619_c1_g1_i2	0.613897	0.0217362
TRINITY_DN23005_c0_g1_i3	-0.92166	0.0217362
TRINITY_DN13377_c0_g1_i1	-0.691554	0.0217946
TRINITY_DN15399_c0_g1_i2	0.319318	0.021825
TRINITY_DN17806_c0_g1_i1	-0.423419	0.021825
TRINITY_DN23704_c1_g1_i2	0.784899	0.021825
TRINITY_DN2520_c0_g1_i1	0.62731	0.021825
TRINITY_DN13626_c0_g1_i1	0.439589	0.0219483
TRINITY_DN12237_c0_g1_i1	-0.442195	0.0220727
TRINITY_DN15291_c0_g1_i1	0.352109	0.0220727
TRINITY_DN22089_c0_g1_i1	0.386927	0.0224813
TRINITY_DN23361_c0_g1_i3	0.693018	0.0224813
TRINITY_DN4394_c0_g1_i1	1.08165	0.0224813
TRINITY_DN21957_c0_g1_i1	-0.335154	0.0225379
TRINITY_DN32690_c0_g1_i1	0.505727	0.0225438
TRINITY_DN18917_c0_g1_i1	0.560919	0.0225953
TRINITY_DN23870_c0_g1_i1	1.15597	0.0226759
TRINITY_DN15800_c0_g1_i5	-0.969462	0.0227836
TRINITY_DN20837_c0_g1_i1	-0.472037	0.0227861
TRINITY_DN16855_c0_g1_i4	0.5102	0.0227959
TRINITY_DN11709_c0_g1_i1	0.477049	0.0232788
TRINITY_DN22583_c0_g1_i4	-0.418207	0.0232925
TRINITY_DN17710_c0_g2_i1	0.290326	0.0234328
TRINITY_DN17967_c0_g1_i4	-0.298408	0.0234474
TRINITY_DN21596_c0_g1_i10	-0.327988	0.0234474
TRINITY_DN22678_c0_g1_i1	-0.606294	0.0236535
TRINITY_DN17499_c0_g1_i2	-1.11746	0.0236709
TRINITY_DN23393_c2_g1_i3	-0.455224	0.02369
TRINITY_DN24032_c0_g1_i2	-1.09654	0.02369
TRINITY_DN21197_c0_g2_i1	0.504097	0.0238236
TRINITY_DN8023_c0_g1_i3	-0.471915	0.0238482
TRINITY_DN14544_c0_g1_i2	0.968262	0.0239012
TRINITY_DN22627_c0_g2_i3	-0.590915	0.0240933
TRINITY_DN23801_c1_g1_i4	-0.585182	0.0242327
TRINITY_DN22136_c0_g1_i2	-1.60865	0.0242383
TRINITY_DN18957_c0_g1_i1	-0.317534	0.0242985
TRINITY_DN21415_c0_g1_i3	-0.5592	0.0242985
TRINITY_DN19734_c0_g1_i2	-0.467758	0.0243057
TRINITY_DN17720_c0_g3_i1	0.37068	0.0244031
TRINITY_DN19465_c0_g1_i1	-0.395725	0.0245019
TRINITY_DN18198_c0_g1_i4	0.378522	0.0245985
TRINITY_DN20116_c0_g1_i1	-0.326303	0.0245985
TRINITY_DN8609_c0_g1_i3	-0.544858	0.0245985
TRINITY_DN19815_c0_g1_i3	1.01915	0.0247298
TRINITY_DN42477_c0_g1_i1	0.454136	0.0247527
TRINITY_DN24658_c0_g1_i1	0.576627	0.0249241
TRINITY_DN21429_c1_g1_i3	-0.577533	0.0249571
TRINITY_DN23098_c0_g1_i4	0.411513	0.0250142
TRINITY_DN23126_c1_g1_i1	0.476468	0.0251517
TRINITY_DN2760_c0_g1_i1	-0.407866	0.0252064
TRINITY_DN21897_c0_g1_i1	-0.650818	0.0254725
TRINITY_DN10590_c0_g1_i2	-0.47521	0.02554
TRINITY_DN13266_c0_g1_i2	0.694244	0.0256129
TRINITY_DN15427_c0_g1_i1	0.317166	0.0256129
TRINITY_DN18635_c0_g1_i1	1.18066	0.0256129
TRINITY_DN21807_c0_g1_i2	0.748378	0.0256129
TRINITY_DN10124_c0_g1_i1	0.586181	0.0256384
TRINITY_DN19310_c0_g1_i1	-0.570721	0.0258125
TRINITY_DN18080_c0_g3_i2	-0.465256	0.0258237
TRINITY_DN23468_c0_g1_i3	0.420863	0.0258432
TRINITY_DN17607_c0_g1_i1	-1.00294	0.0258496
TRINITY_DN23548_c0_g1_i1	-0.299062	0.0258496
TRINITY_DN22243_c0_g1_i1	-0.443997	0.0259812
TRINITY_DN18093_c0_g1_i1	0.367677	0.0260481
TRINITY_DN20160_c0_g1_i2	1.59089	0.0261017
TRINITY_DN10159_c0_g1_i1	-0.796817	0.0261677
TRINITY_DN20766_c0_g1_i1	-0.920496	0.0262391
TRINITY_DN23469_c1_g1_i2	-0.358347	0.0262776
TRINITY_DN16042_c0_g1_i6	0.542564	0.0263714
TRINITY_DN41123_c0_g1_i1	-0.36929	0.0263714
TRINITY_DN20554_c0_g1_i1	-0.845844	0.0264597
TRINITY_DN23823_c1_g2_i11	-0.34986	0.0264597
TRINITY_DN11253_c0_g2_i1	0.628678	0.0264705
TRINITY_DN23605_c0_g1_i1	0.494331	0.0265383
TRINITY_DN16458_c0_g1_i4	-0.697462	0.0266546
TRINITY_DN23048_c0_g2_i4	0.721236	0.0267152
TRINITY_DN23648_c0_g2_i1	-0.38538	0.0267152
TRINITY_DN17243_c0_g2_i1	1.04852	0.0270006
TRINITY_DN17517_c0_g1_i1	0.285055	0.0270006
TRINITY_DN23921_c0_g1_i9	1.13721	0.0272878
TRINITY_DN14423_c0_g1_i2	0.327973	0.0272995
TRINITY_DN23543_c1_g1_i3	-0.593234	0.0274407
TRINITY_DN23531_c0_g2_i1	-0.500193	0.0275267
TRINITY_DN19086_c0_g1_i2	0.870114	0.0275459
TRINITY_DN12397_c0_g1_i2	-0.428473	0.0276095
TRINITY_DN20694_c0_g1_i2	-0.415508	0.0276095
TRINITY_DN19122_c0_g4_i1	-0.759304	0.0276102
TRINITY_DN20379_c0_g1_i1	0.904618	0.0276102
TRINITY_DN18284_c0_g1_i1	-0.999548	0.027692
TRINITY_DN19195_c0_g1_i3	0.50742	0.0277164
TRINITY_DN22665_c0_g1_i4	-0.541388	0.0277703
TRINITY_DN21953_c0_g2_i5	-0.499388	0.0278666
TRINITY_DN23901_c1_g1_i5	-0.430576	0.0280297
TRINITY_DN23493_c2_g1_i4	-0.288717	0.0281189
TRINITY_DN23015_c0_g1_i1	0.477756	0.0281653
TRINITY_DN15768_c0_g1_i1	0.301573	0.0281849
TRINITY_DN32667_c0_g1_i1	0.63994	0.0282004
TRINITY_DN22335_c0_g1_i2	-1.43379	0.0284056
TRINITY_DN21197_c0_g1_i1	0.344907	0.0285087
TRINITY_DN9428_c0_g1_i1	0.591088	0.0288695
TRINITY_DN18977_c0_g1_i1	-0.955591	0.0289097
TRINITY_DN11585_c0_g1_i1	-0.349309	0.0290008
TRINITY_DN22997_c0_g1_i1	0.391475	0.0292596
TRINITY_DN18371_c1_g1_i1	-0.29731	0.0292833
TRINITY_DN19778_c1_g1_i1	-0.367768	0.0292833
TRINITY_DN16696_c0_g1_i1	1.01603	0.0293001
TRINITY_DN22548_c0_g1_i2	-0.435258	0.0293517
TRINITY_DN23405_c1_g1_i10	0.640756	0.0295144
TRINITY_DN21729_c2_g1_i5	-0.32907	0.029541
TRINITY_DN22716_c1_g8_i1	0.782194	0.029541
TRINITY_DN23373_c0_g1_i5	-0.28778	0.029541
TRINITY_DN23998_c1_g3_i8	-0.440414	0.029541
TRINITY_DN22030_c0_g1_i2	0.985923	0.0295616
TRINITY_DN12183_c0_g1_i1	-0.447342	0.0296439
TRINITY_DN21502_c0_g1_i1	0.473694	0.029671
TRINITY_DN22622_c0_g1_i2	-0.29116	0.029671
TRINITY_DN17351_c0_g1_i1	-0.439755	0.0296851
TRINITY_DN22092_c0_g1_i5	0.86848	0.0297286
TRINITY_DN19518_c0_g1_i1	0.674782	0.0297995
TRINITY_DN4910_c0_g1_i1	0.589088	0.0300137
TRINITY_DN21734_c0_g1_i1	0.339574	0.0301867
TRINITY_DN17432_c0_g1_i1	0.288641	0.0301883
TRINITY_DN17813_c0_g1_i1	0.466315	0.0302256
TRINITY_DN18604_c0_g1_i1	1.14657	0.0302428
TRINITY_DN18792_c0_g3_i1	-0.299804	0.0302587
TRINITY_DN23839_c0_g1_i5	-0.259031	0.0303197
TRINITY_DN22716_c1_g6_i2	-0.586123	0.0304237
TRINITY_DN22922_c0_g1_i1	-0.379221	0.0306704
TRINITY_DN4185_c0_g1_i1	0.641023	0.0306824
TRINITY_DN12481_c0_g2_i1	-0.295552	0.0307027
TRINITY_DN1143_c0_g1_i1	1.09419	0.0307735
TRINITY_DN16763_c0_g1_i1	0.527844	0.0307735
TRINITY_DN18022_c0_g1_i1	0.346223	0.0307735
TRINITY_DN12327_c0_g1_i3	-0.508978	0.0308269
TRINITY_DN19062_c0_g1_i5	0.421353	0.0308622
TRINITY_DN12700_c0_g1_i1	-0.362938	0.0310406
TRINITY_DN22458_c0_g1_i3	-0.391375	0.0310772
TRINITY_DN691_c0_g1_i1	0.332876	0.0310837
TRINITY_DN23441_c3_g1_i2	-0.8913	0.0312757
TRINITY_DN10746_c0_g1_i1	0.283007	0.0313024
TRINITY_DN22905_c0_g2_i1	-0.322326	0.0313276
TRINITY_DN19099_c0_g1_i6	-1.10428	0.0314686
TRINITY_DN16158_c0_g1_i1	-0.531154	0.0315451
TRINITY_DN22750_c0_g1_i4	0.953574	0.0315451
TRINITY_DN18252_c0_g1_i1	-1.02941	0.0316724
TRINITY_DN20869_c0_g1_i4	-0.609876	0.0316841
TRINITY_DN9643_c0_g1_i1	0.733195	0.0316841
TRINITY_DN13794_c0_g1_i2	-0.503648	0.0317174
TRINITY_DN19983_c0_g1_i1	0.662766	0.0317513
TRINITY_DN23289_c0_g1_i3	-0.651609	0.0317712
TRINITY_DN14968_c0_g1_i1	0.423078	0.0318009
TRINITY_DN25488_c0_g1_i1	-0.603111	0.0320946
TRINITY_DN18159_c0_g1_i1	0.369731	0.0321645
TRINITY_DN23964_c0_g1_i2	0.929067	0.0322565
TRINITY_DN21227_c0_g1_i1	0.45162	0.0324698
TRINITY_DN9694_c0_g1_i1	1.33149	0.0324838
TRINITY_DN21235_c0_g1_i2	-0.388906	0.0325443
TRINITY_DN18536_c0_g1_i1	1.16474	0.0325802
TRINITY_DN14521_c0_g1_i1	0.353003	0.0326383
TRINITY_DN11217_c0_g1_i2	-0.423913	0.032969
TRINITY_DN16435_c0_g2_i1	-0.589398	0.0329999
TRINITY_DN23900_c0_g4_i1	-0.412758	0.033086
TRINITY_DN23039_c0_g1_i1	-0.378867	0.0331297
TRINITY_DN7904_c0_g1_i1	0.297297	0.0331297
TRINITY_DN8320_c0_g1_i2	-0.877784	0.0331297
TRINITY_DN19617_c0_g2_i1	0.304941	0.0331481
TRINITY_DN20871_c1_g1_i1	0.655493	0.0331481
TRINITY_DN21153_c0_g1_i1	-0.617132	0.0331481
TRINITY_DN16680_c0_g1_i1	-0.77331	0.0332148
TRINITY_DN21702_c0_g1_i1	0.49252	0.0332148
TRINITY_DN22993_c0_g1_i1	-0.585222	0.0333281
TRINITY_DN9078_c0_g2_i2	1.0502	0.0333281
TRINITY_DN673_c0_g1_i1	0.468952	0.0334321
TRINITY_DN20247_c0_g1_i1	-0.885017	0.0335557
TRINITY_DN16517_c0_g2_i1	0.596051	0.0335767
TRINITY_DN19876_c0_g1_i2	-0.750093	0.0336125
TRINITY_DN20000_c0_g1_i4	0.43245	0.0336838
TRINITY_DN20055_c0_g2_i1	-0.32579	0.0337145
TRINITY_DN14429_c0_g1_i1	-0.399039	0.033727
TRINITY_DN21217_c0_g1_i5	-0.613665	0.033727
TRINITY_DN22254_c1_g1_i2	-0.297769	0.033727
TRINITY_DN23968_c1_g1_i1	-0.472337	0.033727
TRINITY_DN23909_c0_g1_i1	-0.698182	0.0337742
TRINITY_DN8650_c0_g1_i1	0.295784	0.0338717
TRINITY_DN14938_c0_g1_i1	0.654482	0.0339402
TRINITY_DN22293_c0_g1_i2	-0.543849	0.0340183
TRINITY_DN41522_c0_g1_i1	0.869518	0.0340183
TRINITY_DN8767_c0_g1_i1	-0.411107	0.0340183
TRINITY_DN19228_c0_g1_i2	0.985875	0.0340489
TRINITY_DN17047_c1_g1_i1	0.588536	0.034101
TRINITY_DN16606_c0_g1_i1	-0.459836	0.0341238
TRINITY_DN22317_c0_g1_i6	0.8682	0.0343595
TRINITY_DN19550_c0_g1_i6	-0.397118	0.0344092
TRINITY_DN20077_c0_g1_i1	0.247731	0.0344092
TRINITY_DN1073_c0_g1_i1	0.491585	0.0344371
TRINITY_DN19667_c0_g1_i1	-0.372739	0.0344371
TRINITY_DN23877_c0_g1_i2	-0.631026	0.0344371
TRINITY_DN19167_c0_g1_i1	1.7322	0.0344536
TRINITY_DN20596_c0_g1_i1	0.383328	0.0344844
TRINITY_DN16495_c0_g1_i1	0.883947	0.0345583
TRINITY_DN20504_c0_g1_i2	1.31431	0.0347147
TRINITY_DN5453_c0_g1_i1	-0.859874	0.0347147
TRINITY_DN22190_c0_g1_i1	-0.576978	0.0347228
TRINITY_DN20075_c0_g1_i1	0.468454	0.0347675
TRINITY_DN607_c0_g1_i2	-0.305848	0.034808
TRINITY_DN12969_c0_g1_i1	-0.674873	0.0348471
TRINITY_DN21522_c0_g1_i1	-0.360299	0.0349074
TRINITY_DN16698_c0_g1_i1	1.58462	0.0350602
TRINITY_DN13716_c0_g1_i2	0.512557	0.0351855
TRINITY_DN17386_c0_g1_i1	0.423275	0.0353253
TRINITY_DN20063_c0_g1_i1	0.629036	0.0355251
TRINITY_DN46789_c0_g1_i1	0.85606	0.0355251
TRINITY_DN23985_c0_g2_i2	-0.753388	0.0357065
TRINITY_DN23810_c0_g1_i2	0.452222	0.0358219
TRINITY_DN13028_c0_g1_i1	-0.631094	0.0359185
TRINITY_DN17012_c0_g1_i1	0.636303	0.0359521
TRINITY_DN13940_c0_g1_i2	0.439483	0.0359624
TRINITY_DN14048_c0_g1_i1	-0.748945	0.0359624
TRINITY_DN17948_c0_g1_i3	0.63211	0.0359624
TRINITY_DN12269_c0_g2_i2	0.55279	0.0360619
TRINITY_DN23087_c1_g2_i3	-0.355072	0.0360619
TRINITY_DN16297_c0_g1_i1	-0.477396	0.0361197
TRINITY_DN21358_c0_g1_i1	0.386641	0.0361197
TRINITY_DN14136_c0_g1_i1	-0.426829	0.0362495
TRINITY_DN20329_c0_g4_i1	0.30648	0.0362667
TRINITY_DN12742_c0_g1_i1	0.516316	0.0366022
TRINITY_DN20254_c0_g1_i4	0.406471	0.0366334
TRINITY_DN16621_c0_g2_i1	-0.733762	0.0370166
TRINITY_DN21592_c0_g1_i2	-0.97579	0.0371636
TRINITY_DN23972_c1_g1_i9	-0.516933	0.0372765
TRINITY_DN18484_c1_g1_i3	0.278257	0.0373103
TRINITY_DN22216_c0_g1_i2	-0.419689	0.0373103
TRINITY_DN10925_c0_g1_i1	-0.526704	0.0373229
TRINITY_DN25565_c0_g1_i1	0.496269	0.0373229
TRINITY_DN19335_c0_g1_i1	-0.281357	0.0373753
TRINITY_DN22561_c0_g1_i2	-0.327357	0.0373844
TRINITY_DN21013_c0_g1_i3	0.431554	0.0375321
TRINITY_DN4276_c0_g1_i1	-0.579953	0.0375321
TRINITY_DN13014_c0_g1_i1	-0.641889	0.0379247
TRINITY_DN15496_c0_g2_i2	-0.526757	0.0379247
TRINITY_DN23955_c0_g1_i8	-0.544588	0.03793
TRINITY_DN13441_c0_g1_i3	0.519802	0.0379766
TRINITY_DN23461_c0_g1_i2	-0.931721	0.0379785
TRINITY_DN13162_c0_g1_i2	-1.05077	0.0382095
TRINITY_DN20064_c0_g1_i1	0.61994	0.0383039
TRINITY_DN23381_c1_g2_i9	0.330478	0.0383084
TRINITY_DN17659_c0_g1_i3	-0.598633	0.0383665
TRINITY_DN23144_c0_g2_i1	0.435065	0.0383678
TRINITY_DN19106_c0_g1_i1	-0.709198	0.0384263
TRINITY_DN22453_c0_g1_i2	-0.432424	0.0384263
TRINITY_DN5201_c0_g1_i2	-0.301836	0.0384263
TRINITY_DN20954_c0_g1_i1	-0.638616	0.0388179
TRINITY_DN10514_c0_g1_i3	-0.634092	0.0388344
TRINITY_DN20495_c0_g1_i2	-0.312305	0.0391398
TRINITY_DN21500_c0_g2_i1	0.28665	0.0391398
TRINITY_DN27571_c0_g1_i1	0.652014	0.039358
TRINITY_DN36920_c0_g1_i1	-0.718053	0.039358
TRINITY_DN11097_c0_g1_i1	1.19555	0.0394625
TRINITY_DN23873_c0_g1_i7	-0.910201	0.0394659
TRINITY_DN11592_c0_g1_i1	-0.854129	0.0395146
TRINITY_DN18290_c0_g1_i5	-0.270748	0.0395157
TRINITY_DN19166_c0_g1_i1	0.609136	0.0395575
TRINITY_DN20809_c0_g2_i1	-0.313259	0.0395575
TRINITY_DN14686_c0_g1_i1	1.05959	0.039581
TRINITY_DN41171_c0_g1_i1	-1.04298	0.039581
TRINITY_DN6617_c0_g1_i1	0.410695	0.0395942
TRINITY_DN22907_c0_g1_i1	-0.487479	0.0397398
TRINITY_DN24739_c0_g1_i1	-0.446311	0.0397398
TRINITY_DN23252_c0_g2_i1	-0.967934	0.0397658
TRINITY_DN21370_c0_g1_i7	-0.360896	0.0398969
TRINITY_DN23824_c0_g1_i4	0.502154	0.040029
TRINITY_DN25825_c0_g1_i1	-0.486838	0.0400953
TRINITY_DN20453_c0_g1_i1	0.582104	0.0403499
TRINITY_DN40920_c0_g1_i1	0.267773	0.0403677
TRINITY_DN21755_c0_g1_i5	0.445357	0.0404031
TRINITY_DN15134_c0_g1_i1	-0.286542	0.0405028
TRINITY_DN16274_c0_g1_i3	-0.683969	0.0405028
TRINITY_DN8289_c0_g1_i1	-0.428237	0.0405028
TRINITY_DN20146_c0_g1_i6	-0.360549	0.0406333
TRINITY_DN23967_c1_g1_i2	-1.26473	0.0406333
TRINITY_DN20239_c0_g1_i1	0.433944	0.0408538
TRINITY_DN20279_c0_g1_i4	0.621218	0.0408538
TRINITY_DN12919_c0_g1_i1	-0.304676	0.0409716
TRINITY_DN23310_c1_g1_i19	0.301302	0.0409716
TRINITY_DN16594_c0_g1_i3	-0.742237	0.0410212
TRINITY_DN18545_c0_g1_i2	-0.306996	0.0410212
TRINITY_DN22826_c0_g1_i1	0.926963	0.0416008
TRINITY_DN3465_c0_g1_i1	-0.400876	0.0416319
TRINITY_DN20444_c0_g1_i2	-0.243332	0.0416977
TRINITY_DN20681_c0_g1_i1	-0.479602	0.0419619
TRINITY_DN20089_c0_g1_i1	0.901315	0.0419629
TRINITY_DN23011_c0_g2_i1	0.985074	0.0419629
TRINITY_DN2513_c0_g1_i1	0.561961	0.0421179
TRINITY_DN4159_c0_g1_i3	-0.249704	0.0421457
TRINITY_DN10785_c0_g1_i2	0.605327	0.0421629
TRINITY_DN24048_c0_g3_i1	0.381788	0.0422638
TRINITY_DN23566_c0_g3_i2	-1.04967	0.0422935
TRINITY_DN23032_c1_g1_i1	-1.21091	0.0423287
TRINITY_DN23742_c0_g1_i1	-1.02566	0.0426557
TRINITY_DN14613_c0_g1_i1	0.264726	0.042719
TRINITY_DN18090_c0_g3_i2	0.397511	0.0427194
TRINITY_DN42691_c0_g1_i1	0.659471	0.0427225
TRINITY_DN5115_c0_g1_i1	1.03253	0.0427498
TRINITY_DN21316_c0_g1_i4	0.578058	0.0429092
TRINITY_DN40923_c0_g1_i1	-0.3856	0.0430746
TRINITY_DN16678_c0_g1_i1	-0.498656	0.0432514
TRINITY_DN23911_c1_g1_i1	-0.267074	0.0432565
TRINITY_DN24082_c0_g1_i6	-0.352127	0.0432744
TRINITY_DN24076_c0_g1_i2	-0.888304	0.0432972
TRINITY_DN18958_c0_g1_i2	-0.6138	0.0433426
TRINITY_DN18166_c1_g1_i2	-0.353915	0.0435037
TRINITY_DN18463_c0_g1_i2	0.606562	0.0435037
TRINITY_DN22427_c0_g1_i3	0.641634	0.0435037
TRINITY_DN13026_c0_g1_i1	-0.25673	0.0435567
TRINITY_DN8312_c0_g1_i1	-0.463418	0.0435787
TRINITY_DN7701_c0_g1_i1	-0.399991	0.0436477
TRINITY_DN11768_c0_g1_i1	-0.30298	0.043684
TRINITY_DN23230_c0_g1_i1	-0.302551	0.0437744
TRINITY_DN19974_c1_g1_i6	-0.457932	0.0438865
TRINITY_DN15736_c0_g1_i3	0.792734	0.044
TRINITY_DN10275_c0_g1_i1	0.729441	0.0440341
TRINITY_DN19220_c1_g1_i2	-0.313502	0.0444665
TRINITY_DN17126_c0_g1_i1	0.87279	0.0444717
TRINITY_DN8224_c0_g1_i2	0.574145	0.0446785
TRINITY_DN16131_c0_g1_i6	1.23838	0.0447232
TRINITY_DN14386_c0_g1_i1	-1.30891	0.0447536
TRINITY_DN15739_c0_g1_i4	-0.364731	0.0447536
TRINITY_DN11184_c0_g1_i1	-0.444808	0.0447624
TRINITY_DN11783_c0_g1_i1	-0.368205	0.0447624
TRINITY_DN23827_c4_g3_i1	-0.502816	0.0447624
TRINITY_DN29800_c0_g1_i1	-0.356126	0.0447624
TRINITY_DN24058_c0_g1_i12	-0.341708	0.0451141
TRINITY_DN20575_c0_g1_i1	0.456832	0.0451534
TRINITY_DN23439_c1_g2_i2	0.919583	0.0451602
TRINITY_DN44200_c0_g1_i1	0.445985	0.0451657
TRINITY_DN20114_c0_g2_i1	-0.541707	0.045178
TRINITY_DN23867_c0_g2_i3	0.587903	0.0451887
TRINITY_DN23850_c2_g3_i11	-0.268655	0.045192
TRINITY_DN21695_c0_g1_i3	-0.562296	0.0451953
TRINITY_DN20010_c0_g1_i1	0.814717	0.0453511
TRINITY_DN21975_c0_g1_i1	0.291307	0.0455073
TRINITY_DN4243_c0_g1_i2	0.323569	0.0455573
TRINITY_DN18598_c0_g1_i1	-0.415723	0.0455799
TRINITY_DN27872_c0_g1_i1	0.330021	0.0456599
TRINITY_DN10232_c0_g1_i1	0.37959	0.0458034
TRINITY_DN21381_c0_g1_i1	-0.358147	0.0458034
TRINITY_DN20564_c0_g2_i1	-0.613746	0.0460718
TRINITY_DN15590_c0_g2_i1	0.938943	0.0461008
TRINITY_DN22268_c0_g1_i1	-0.389082	0.0461008
TRINITY_DN23975_c1_g1_i7	1.03101	0.046226
TRINITY_DN6896_c0_g1_i1	-0.72898	0.0462261
TRINITY_DN17390_c0_g1_i1	0.493552	0.0462813
TRINITY_DN20754_c0_g1_i2	0.232295	0.0462944
TRINITY_DN14578_c0_g1_i1	0.386519	0.0463755
TRINITY_DN21507_c0_g1_i1	0.383327	0.0464195
TRINITY_DN14268_c0_g1_i1	-0.740927	0.046456
TRINITY_DN24414_c0_g1_i1	-0.389271	0.0464887
TRINITY_DN21665_c0_g1_i3	-0.410629	0.0465418
TRINITY_DN23337_c2_g2_i4	0.234425	0.0465418
TRINITY_DN12686_c0_g2_i1	0.305111	0.0466067
TRINITY_DN15059_c0_g1_i1	0.34348	0.0466907
TRINITY_DN13653_c0_g1_i1	0.732998	0.0468755
TRINITY_DN16799_c0_g1_i1	-0.869756	0.0468755
TRINITY_DN21730_c0_g1_i1	-0.311189	0.0470309
TRINITY_DN23259_c2_g1_i7	-0.34275	0.0472049
TRINITY_DN14671_c0_g1_i1	0.248421	0.0472991
TRINITY_DN19037_c0_g1_i2	-1.25304	0.0472991
TRINITY_DN20212_c0_g1_i3	-0.373991	0.0472991
TRINITY_DN42900_c0_g1_i1	0.543593	0.0472991
TRINITY_DN17558_c0_g2_i1	0.247073	0.0473675
TRINITY_DN22152_c1_g1_i1	1.33457	0.0473675
TRINITY_DN8866_c0_g1_i3	-0.679118	0.0473999
TRINITY_DN12464_c0_g1_i2	-1.00287	0.0476837
TRINITY_DN22178_c0_g2_i5	0.274145	0.0477465
TRINITY_DN26223_c0_g1_i1	-0.537411	0.0478636
TRINITY_DN9488_c0_g2_i1	0.589378	0.0479585
TRINITY_DN18825_c1_g1_i2	-0.451217	0.0479591
TRINITY_DN19440_c0_g1_i1	-0.514169	0.0479788
TRINITY_DN42851_c0_g1_i1	-0.66587	0.0479788
TRINITY_DN41570_c0_g1_i1	0.244611	0.0481183
TRINITY_DN20308_c0_g1_i1	-0.288154	0.0481746
TRINITY_DN15829_c0_g1_i1	0.957475	0.0482265
TRINITY_DN15809_c0_g1_i2	-0.392232	0.0484544
TRINITY_DN17710_c0_g1_i1	0.270356	0.0485772
TRINITY_DN15539_c0_g1_i1	0.265393	0.0486598
TRINITY_DN22853_c0_g1_i2	-0.506286	0.0486682
TRINITY_DN19741_c0_g1_i5	0.255713	0.0487161
TRINITY_DN11076_c0_g1_i1	0.480063	0.0487969
TRINITY_DN22851_c0_g1_i5	0.311519	0.0487969
TRINITY_DN17117_c0_g1_i1	-0.826089	0.0488235
TRINITY_DN23225_c0_g1_i2	0.292015	0.0488235
TRINITY_DN12673_c0_g1_i1	-0.773983	0.0489276
TRINITY_DN16013_c0_g1_i3	-0.37512	0.0490858
TRINITY_DN12832_c0_g1_i2	-0.5259	0.0492118
TRINITY_DN20076_c0_g1_i1	-0.235518	0.0495433
TRINITY_DN22083_c0_g1_i2	0.247294	0.0495433
TRINITY_DN12269_c0_g1_i1	0.446732	0.049564
TRINITY_DN24055_c0_g1_i1	0.511119	0.049564
TRINITY_DN46545_c0_g1_i1	-0.503196	0.049564
TRINITY_DN9823_c0_g1_i1	-0.673252	0.049564
TRINITY_DN18439_c0_g1_i2	-0.715833	0.0495822
TRINITY_DN25382_c0_g1_i2	-0.393282	0.0497072
TRINITY_DN8633_c0_g1_i2	0.812196	0.0497112
TRINITY_DN16267_c0_g1_i2	0.895559	0.0498852
