# Supplementary material for: Exploring the genetics of lesion and nodal resistance in pea (Pisum sativum L.) to Sclerotinia sclerotiorum using genome‐wide association studies and RNA‐Seq
Source: Plant Direct. 2018 Jun 26;2(6):e00064. doi: 10.1002/pld3.64 (PMC6508546; doi:10.1002/pld3.64)
Supplement: Supplementary file 12 [file PLD3-2-e00064-s012.xlsx]

## Sheet: Sheet1
TABLE S7 Significant DE in WM-inoculated samples between two pea genotypes
Transcript	logFC (PI240515 vs 'Lifter')	q value
TRINITY_DN23405_c0_g3_i4	5.63992	8.43376e-08
TRINITY_DN11331_c0_g1_i1	5.04676	8.56377e-08
TRINITY_DN22560_c0_g1_i3	4.60466	8.56377e-08
TRINITY_DN23997_c2_g4_i3	4.97375	8.56377e-08
TRINITY_DN6780_c0_g1_i2	4.68171	8.56377e-08
TRINITY_DN10598_c0_g1_i1	-4.56838	8.8642e-08
TRINITY_DN24001_c0_g1_i2	4.85237	8.8642e-08
TRINITY_DN4095_c0_g1_i1	-4.51295	8.8642e-08
TRINITY_DN14771_c0_g1_i1	-4.74819	9.68806e-08
TRINITY_DN6522_c0_g1_i2	4.40448	9.68806e-08
TRINITY_DN19046_c0_g1_i3	-4.47418	1.11271e-07
TRINITY_DN21968_c0_g1_i1	4.52198	1.11271e-07
TRINITY_DN13600_c0_g1_i5	-4.55864	1.27128e-07
TRINITY_DN20606_c0_g3_i1	4.62758	1.27128e-07
TRINITY_DN23729_c1_g3_i20	4.31888	1.50124e-07
TRINITY_DN27196_c0_g1_i1	-4.62922	1.50124e-07
TRINITY_DN22880_c0_g1_i4	4.32095	1.97903e-07
TRINITY_DN19864_c1_g2_i6	-4.30058	2.61677e-07
TRINITY_DN34404_c0_g1_i1	4.16371	2.76541e-07
TRINITY_DN4089_c0_g1_i1	4.33023	2.80593e-07
TRINITY_DN20839_c0_g1_i7	4.00814	2.87997e-07
TRINITY_DN577_c0_g1_i1	-4.30729	2.87997e-07
TRINITY_DN23631_c0_g2_i1	4.03075	2.99319e-07
TRINITY_DN43974_c0_g1_i1	4.38488	3.32236e-07
TRINITY_DN13298_c0_g2_i1	3.99052	3.50732e-07
TRINITY_DN20240_c0_g1_i3	3.97314	3.50732e-07
TRINITY_DN20679_c2_g1_i2	-4.70018	3.50732e-07
TRINITY_DN23053_c0_g1_i1	3.91214	3.50732e-07
TRINITY_DN9578_c0_g1_i1	-4.02101	3.50732e-07
TRINITY_DN13570_c0_g1_i2	3.82368	3.92974e-07
TRINITY_DN23405_c0_g1_i2	4.42448	4.16248e-07
TRINITY_DN23591_c1_g1_i2	3.86906	4.16248e-07
TRINITY_DN12545_c0_g1_i2	-4.54954	4.73717e-07
TRINITY_DN16087_c0_g1_i2	-3.82384	4.73717e-07
TRINITY_DN22070_c1_g2_i18	3.83097	4.7647e-07
TRINITY_DN18787_c0_g1_i1	3.78403	5.37219e-07
TRINITY_DN23640_c0_g2_i1	3.72755	5.83146e-07
TRINITY_DN687_c0_g1_i2	-4.23502	5.83146e-07
TRINITY_DN23897_c0_g1_i1	-3.79168	5.90653e-07
TRINITY_DN42673_c0_g1_i1	3.79767	5.90921e-07
TRINITY_DN17588_c0_g1_i2	3.08946	6.08148e-07
TRINITY_DN23986_c0_g4_i1	4.16065	6.08148e-07
TRINITY_DN22210_c2_g4_i3	-4.44851	6.60494e-07
TRINITY_DN13298_c0_g1_i1	4.11373	6.83951e-07
TRINITY_DN8544_c0_g1_i1	-4.02953	6.8574e-07
TRINITY_DN23986_c0_g5_i3	4.25442	7.19893e-07
TRINITY_DN23700_c0_g3_i3	-3.73652	7.78653e-07
TRINITY_DN15458_c0_g1_i4	4.59322	7.87788e-07
TRINITY_DN17004_c0_g1_i3	3.75196	8.23027e-07
TRINITY_DN18803_c0_g1_i2	-3.81828	8.23027e-07
TRINITY_DN24037_c1_g1_i1	5.08935	8.23027e-07
TRINITY_DN24997_c0_g1_i1	3.73543	8.23027e-07
TRINITY_DN17281_c0_g1_i1	3.69456	8.45349e-07
TRINITY_DN22302_c0_g1_i1	3.82721	8.8936e-07
TRINITY_DN15389_c0_g1_i3	3.65253	9.88592e-07
TRINITY_DN639_c0_g1_i1	3.54235	9.88592e-07
TRINITY_DN1435_c0_g1_i1	-3.72351	9.90288e-07
TRINITY_DN44002_c0_g1_i1	-3.70764	9.90288e-07
TRINITY_DN23691_c2_g4_i5	3.89615	1.0044e-06
TRINITY_DN8308_c0_g1_i1	3.99268	1.0044e-06
TRINITY_DN9704_c0_g1_i1	3.79843	1.0044e-06
TRINITY_DN15073_c0_g1_i3	3.50363	1.05199e-06
TRINITY_DN23455_c1_g3_i2	3.8908	1.10762e-06
TRINITY_DN17750_c1_g1_i1	3.46461	1.13439e-06
TRINITY_DN8483_c0_g1_i1	-3.6931	1.18553e-06
TRINITY_DN4613_c0_g1_i1	4.13682	1.26079e-06
TRINITY_DN944_c0_g1_i2	-3.72972	1.28085e-06
TRINITY_DN24293_c0_g1_i1	-4.70101	1.33362e-06
TRINITY_DN23895_c3_g3_i1	-3.88655	1.36971e-06
TRINITY_DN22866_c0_g3_i1	3.96969	1.49458e-06
TRINITY_DN1078_c0_g1_i1	3.44278	1.51108e-06
TRINITY_DN6034_c0_g1_i1	-4.15943	1.65983e-06
TRINITY_DN43532_c0_g1_i1	3.41402	1.80443e-06
TRINITY_DN9380_c0_g1_i1	3.37606	1.80443e-06
TRINITY_DN21218_c0_g1_i2	3.61588	1.81657e-06
TRINITY_DN11236_c0_g1_i2	3.68332	1.87249e-06
TRINITY_DN784_c0_g1_i1	-3.99596	1.9223e-06
TRINITY_DN23381_c0_g1_i2	3.42061	1.94251e-06
TRINITY_DN23523_c2_g3_i5	-3.71376	1.94251e-06
TRINITY_DN23543_c2_g1_i1	-4.04006	1.94251e-06
TRINITY_DN23975_c1_g3_i7	2.71463	1.94251e-06
TRINITY_DN23985_c0_g6_i1	3.6905	1.94251e-06
TRINITY_DN7713_c0_g1_i1	-3.5964	2.14527e-06
TRINITY_DN23501_c2_g2_i1	3.50315	2.19172e-06
TRINITY_DN23626_c0_g2_i1	3.46034	2.19172e-06
TRINITY_DN23953_c1_g2_i2	3.36226	2.19172e-06
TRINITY_DN24037_c1_g2_i3	3.87939	2.48028e-06
TRINITY_DN21055_c0_g1_i1	-3.44755	2.57932e-06
TRINITY_DN23173_c2_g1_i2	-3.64858	2.65699e-06
TRINITY_DN23729_c1_g4_i8	3.38039	2.68342e-06
TRINITY_DN23830_c0_g1_i3	3.43913	2.982e-06
TRINITY_DN13734_c0_g1_i1	-5.79457	3.1245e-06
TRINITY_DN18828_c1_g1_i1	-4.07085	3.17058e-06
TRINITY_DN13540_c0_g1_i2	-3.26169	3.54571e-06
TRINITY_DN19081_c0_g1_i1	3.46318	3.57911e-06
TRINITY_DN2815_c0_g1_i1	4.5728	3.80496e-06
TRINITY_DN7142_c0_g1_i1	3.07299	4.04439e-06
TRINITY_DN158_c0_g1_i1	3.61727	4.15331e-06
TRINITY_DN15955_c0_g2_i1	-3.55594	4.15331e-06
TRINITY_DN16106_c1_g1_i4	3.43437	4.15514e-06
TRINITY_DN20485_c0_g2_i1	-3.50471	4.17534e-06
TRINITY_DN24944_c0_g1_i1	3.62175	4.17534e-06
TRINITY_DN8904_c0_g1_i1	3.13917	4.23218e-06
TRINITY_DN15226_c0_g1_i2	3.32873	4.37684e-06
TRINITY_DN6942_c0_g1_i1	3.1687	4.48704e-06
TRINITY_DN23046_c0_g4_i3	3.45864	4.53923e-06
TRINITY_DN18828_c0_g1_i1	4.17738	4.90717e-06
TRINITY_DN8697_c0_g1_i1	3.54186	4.93984e-06
TRINITY_DN2163_c0_g1_i1	4.1972	5.07125e-06
TRINITY_DN23381_c1_g3_i1	-3.10473	5.07125e-06
TRINITY_DN23757_c1_g4_i1	-2.09996	5.07125e-06
TRINITY_DN20721_c0_g1_i2	3.28896	5.39583e-06
TRINITY_DN21157_c0_g3_i5	3.05708	5.54713e-06
TRINITY_DN8646_c0_g1_i2	3.11834	5.58171e-06
TRINITY_DN41471_c0_g1_i1	3.23866	5.67783e-06
TRINITY_DN23933_c0_g1_i2	3.47815	6.01434e-06
TRINITY_DN22321_c2_g1_i2	3.52513	6.3727e-06
TRINITY_DN3729_c0_g1_i1	3.19626	6.74587e-06
TRINITY_DN17470_c0_g1_i1	3.02564	7.00487e-06
TRINITY_DN17249_c0_g1_i1	-3.05611	7.21024e-06
TRINITY_DN20485_c0_g1_i4	-3.46866	7.39882e-06
TRINITY_DN20957_c3_g1_i4	-2.4732	7.87671e-06
TRINITY_DN15469_c0_g1_i3	-3.44037	8.49501e-06
TRINITY_DN14021_c0_g1_i1	2.64754	8.91521e-06
TRINITY_DN23725_c0_g6_i1	3.01141	9.20101e-06
TRINITY_DN15983_c0_g1_i1	3.33225	9.9639e-06
TRINITY_DN3287_c0_g1_i2	3.33641	1.24647e-05
TRINITY_DN23745_c1_g1_i1	-2.9878	1.31353e-05
TRINITY_DN12203_c0_g1_i2	2.83873	1.32413e-05
TRINITY_DN22100_c1_g1_i2	3.05369	1.41657e-05
TRINITY_DN23123_c0_g3_i1	2.83252	1.54571e-05
TRINITY_DN22961_c0_g1_i1	-2.35539	1.6228e-05
TRINITY_DN22842_c1_g1_i9	-2.67661	1.71093e-05
TRINITY_DN24002_c1_g1_i6	2.7436	1.78478e-05
TRINITY_DN23700_c0_g4_i4	3.17053	2.09713e-05
TRINITY_DN23517_c1_g1_i9	3.13589	2.20224e-05
TRINITY_DN23713_c0_g2_i2	3.00616	2.43675e-05
TRINITY_DN9288_c0_g1_i1	3.56523	2.45229e-05
TRINITY_DN23606_c0_g1_i8	2.66868	2.58574e-05
TRINITY_DN23918_c1_g1_i10	3.30498	2.58574e-05
TRINITY_DN23739_c0_g2_i18	-2.36167	2.63452e-05
TRINITY_DN11245_c0_g1_i2	-3.06105	2.75861e-05
TRINITY_DN19330_c0_g1_i2	1.62099	2.88355e-05
TRINITY_DN14894_c0_g1_i3	2.94123	2.99715e-05
TRINITY_DN13468_c0_g1_i3	1.67184	3.45292e-05
TRINITY_DN14384_c0_g1_i1	-1.8401	3.62614e-05
TRINITY_DN22490_c0_g1_i4	-1.60005	3.77616e-05
TRINITY_DN23916_c0_g1_i3	1.59921	3.91202e-05
TRINITY_DN23986_c0_g1_i18	2.5181	4.05474e-05
TRINITY_DN23828_c0_g2_i4	-2.941	4.45853e-05
TRINITY_DN23995_c0_g2_i7	3.40181	4.58658e-05
TRINITY_DN21739_c1_g1_i1	3.30223	5.26329e-05
TRINITY_DN20517_c0_g1_i1	2.50879	6.52428e-05
TRINITY_DN17015_c0_g1_i1	-3.19473	6.68851e-05
TRINITY_DN18900_c0_g1_i1	1.83833	6.91036e-05
TRINITY_DN23177_c2_g3_i2	-2.05927	7.04668e-05
TRINITY_DN15374_c0_g1_i1	2.97385	7.40652e-05
TRINITY_DN23626_c0_g1_i12	2.86737	7.71207e-05
TRINITY_DN23944_c2_g1_i3	2.27412	8.44971e-05
TRINITY_DN20040_c0_g2_i3	2.7067	9.0663e-05
TRINITY_DN23006_c0_g1_i1	2.89328	9.09596e-05
TRINITY_DN22095_c0_g2_i1	2.72402	9.24446e-05
TRINITY_DN11359_c0_g1_i1	2.04996	9.40588e-05
TRINITY_DN20692_c0_g1_i1	2.16141	9.65046e-05
TRINITY_DN20298_c0_g1_i6	2.68888	9.7049e-05
TRINITY_DN23278_c0_g1_i15	3.6689	0.000103785
TRINITY_DN12410_c0_g1_i1	-2.13346	0.000118601
TRINITY_DN21626_c0_g1_i7	2.91479	0.000123437
TRINITY_DN23741_c1_g1_i22	2.72167	0.000124348
TRINITY_DN21324_c0_g2_i2	2.14674	0.000129854
TRINITY_DN20260_c0_g1_i1	-1.31066	0.000134494
TRINITY_DN16372_c0_g1_i2	2.88955	0.000135413
TRINITY_DN23473_c1_g1_i1	-2.80233	0.000148727
TRINITY_DN14502_c0_g1_i1	3.4564	0.000149996
TRINITY_DN11174_c0_g1_i1	-2.72503	0.000160537
TRINITY_DN17174_c1_g2_i2	-1.57968	0.000161041
TRINITY_DN12752_c1_g1_i1	-2.84159	0.000180407
TRINITY_DN19099_c0_g1_i6	-2.06684	0.000189517
TRINITY_DN19995_c0_g1_i4	1.10332	0.000190386
TRINITY_DN9755_c0_g1_i1	2.69186	0.000193607
TRINITY_DN22977_c7_g2_i5	-2.89502	0.000198419
TRINITY_DN19445_c1_g1_i1	-2.50325	0.000246371
TRINITY_DN23618_c0_g1_i1	-1.24139	0.000276109
TRINITY_DN17057_c0_g1_i2	3.31017	0.000302335
TRINITY_DN654_c0_g1_i2	-1.36145	0.000338294
TRINITY_DN22989_c0_g1_i1	3.18609	0.000340703
TRINITY_DN14501_c0_g1_i4	3.00843	0.000341458
TRINITY_DN23518_c1_g2_i2	-1.16796	0.000351077
TRINITY_DN12234_c0_g1_i2	2.56764	0.000365368
TRINITY_DN20726_c0_g1_i1	-2.05914	0.000425171
TRINITY_DN23566_c0_g4_i2	3.33787	0.000447545
TRINITY_DN24046_c0_g3_i2	2.6259	0.000465713
TRINITY_DN1832_c0_g1_i1	2.95466	0.000474938
TRINITY_DN23876_c4_g1_i3	1.71303	0.000476995
TRINITY_DN12065_c0_g1_i1	3.43468	0.000492767
TRINITY_DN22655_c0_g1_i3	-1.0129	0.000494979
TRINITY_DN23592_c0_g5_i4	1.17281	0.000503199
TRINITY_DN20280_c0_g1_i1	2.14939	0.000563793
TRINITY_DN23516_c0_g1_i1	2.5903	0.000582503
TRINITY_DN19228_c0_g1_i2	1.30979	0.000608583
TRINITY_DN23087_c1_g1_i4	2.33343	0.000644996
TRINITY_DN23012_c0_g1_i1	-1.64627	0.000670832
TRINITY_DN23944_c3_g1_i5	1.69271	0.000671757
TRINITY_DN12862_c0_g1_i1	-2.7513	0.000725078
TRINITY_DN20223_c0_g3_i1	1.97267	0.000778231
TRINITY_DN23198_c0_g1_i9	2.53434	0.000844371
TRINITY_DN23933_c1_g1_i13	-2.99057	0.000844371
TRINITY_DN17184_c0_g1_i2	1.51126	0.000886616
TRINITY_DN23891_c0_g2_i1	-0.941891	0.000898031
TRINITY_DN23472_c2_g5_i1	2.70102	0.000946033
TRINITY_DN23541_c1_g5_i1	-2.12345	0.00098055
TRINITY_DN23945_c1_g6_i5	-1.69672	0.00105658
TRINITY_DN24042_c1_g1_i2	-2.29389	0.00106853
TRINITY_DN22348_c0_g1_i1	-1.62257	0.00107021
TRINITY_DN23846_c0_g1_i15	-1.29844	0.00107021
TRINITY_DN21178_c0_g1_i5	-2.4652	0.00110572
TRINITY_DN14982_c0_g1_i3	-1.46465	0.00113985
TRINITY_DN10111_c0_g1_i1	2.12479	0.00114931
TRINITY_DN14680_c0_g1_i2	-1.20952	0.00123533
TRINITY_DN23808_c0_g1_i8	0.916407	0.00124809
TRINITY_DN43397_c0_g1_i1	1.2835	0.00126109
TRINITY_DN990_c0_g1_i1	1.04869	0.00130512
TRINITY_DN854_c0_g1_i1	-0.994018	0.00131383
TRINITY_DN17046_c0_g1_i1	1.06719	0.00135779
TRINITY_DN23860_c0_g3_i1	2.91304	0.00139181
TRINITY_DN8238_c0_g1_i1	-3.2269	0.0014989
TRINITY_DN20405_c0_g1_i4	1.60395	0.0015168
TRINITY_DN20657_c0_g2_i1	-1.02175	0.00153339
TRINITY_DN21867_c0_g1_i1	1.43306	0.00161685
TRINITY_DN23459_c0_g1_i2	1.79088	0.00161685
TRINITY_DN23729_c1_g2_i4	-2.21492	0.00164815
TRINITY_DN20683_c1_g1_i1	-1.84199	0.00172157
TRINITY_DN20692_c0_g2_i1	1.80653	0.00189736
TRINITY_DN21694_c0_g1_i1	-2.01457	0.00191608
TRINITY_DN18824_c0_g1_i1	-1.7961	0.00201835
TRINITY_DN23607_c1_g1_i5	0.851261	0.00205473
TRINITY_DN10599_c0_g1_i1	-2.17812	0.00205877
TRINITY_DN10522_c0_g1_i1	-1.05778	0.00219689
TRINITY_DN22263_c0_g2_i1	1.87615	0.0022085
TRINITY_DN22555_c0_g1_i4	1.44167	0.00229078
TRINITY_DN11065_c0_g1_i1	-1.16237	0.00246154
TRINITY_DN23947_c2_g1_i5	-2.34743	0.00250612
TRINITY_DN23833_c1_g1_i2	1.06337	0.00263078
TRINITY_DN18603_c0_g1_i1	0.902015	0.00265451
TRINITY_DN22558_c1_g1_i5	-1.8517	0.00271205
TRINITY_DN21640_c1_g2_i1	1.94157	0.00278967
TRINITY_DN14504_c0_g1_i2	1.62168	0.00280211
TRINITY_DN18226_c0_g1_i1	-2.69602	0.00280651
TRINITY_DN24032_c0_g1_i2	-1.9251	0.00298535
TRINITY_DN23616_c0_g1_i13	1.07337	0.00307152
TRINITY_DN23310_c1_g3_i1	-0.86474	0.00310284
TRINITY_DN23693_c0_g1_i1	-0.926972	0.00313478
TRINITY_DN18060_c0_g1_i1	-1.27127	0.0033268
TRINITY_DN17458_c1_g1_i1	2.3209	0.00340603
TRINITY_DN17539_c1_g1_i1	1.99068	0.00342385
TRINITY_DN18700_c0_g1_i3	0.890534	0.00351682
TRINITY_DN19494_c0_g1_i1	-1.25068	0.00351682
TRINITY_DN20308_c0_g1_i1	-0.951462	0.00351682
TRINITY_DN22292_c0_g1_i2	1.7729	0.00351682
TRINITY_DN24059_c1_g3_i1	-1.74623	0.00351682
TRINITY_DN23177_c2_g2_i2	-1.60333	0.00351755
TRINITY_DN20351_c0_g1_i1	2.04129	0.00351899
TRINITY_DN21848_c0_g1_i1	2.06778	0.00351899
TRINITY_DN23376_c2_g1_i4	-1.01089	0.00380324
TRINITY_DN23515_c1_g1_i4	-1.22697	0.00387372
TRINITY_DN21698_c0_g1_i1	-2.72929	0.00387593
TRINITY_DN19122_c0_g3_i1	1.17307	0.00390721
TRINITY_DN19319_c0_g1_i2	-2.09963	0.00393237
TRINITY_DN19718_c0_g1_i2	-2.11424	0.00412149
TRINITY_DN14877_c0_g1_i1	-1.37639	0.00414865
TRINITY_DN23599_c0_g1_i6	3.14361	0.00414865
TRINITY_DN23443_c1_g5_i11	-1.0926	0.00418424
TRINITY_DN21577_c0_g1_i1	-1.90325	0.00425678
TRINITY_DN18604_c0_g1_i1	-2.33571	0.00431017
TRINITY_DN23085_c0_g1_i2	2.42102	0.00436073
TRINITY_DN23179_c0_g1_i2	1.04467	0.00451423
TRINITY_DN21288_c0_g1_i1	-1.13875	0.00478339
TRINITY_DN20915_c0_g1_i1	-0.953978	0.00489602
TRINITY_DN23823_c1_g4_i4	0.934885	0.00496157
TRINITY_DN16897_c0_g1_i1	-0.886998	0.00502772
TRINITY_DN17284_c0_g1_i1	-1.1575	0.00502772
TRINITY_DN23525_c1_g1_i6	-1.09285	0.00505434
TRINITY_DN23862_c2_g1_i14	-0.853836	0.00507281
TRINITY_DN22001_c0_g1_i1	-0.867271	0.00516093
TRINITY_DN11244_c0_g1_i1	-1.65601	0.00516465
TRINITY_DN17829_c0_g1_i2	-1.35511	0.00518569
TRINITY_DN21392_c0_g1_i1	-1.93257	0.00520087
TRINITY_DN23815_c0_g1_i13	-1.58352	0.00520087
TRINITY_DN23344_c1_g2_i3	-0.932535	0.00539554
TRINITY_DN21827_c0_g2_i1	1.04444	0.00544162
TRINITY_DN23394_c0_g1_i1	-1.10488	0.00544162
TRINITY_DN17392_c0_g1_i2	0.992639	0.00545186
TRINITY_DN16276_c0_g1_i2	-2.2329	0.00563818
TRINITY_DN12242_c0_g1_i1	-1.24188	0.00596079
TRINITY_DN22603_c0_g1_i2	-1.40921	0.00596079
TRINITY_DN23943_c0_g1_i1	-0.960767	0.0060972
TRINITY_DN22904_c0_g1_i2	1.45004	0.006179
TRINITY_DN24037_c2_g1_i20	0.880359	0.00620823
TRINITY_DN15038_c0_g1_i1	-2.33441	0.00626264
TRINITY_DN17838_c0_g1_i3	1.91785	0.00626264
TRINITY_DN23991_c0_g1_i2	-0.867367	0.0063244
TRINITY_DN21796_c0_g1_i8	-0.919593	0.00650799
TRINITY_DN22298_c0_g1_i3	-0.918244	0.00679164
TRINITY_DN19800_c0_g1_i1	-0.849525	0.00685977
TRINITY_DN23881_c2_g1_i13	-1.66628	0.00693851
TRINITY_DN27055_c0_g1_i1	-1.23637	0.0069624
TRINITY_DN25031_c0_g1_i1	-0.808948	0.00705884
TRINITY_DN16880_c1_g1_i2	-1.56815	0.00714971
TRINITY_DN18363_c0_g1_i4	-1.89613	0.00721486
TRINITY_DN23343_c6_g1_i5	1.79048	0.00724518
TRINITY_DN22775_c0_g1_i1	1.34666	0.00750799
TRINITY_DN23827_c4_g3_i1	-2.1125	0.00755668
TRINITY_DN24010_c1_g1_i7	1.65287	0.00790713
TRINITY_DN19686_c0_g1_i1	1.02616	0.00800194
TRINITY_DN22346_c0_g1_i11	0.730466	0.00843706
TRINITY_DN19782_c1_g1_i1	1.06891	0.00853714
TRINITY_DN21922_c0_g1_i2	1.31664	0.0086444
TRINITY_DN4318_c0_g1_i1	-1.10635	0.00888227
TRINITY_DN18339_c0_g1_i1	0.95692	0.00931978
TRINITY_DN54459_c0_g1_i1	-1.07114	0.00933618
TRINITY_DN21402_c0_g2_i1	0.777771	0.00947465
TRINITY_DN18114_c0_g1_i2	3.02801	0.00964173
TRINITY_DN20472_c0_g1_i6	-0.754332	0.00979328
TRINITY_DN15791_c0_g1_i1	1.74437	0.00989521
TRINITY_DN17607_c0_g1_i1	-2.45044	0.00998094
TRINITY_DN24091_c9_g1_i3	-1.3069	0.0100284
TRINITY_DN22545_c0_g1_i5	1.10826	0.0100709
TRINITY_DN4176_c0_g1_i1	-0.822989	0.0103144
TRINITY_DN10721_c1_g1_i1	2.34895	0.0103916
TRINITY_DN23712_c0_g1_i6	-0.811353	0.0104851
TRINITY_DN23848_c0_g2_i1	1.4882	0.0104851
TRINITY_DN2843_c0_g1_i1	-1.59428	0.0104851
TRINITY_DN18492_c0_g1_i1	-0.812784	0.0104967
TRINITY_DN24036_c2_g1_i14	-1.35559	0.0104976
TRINITY_DN21275_c1_g1_i2	2.40176	0.0107893
TRINITY_DN23913_c0_g1_i2	-2.41995	0.0107893
TRINITY_DN22894_c0_g2_i1	3.10014	0.0108104
TRINITY_DN11923_c0_g1_i1	1.39639	0.0108894
TRINITY_DN23729_c0_g1_i3	-2.134	0.0111804
TRINITY_DN11973_c0_g1_i1	1.83854	0.0112022
TRINITY_DN20880_c0_g1_i1	-0.760734	0.0112022
TRINITY_DN21392_c0_g2_i1	-1.79651	0.0113907
TRINITY_DN23273_c0_g1_i1	-0.747397	0.0113907
TRINITY_DN8730_c0_g1_i1	0.779917	0.0113907
TRINITY_DN15845_c0_g1_i1	-0.922674	0.0115056
TRINITY_DN21912_c0_g1_i1	0.847866	0.0116098
TRINITY_DN17143_c0_g1_i1	0.820671	0.0118488
TRINITY_DN20068_c0_g1_i1	-1.74283	0.0122067
TRINITY_DN13780_c0_g1_i1	0.724097	0.0124402
TRINITY_DN4777_c0_g1_i1	-0.884477	0.0124402
TRINITY_DN18211_c2_g1_i1	-1.26361	0.0126422
TRINITY_DN20014_c0_g1_i2	1.08675	0.0126422
TRINITY_DN3381_c0_g1_i1	1.84021	0.0131157
TRINITY_DN22486_c0_g1_i6	0.84604	0.0135714
TRINITY_DN14518_c0_g1_i1	0.969111	0.0137428
TRINITY_DN21201_c1_g2_i1	-1.16905	0.013787
TRINITY_DN22883_c0_g2_i2	1.24784	0.0140298
TRINITY_DN13371_c0_g1_i4	-1.08741	0.0142565
TRINITY_DN23781_c0_g1_i4	0.836449	0.0143221
TRINITY_DN9131_c0_g1_i1	2.53012	0.0143221
TRINITY_DN13082_c0_g1_i1	-1.39067	0.0145002
TRINITY_DN21092_c0_g1_i1	0.986488	0.014578
TRINITY_DN23817_c1_g1_i6	1.4074	0.0147321
TRINITY_DN23236_c0_g1_i4	0.898869	0.0147405
TRINITY_DN13679_c0_g1_i1	-0.866331	0.0151492
TRINITY_DN19834_c0_g1_i2	-0.803922	0.0152933
TRINITY_DN14068_c0_g1_i1	-1.05334	0.0153562
TRINITY_DN20380_c0_g1_i1	-0.976983	0.0155622
TRINITY_DN7405_c0_g1_i1	0.920406	0.0160973
TRINITY_DN23461_c0_g1_i2	-1.68548	0.016304
TRINITY_DN14682_c1_g1_i2	-1.0384	0.0165605
TRINITY_DN13756_c0_g1_i2	1.08129	0.0166007
TRINITY_DN23837_c1_g1_i8	2.35	0.0166559
TRINITY_DN15663_c0_g1_i3	0.756626	0.0167286
TRINITY_DN22296_c0_g1_i2	0.812008	0.0168252
TRINITY_DN22841_c0_g1_i4	-0.786607	0.0168252
TRINITY_DN20546_c0_g1_i1	-1.31219	0.0170048
TRINITY_DN46479_c0_g1_i1	1.36591	0.017394
TRINITY_DN6116_c0_g1_i1	-1.14256	0.0174465
TRINITY_DN20572_c0_g1_i1	-0.7851	0.0177114
TRINITY_DN24066_c2_g1_i4	-1.08892	0.0179439
TRINITY_DN19942_c0_g1_i4	0.742178	0.0180155
TRINITY_DN20940_c0_g1_i1	1.2987	0.0180155
TRINITY_DN22579_c0_g1_i3	2.0305	0.0180155
TRINITY_DN9405_c0_g1_i2	1.61334	0.018092
TRINITY_DN17272_c0_g1_i2	0.720686	0.0183021
TRINITY_DN20089_c0_g1_i1	2.09353	0.0183215
TRINITY_DN16110_c0_g1_i1	0.69654	0.018346
TRINITY_DN18553_c0_g1_i1	1.38687	0.0186998
TRINITY_DN13831_c0_g4_i1	1.21269	0.0187334
TRINITY_DN22513_c0_g1_i2	1.28744	0.0187606
TRINITY_DN23399_c0_g1_i4	-0.913818	0.0189578
TRINITY_DN2823_c0_g1_i1	0.950443	0.019095
TRINITY_DN12574_c0_g1_i1	1.51093	0.0193718
TRINITY_DN20914_c0_g1_i2	0.969694	0.0195555
TRINITY_DN21656_c1_g1_i3	-0.887437	0.0198624
TRINITY_DN18075_c0_g1_i1	1.86952	0.0199901
TRINITY_DN23890_c1_g1_i1	0.959338	0.0205536
TRINITY_DN21524_c0_g1_i1	-1.71422	0.0206684
TRINITY_DN8451_c0_g1_i1	-0.828377	0.0210751
TRINITY_DN23876_c5_g1_i9	-0.920912	0.0210793
TRINITY_DN10907_c0_g1_i1	0.880883	0.021264
TRINITY_DN17160_c0_g1_i1	1.13903	0.0213292
TRINITY_DN22333_c0_g1_i2	1.24347	0.0220008
TRINITY_DN16633_c0_g2_i1	-1.18555	0.0220093
TRINITY_DN14309_c1_g1_i2	0.735258	0.0222057
TRINITY_DN16517_c0_g1_i3	-0.864018	0.0224318
TRINITY_DN22157_c0_g1_i7	-0.801843	0.0224318
TRINITY_DN23405_c0_g2_i2	1.68573	0.0226787
TRINITY_DN21148_c0_g1_i2	-0.654039	0.0227261
TRINITY_DN18054_c0_g1_i1	0.772996	0.0227682
TRINITY_DN21563_c0_g1_i4	-0.79421	0.0229463
TRINITY_DN18126_c0_g1_i3	-0.978336	0.0230391
TRINITY_DN20371_c0_g1_i5	0.838131	0.0230786
TRINITY_DN21499_c0_g1_i1	-1.29953	0.0230786
TRINITY_DN15459_c0_g1_i2	-0.935501	0.0231934
TRINITY_DN19258_c0_g2_i1	1.41768	0.0232225
TRINITY_DN18329_c0_g1_i1	1.40863	0.0236037
TRINITY_DN20784_c0_g1_i3	-0.670369	0.0238006
TRINITY_DN18134_c0_g1_i2	-1.4338	0.023982
TRINITY_DN13874_c0_g1_i1	-0.93445	0.0239945
TRINITY_DN22238_c0_g1_i3	-0.767801	0.0250997
TRINITY_DN11878_c0_g1_i3	-0.670787	0.0251919
TRINITY_DN9251_c0_g1_i2	1.10483	0.0255851
TRINITY_DN21659_c0_g1_i1	-0.700377	0.0255997
TRINITY_DN18668_c0_g1_i2	0.766938	0.0260181
TRINITY_DN18389_c0_g1_i1	1.15091	0.0261241
TRINITY_DN20309_c0_g1_i1	1.08126	0.0262722
TRINITY_DN17725_c0_g1_i1	-1.04918	0.0263001
TRINITY_DN19674_c0_g1_i1	-0.766663	0.0263001
TRINITY_DN4907_c0_g1_i1	1.90247	0.0263001
TRINITY_DN23937_c0_g1_i2	-1.33725	0.0264121
TRINITY_DN18729_c0_g1_i1	1.90813	0.0264728
TRINITY_DN19184_c0_g1_i1	-1.02172	0.0264728
TRINITY_DN22335_c0_g1_i2	-1.33228	0.0265645
TRINITY_DN19345_c0_g1_i3	-0.743018	0.0266678
TRINITY_DN19586_c0_g1_i1	-1.26694	0.0266678
TRINITY_DN45447_c0_g1_i1	-2.07953	0.0266678
TRINITY_DN20871_c1_g1_i1	1.62696	0.0268103
TRINITY_DN23985_c0_g5_i1	-1.2573	0.0268298
TRINITY_DN12395_c0_g1_i2	1.01709	0.0271089
TRINITY_DN22051_c0_g1_i2	-1.3136	0.0271089
TRINITY_DN20601_c0_g2_i2	-0.721642	0.027182
TRINITY_DN15066_c0_g1_i1	0.776644	0.02786
TRINITY_DN22136_c0_g1_i2	-1.77694	0.0278903
TRINITY_DN24000_c5_g1_i5	-2.0233	0.0284348
TRINITY_DN17035_c0_g1_i1	1.98467	0.0285047
TRINITY_DN17750_c1_g2_i1	-0.788503	0.0285047
TRINITY_DN16908_c0_g1_i3	-1.54212	0.0288032
TRINITY_DN20041_c0_g1_i1	0.847707	0.0292121
TRINITY_DN21070_c0_g1_i1	-0.648076	0.0292438
TRINITY_DN7499_c0_g1_i3	1.99821	0.0294611
TRINITY_DN21224_c0_g1_i1	-2.0838	0.0295562
TRINITY_DN17453_c1_g1_i1	1.29836	0.0298849
TRINITY_DN18426_c0_g1_i1	-1.32651	0.0306881
TRINITY_DN19390_c0_g1_i1	0.923759	0.0307502
TRINITY_DN22669_c0_g1_i1	0.732767	0.0307502
TRINITY_DN23891_c0_g3_i4	-0.759222	0.0307502
TRINITY_DN22058_c0_g1_i2	-1.0719	0.0308995
TRINITY_DN11508_c0_g1_i1	-1.41951	0.0311614
TRINITY_DN23663_c5_g1_i8	-1.10832	0.0312241
TRINITY_DN24044_c3_g1_i4	-0.964134	0.0312241
TRINITY_DN16267_c0_g1_i2	1.74877	0.0322562
TRINITY_DN22575_c1_g1_i4	1.33635	0.0323323
TRINITY_DN24046_c0_g2_i20	-0.639054	0.0323323
TRINITY_DN21260_c0_g1_i1	-0.761433	0.0323848
TRINITY_DN21704_c0_g1_i1	1.31413	0.0324872
TRINITY_DN23267_c0_g1_i7	-0.667798	0.0331126
TRINITY_DN12911_c0_g1_i1	0.999281	0.0338042
TRINITY_DN25779_c0_g1_i1	1.25178	0.0338195
TRINITY_DN23827_c4_g2_i2	1.48654	0.0342607
TRINITY_DN7731_c0_g1_i1	-0.890561	0.0348708
TRINITY_DN11733_c0_g1_i1	0.9252	0.0352683
TRINITY_DN23527_c0_g1_i1	2.5428	0.0352727
TRINITY_DN19677_c1_g1_i1	0.765109	0.0355471
TRINITY_DN21884_c0_g1_i2	0.778665	0.0355728
TRINITY_DN18252_c0_g1_i1	-1.32582	0.0357778
TRINITY_DN19740_c0_g1_i1	-0.908557	0.0360717
TRINITY_DN24005_c0_g1_i2	-0.800615	0.0360717
TRINITY_DN22941_c0_g1_i1	-0.694872	0.0361737
TRINITY_DN22661_c1_g2_i1	-0.853298	0.0369111
TRINITY_DN22601_c0_g1_i1	0.773926	0.0379299
TRINITY_DN19552_c1_g2_i3	0.756392	0.037993
TRINITY_DN19658_c0_g1_i2	0.655469	0.0381648
TRINITY_DN20535_c0_g3_i1	0.783209	0.0381648
TRINITY_DN22826_c0_g1_i1	0.784975	0.0381648
TRINITY_DN11983_c0_g1_i1	-0.627643	0.0390927
TRINITY_DN21565_c0_g1_i1	0.773122	0.0390927
TRINITY_DN22317_c0_g1_i6	0.857981	0.0390927
TRINITY_DN22860_c0_g1_i1	-0.804963	0.0399896
TRINITY_DN19147_c0_g1_i1	1.41796	0.0403261
TRINITY_DN17520_c0_g1_i6	1.15808	0.0408639
TRINITY_DN10607_c0_g1_i1	1.12343	0.0410717
TRINITY_DN4866_c0_g1_i1	-0.793662	0.0411268
TRINITY_DN22716_c1_g6_i2	0.94145	0.0414299
TRINITY_DN22340_c1_g1_i2	-0.663015	0.0418099
TRINITY_DN16243_c0_g1_i4	1.0778	0.041842
TRINITY_DN18024_c0_g1_i1	0.756199	0.0421417
TRINITY_DN23726_c0_g2_i10	0.91646	0.0421683
TRINITY_DN8332_c0_g1_i1	-1.55529	0.0422803
TRINITY_DN24030_c1_g1_i29	0.935333	0.0424223
TRINITY_DN18321_c0_g1_i3	1.97978	0.0424921
TRINITY_DN11941_c0_g1_i1	-0.927225	0.0432797
TRINITY_DN23048_c0_g2_i4	1.06272	0.0438271
TRINITY_DN23231_c0_g2_i2	0.610757	0.0438271
TRINITY_DN16303_c0_g1_i1	-2.0229	0.0438829
TRINITY_DN22021_c0_g1_i2	1.04115	0.0441795
TRINITY_DN14431_c0_g1_i1	0.890614	0.0442502
TRINITY_DN21128_c0_g1_i3	1.19728	0.0443247
TRINITY_DN22030_c0_g1_i2	1.27267	0.0443247
TRINITY_DN23013_c0_g2_i1	0.829935	0.0443247
TRINITY_DN10347_c0_g1_i1	-0.695509	0.0444003
TRINITY_DN19631_c0_g1_i1	-1.20961	0.0451484
TRINITY_DN18962_c0_g1_i2	-0.785237	0.0453852
TRINITY_DN12588_c0_g1_i1	1.61528	0.0456724
TRINITY_DN22274_c0_g1_i1	-1.94745	0.0457254
TRINITY_DN8195_c0_g1_i1	0.639968	0.0466411
TRINITY_DN21495_c0_g1_i2	-0.909026	0.0467365
TRINITY_DN20509_c0_g1_i1	-0.892843	0.0469579
TRINITY_DN15720_c0_g1_i1	1.72259	0.047582
TRINITY_DN11887_c0_g1_i1	-0.910885	0.0483831
TRINITY_DN23561_c2_g3_i7	1.3926	0.0484187
TRINITY_DN25403_c0_g1_i1	-0.731617	0.048477
TRINITY_DN23937_c0_g2_i4	-0.59119	0.0485988
TRINITY_DN2878_c0_g1_i1	-1.49393	0.0485988
TRINITY_DN23968_c1_g2_i1	-1.21757	0.0488974
TRINITY_DN9336_c0_g1_i1	1.02884	0.049119
TRINITY_DN19568_c0_g1_i1	1.41136	0.0491869
TRINITY_DN24075_c0_g1_i4	-0.996644	0.0491937
TRINITY_DN21598_c0_g1_i4	0.635401	0.0492269
TRINITY_DN14250_c0_g1_i1	-1.12001	0.0493714
TRINITY_DN24010_c2_g1_i7	-2.24796	0.0494016
TRINITY_DN22662_c0_g1_i3	-0.986251	0.0496909
