# Supplementary material for: Exploring the genetics of lesion and nodal resistance in pea (Pisum sativum L.) to Sclerotinia sclerotiorum using genome‐wide association studies and RNA‐Seq
Source: Plant Direct. 2018 Jun 26;2(6):e00064. doi: 10.1002/pld3.64 (PMC6508546; doi:10.1002/pld3.64)
Supplement: Supplementary file 13 [file PLD3-2-e00064-s013.xlsx]

## Sheet: Sheet1
TABLE S8 Significant DE of ‘Lifter’ between mock and WM-inoculated samples
Transcript	logFC (WM inoculation vs mock)	q value
TRINITY_DN45856_c0_g1_i1	6.99422	4.10031e-11
TRINITY_DN43514_c0_g1_i1	7.02741	2.46527e-10
TRINITY_DN4896_c0_g1_i1	7.49778	2.46527e-10
TRINITY_DN1355_c0_g1_i1	6.2234	3.00875e-10
TRINITY_DN29062_c0_g1_i1	7.22074	3.00875e-10
TRINITY_DN11004_c0_g2_i1	7.42029	4.80826e-10
TRINITY_DN1576_c0_g1_i1	5.77258	5.63029e-10
TRINITY_DN29588_c0_g1_i1	6.15594	5.63029e-10
TRINITY_DN31002_c0_g1_i1	7.31481	5.63029e-10
TRINITY_DN39302_c0_g1_i1	6.29116	5.63029e-10
TRINITY_DN4838_c0_g1_i1	6.93445	5.63029e-10
TRINITY_DN18313_c0_g1_i1	6.12847	5.96309e-10
TRINITY_DN8589_c0_g1_i2	5.93763	6.28919e-10
TRINITY_DN51955_c0_g1_i1	6.21001	7.15973e-10
TRINITY_DN50420_c0_g1_i1	7.07586	7.71585e-10
TRINITY_DN38852_c0_g1_i1	5.63276	8.50493e-10
TRINITY_DN685_c0_g1_i1	6.10171	8.50493e-10
TRINITY_DN1537_c0_g1_i1	6.8848	8.81955e-10
TRINITY_DN44519_c0_g1_i1	6.33118	8.81955e-10
TRINITY_DN36080_c0_g1_i1	6.83991	9.99753e-10
TRINITY_DN589_c0_g1_i1	7.25829	9.99753e-10
TRINITY_DN53944_c0_g1_i1	6.16909	1.03244e-09
TRINITY_DN39011_c0_g1_i1	5.49284	1.03999e-09
TRINITY_DN41453_c0_g1_i1	5.53625	1.05865e-09
TRINITY_DN38824_c0_g1_i1	5.54514	1.15851e-09
TRINITY_DN2466_c0_g1_i1	7.33907	1.18543e-09
TRINITY_DN40705_c0_g1_i1	5.88145	1.18543e-09
TRINITY_DN41242_c0_g1_i1	5.98305	1.18543e-09
TRINITY_DN48168_c0_g1_i1	6.85327	1.18543e-09
TRINITY_DN50011_c0_g1_i1	5.81864	1.24309e-09
TRINITY_DN228_c0_g1_i1	6.34509	1.27956e-09
TRINITY_DN46653_c0_g1_i1	6.69025	1.27956e-09
TRINITY_DN34181_c0_g1_i1	7.71274	1.37631e-09
TRINITY_DN24066_c2_g1_i4	5.46391	1.55499e-09
TRINITY_DN52036_c0_g1_i1	5.70623	1.69889e-09
TRINITY_DN20632_c2_g1_i1	5.74916	1.98373e-09
TRINITY_DN14693_c0_g1_i1	5.2076	2.00997e-09
TRINITY_DN32624_c0_g1_i1	7.67601	2.2824e-09
TRINITY_DN49989_c0_g1_i1	5.15355	2.29635e-09
TRINITY_DN3427_c0_g1_i1	7.60567	2.30045e-09
TRINITY_DN39078_c0_g1_i1	6.15826	2.30045e-09
TRINITY_DN25071_c0_g1_i2	5.3899	2.77457e-09
TRINITY_DN33486_c0_g1_i1	6.1665	3.05112e-09
TRINITY_DN31438_c0_g1_i1	5.45814	3.16329e-09
TRINITY_DN24066_c1_g1_i7	5.85813	3.37052e-09
TRINITY_DN53226_c0_g1_i1	5.88126	3.41201e-09
TRINITY_DN31048_c0_g1_i1	5.69029	3.74823e-09
TRINITY_DN38114_c0_g1_i1	5.7591	3.94082e-09
TRINITY_DN39116_c0_g1_i1	5.4695	3.94082e-09
TRINITY_DN39518_c0_g1_i1	6.74053	3.94082e-09
TRINITY_DN42192_c0_g1_i1	6.02753	3.94082e-09
TRINITY_DN7153_c0_g1_i1	6.59338	3.94082e-09
TRINITY_DN7275_c0_g1_i1	6.64027	3.94082e-09
TRINITY_DN54050_c0_g1_i1	5.94896	4.02161e-09
TRINITY_DN11004_c0_g1_i1	6.71021	4.04328e-09
TRINITY_DN3764_c0_g1_i1	5.04215	4.06147e-09
TRINITY_DN2817_c0_g1_i1	5.66867	4.49869e-09
TRINITY_DN51528_c0_g1_i1	6.49239	4.52508e-09
TRINITY_DN28369_c0_g1_i1	6.3225	4.70867e-09
TRINITY_DN2987_c0_g1_i1	6.2749	5.17227e-09
TRINITY_DN48313_c0_g1_i2	6.37664	5.49719e-09
TRINITY_DN22241_c1_g1_i1	6.82379	6.16467e-09
TRINITY_DN20375_c0_g1_i1	6.07966	6.37774e-09
TRINITY_DN29358_c0_g1_i1	4.89209	6.41398e-09
TRINITY_DN23629_c1_g1_i5	7.8569	6.63869e-09
TRINITY_DN505_c0_g1_i1	5.29994	6.63869e-09
TRINITY_DN17639_c0_g1_i1	6.93127	6.86674e-09
TRINITY_DN39855_c0_g1_i1	5.31716	6.86674e-09
TRINITY_DN17077_c0_g1_i1	6.65023	6.97123e-09
TRINITY_DN52697_c0_g1_i1	6.18578	7.31488e-09
TRINITY_DN1633_c0_g1_i1	5.66129	7.34182e-09
TRINITY_DN54759_c0_g1_i1	7.36741	7.76289e-09
TRINITY_DN22966_c2_g1_i2	6.11658	8.48645e-09
TRINITY_DN44864_c0_g1_i1	7.38234	8.7931e-09
TRINITY_DN51558_c0_g1_i1	5.473	8.7931e-09
TRINITY_DN43840_c0_g1_i1	4.73587	8.79499e-09
TRINITY_DN56704_c0_g1_i1	5.06346	9.00326e-09
TRINITY_DN27639_c0_g1_i1	5.35079	9.52901e-09
TRINITY_DN3210_c0_g1_i1	4.97665	9.52901e-09
TRINITY_DN22242_c0_g1_i1	5.04929	9.7308e-09
TRINITY_DN15788_c0_g1_i1	5.50858	9.88001e-09
TRINITY_DN15736_c0_g1_i3	6.16054	9.98115e-09
TRINITY_DN52110_c0_g1_i1	6.44453	1.02407e-08
TRINITY_DN38530_c0_g1_i1	5.24833	1.06038e-08
TRINITY_DN13645_c0_g1_i2	4.99839	1.11366e-08
TRINITY_DN16214_c1_g1_i1	5.16839	1.11711e-08
TRINITY_DN12952_c0_g1_i2	5.97314	1.13618e-08
TRINITY_DN21671_c1_g1_i1	4.39667	1.1395e-08
TRINITY_DN37051_c0_g1_i1	6.33917	1.1395e-08
TRINITY_DN6717_c0_g1_i1	3.88266	1.1395e-08
TRINITY_DN52601_c0_g1_i1	5.60857	1.17842e-08
TRINITY_DN41330_c0_g1_i2	4.57411	1.1972e-08
TRINITY_DN41795_c0_g1_i1	6.91356	1.21372e-08
TRINITY_DN49787_c0_g1_i1	5.70664	1.22526e-08
TRINITY_DN21745_c0_g1_i4	7.88392	1.22976e-08
TRINITY_DN43893_c0_g1_i1	6.69527	1.24365e-08
TRINITY_DN9232_c0_g1_i1	4.67055	1.32147e-08
TRINITY_DN23126_c1_g2_i1	7.02692	1.33336e-08
TRINITY_DN23397_c4_g2_i2	3.32106	1.33336e-08
TRINITY_DN23574_c0_g2_i2	4.7573	1.33336e-08
TRINITY_DN29520_c0_g1_i1	4.77284	1.33336e-08
TRINITY_DN3677_c0_g1_i1	4.78215	1.33336e-08
TRINITY_DN21971_c0_g1_i2	5.53062	1.34587e-08
TRINITY_DN2489_c0_g1_i1	6.44797	1.34713e-08
TRINITY_DN8636_c1_g1_i1	6.24197	1.34713e-08
TRINITY_DN25203_c0_g1_i1	5.35095	1.36734e-08
TRINITY_DN23932_c1_g1_i7	6.6725	1.36848e-08
TRINITY_DN34303_c0_g1_i1	5.18299	1.36848e-08
TRINITY_DN4837_c0_g1_i1	5.53569	1.39484e-08
TRINITY_DN56584_c0_g1_i1	5.8901	1.39484e-08
TRINITY_DN21671_c1_g2_i1	4.83025	1.40451e-08
TRINITY_DN2004_c0_g1_i1	5.36898	1.45117e-08
TRINITY_DN23932_c1_g3_i3	5.93968	1.54449e-08
TRINITY_DN11879_c0_g1_i1	6.74993	1.62886e-08
TRINITY_DN1196_c0_g1_i1	6.93399	1.63974e-08
TRINITY_DN22477_c0_g1_i1	5.53221	1.63974e-08
TRINITY_DN2900_c0_g1_i1	6.35995	1.67645e-08
TRINITY_DN37506_c0_g1_i1	5.58455	1.67645e-08
TRINITY_DN47675_c0_g1_i1	5.7939	1.67645e-08
TRINITY_DN36665_c0_g1_i1	5.98825	1.6984e-08
TRINITY_DN26126_c0_g1_i1	6.89076	1.70133e-08
TRINITY_DN37473_c0_g1_i1	5.80912	1.70162e-08
TRINITY_DN38173_c0_g1_i1	5.90681	1.70162e-08
TRINITY_DN8666_c0_g1_i1	6.96877	1.72692e-08
TRINITY_DN41488_c0_g1_i1	6.2597	1.8165e-08
TRINITY_DN32523_c0_g1_i1	6.71636	1.92915e-08
TRINITY_DN37884_c0_g1_i1	4.55329	1.94423e-08
TRINITY_DN42315_c0_g1_i1	5.46134	1.99939e-08
TRINITY_DN12073_c0_g1_i1	7.34407	2.07446e-08
TRINITY_DN23705_c1_g1_i1	7.63861	2.1334e-08
TRINITY_DN5427_c0_g1_i1	5.46038	2.1334e-08
TRINITY_DN23325_c1_g1_i1	6.01971	2.15579e-08
TRINITY_DN27513_c0_g1_i1	5.10495	2.15579e-08
TRINITY_DN34901_c0_g1_i1	5.75964	2.15579e-08
TRINITY_DN9892_c0_g1_i1	2.34802	2.15579e-08
TRINITY_DN34672_c0_g1_i1	6.24687	2.26103e-08
TRINITY_DN16773_c0_g1_i5	5.45856	2.28112e-08
TRINITY_DN19606_c0_g1_i1	6.51157	2.3411e-08
TRINITY_DN20786_c0_g1_i6	4.44914	2.3411e-08
TRINITY_DN47023_c0_g1_i1	5.59011	2.34693e-08
TRINITY_DN21964_c3_g1_i1	5.91634	2.47703e-08
TRINITY_DN13214_c0_g1_i1	4.54734	2.47984e-08
TRINITY_DN1344_c0_g1_i1	6.92856	2.47984e-08
TRINITY_DN55565_c0_g1_i1	4.72892	2.66395e-08
TRINITY_DN34473_c0_g1_i1	4.63771	2.73991e-08
TRINITY_DN54166_c0_g1_i1	5.01208	2.74873e-08
TRINITY_DN19270_c0_g1_i1	5.83582	2.75826e-08
TRINITY_DN20324_c0_g1_i4	7.14894	2.75826e-08
TRINITY_DN22563_c0_g1_i3	3.5789	2.75826e-08
TRINITY_DN6363_c0_g1_i2	6.51547	2.75826e-08
TRINITY_DN21394_c0_g1_i1	5.03256	2.78778e-08
TRINITY_DN21446_c0_g1_i3	6.52678	2.78778e-08
TRINITY_DN3708_c0_g1_i2	5.05475	2.78778e-08
TRINITY_DN3496_c0_g1_i1	6.24912	2.87119e-08
TRINITY_DN20733_c0_g1_i1	5.40762	2.89439e-08
TRINITY_DN21485_c0_g2_i1	7.36015	2.94266e-08
TRINITY_DN32545_c0_g1_i1	6.63577	3.10443e-08
TRINITY_DN50272_c0_g1_i1	5.64295	3.10443e-08
TRINITY_DN50922_c0_g1_i1	5.60454	3.10443e-08
TRINITY_DN45426_c0_g1_i1	4.39784	3.25267e-08
TRINITY_DN18766_c1_g1_i3	6.40833	3.28516e-08
TRINITY_DN11723_c0_g1_i1	4.46245	3.37127e-08
TRINITY_DN18887_c0_g1_i1	5.52996	3.47475e-08
TRINITY_DN35_c0_g1_i1	6.07442	3.47475e-08
TRINITY_DN20295_c0_g1_i3	6.56094	3.6146e-08
TRINITY_DN22090_c0_g1_i4	6.67447	3.69317e-08
TRINITY_DN36884_c0_g1_i1	6.06318	3.79406e-08
TRINITY_DN47415_c0_g1_i1	5.16996	3.79406e-08
TRINITY_DN11824_c0_g1_i1	5.68929	3.92546e-08
TRINITY_DN39954_c0_g1_i1	6.04092	3.96619e-08
TRINITY_DN787_c0_g1_i1	5.23835	4.03266e-08
TRINITY_DN17045_c0_g1_i1	5.87234	4.15526e-08
TRINITY_DN13954_c0_g1_i1	5.53073	4.22079e-08
TRINITY_DN15879_c0_g1_i1	6.63012	4.22079e-08
TRINITY_DN23629_c1_g2_i1	6.27845	4.22079e-08
TRINITY_DN23893_c0_g4_i1	4.84871	4.22079e-08
TRINITY_DN50701_c0_g1_i1	6.24118	4.27663e-08
TRINITY_DN13299_c1_g1_i1	2.34145	4.41303e-08
TRINITY_DN23050_c0_g1_i1	6.03331	4.41303e-08
TRINITY_DN23773_c0_g1_i4	6.60045	4.41303e-08
TRINITY_DN43256_c0_g1_i1	5.21631	4.41303e-08
TRINITY_DN20609_c0_g1_i1	5.4511	4.42559e-08
TRINITY_DN22602_c0_g1_i2	4.6425	4.42968e-08
TRINITY_DN22966_c0_g1_i1	4.34766	4.42968e-08
TRINITY_DN52269_c0_g1_i1	5.47315	4.52043e-08
TRINITY_DN370_c0_g1_i1	6.95096	4.52058e-08
TRINITY_DN23527_c1_g1_i2	2.46704	4.71205e-08
TRINITY_DN12002_c0_g1_i1	4.5675	4.75923e-08
TRINITY_DN32209_c0_g1_i1	4.79992	5.01286e-08
TRINITY_DN4942_c0_g1_i2	3.9767	5.1709e-08
TRINITY_DN2038_c0_g1_i1	4.18947	5.21923e-08
TRINITY_DN22322_c0_g1_i11	6.05644	5.21923e-08
TRINITY_DN23757_c1_g2_i1	3.69237	5.24439e-08
TRINITY_DN20052_c0_g1_i1	5.31948	5.52146e-08
TRINITY_DN24142_c0_g1_i1	6.3521	5.62614e-08
TRINITY_DN35943_c0_g1_i1	4.60505	5.62614e-08
TRINITY_DN44863_c0_g1_i1	6.52655	5.62614e-08
TRINITY_DN43549_c0_g1_i2	5.81816	5.67645e-08
TRINITY_DN19091_c0_g1_i1	4.50687	5.804e-08
TRINITY_DN1116_c0_g1_i1	5.23838	5.84823e-08
TRINITY_DN27269_c0_g1_i1	6.93372	5.87597e-08
TRINITY_DN49499_c0_g1_i1	5.64367	5.87597e-08
TRINITY_DN8238_c0_g1_i1	7.29193	5.87597e-08
TRINITY_DN40561_c0_g1_i1	5.93185	6.02142e-08
TRINITY_DN14697_c0_g1_i1	4.81724	6.30315e-08
TRINITY_DN12510_c0_g1_i1	6.25182	6.56137e-08
TRINITY_DN7575_c0_g1_i1	3.07865	6.56137e-08
TRINITY_DN33445_c0_g1_i1	5.60324	6.92628e-08
TRINITY_DN32286_c0_g1_i1	5.80328	7.03338e-08
TRINITY_DN19657_c0_g1_i2	4.48089	7.05277e-08
TRINITY_DN6616_c0_g1_i1	5.89784	7.05277e-08
TRINITY_DN9300_c0_g1_i1	5.11811	7.05277e-08
TRINITY_DN19508_c0_g1_i4	2.75799	7.24068e-08
TRINITY_DN19435_c0_g1_i5	6.45079	7.25237e-08
TRINITY_DN31345_c0_g1_i1	4.37532	7.33915e-08
TRINITY_DN25053_c0_g1_i1	5.58249	7.39634e-08
TRINITY_DN9040_c0_g1_i1	4.96394	7.39634e-08
TRINITY_DN14262_c0_g1_i1	4.06108	7.75403e-08
TRINITY_DN12732_c0_g1_i1	4.64447	7.76338e-08
TRINITY_DN19803_c0_g1_i1	4.38057	7.84177e-08
TRINITY_DN20073_c0_g1_i1	3.36454	7.84177e-08
TRINITY_DN26933_c0_g1_i1	3.48374	7.84177e-08
TRINITY_DN27252_c0_g1_i1	4.91531	7.84177e-08
TRINITY_DN15265_c0_g1_i3	5.78294	7.93838e-08
TRINITY_DN2013_c0_g1_i1	5.09926	8.21866e-08
TRINITY_DN20648_c0_g1_i1	4.92905	8.2559e-08
TRINITY_DN32736_c0_g1_i1	4.58341	8.2559e-08
TRINITY_DN21196_c0_g1_i6	2.73241	8.31733e-08
TRINITY_DN47387_c0_g1_i1	5.86366	8.31733e-08
TRINITY_DN16303_c0_g1_i1	6.16911	8.50333e-08
TRINITY_DN24020_c0_g2_i7	2.74876	8.50333e-08
TRINITY_DN16081_c0_g1_i1	4.49618	8.5062e-08
TRINITY_DN29831_c0_g1_i1	5.37603	8.54242e-08
TRINITY_DN16709_c0_g1_i1	4.73646	8.61472e-08
TRINITY_DN2830_c0_g1_i1	6.01591	8.64129e-08
TRINITY_DN47607_c0_g1_i1	7.78541	8.68638e-08
TRINITY_DN2303_c0_g1_i1	3.54687	8.69073e-08
TRINITY_DN49351_c0_g1_i1	5.56795	8.69073e-08
TRINITY_DN21624_c0_g2_i1	5.88988	8.86049e-08
TRINITY_DN23065_c0_g1_i9	4.35076	8.875e-08
TRINITY_DN4685_c0_g1_i1	4.51438	8.91326e-08
TRINITY_DN11363_c0_g1_i1	5.0407	8.95495e-08
TRINITY_DN54890_c0_g1_i1	5.82864	8.95495e-08
TRINITY_DN10969_c0_g1_i3	2.97978	9.12607e-08
TRINITY_DN45822_c0_g1_i1	5.79611	9.27564e-08
TRINITY_DN3840_c0_g1_i1	5.1673	9.37935e-08
TRINITY_DN16283_c0_g1_i2	3.77519	9.40192e-08
TRINITY_DN20613_c0_g1_i3	5.16949	9.40192e-08
TRINITY_DN19525_c0_g1_i2	4.74897	9.5187e-08
TRINITY_DN12916_c0_g1_i1	3.86666	9.565e-08
TRINITY_DN16183_c0_g1_i1	4.29429	9.565e-08
TRINITY_DN14255_c0_g1_i2	5.00497	9.64649e-08
TRINITY_DN18808_c0_g1_i1	4.97207	9.7446e-08
TRINITY_DN19187_c0_g1_i1	4.89418	1.00004e-07
TRINITY_DN38471_c0_g1_i1	5.34036	1.00004e-07
TRINITY_DN16472_c0_g1_i3	5.50397	1.00007e-07
TRINITY_DN37347_c0_g1_i1	4.72203	1.00007e-07
TRINITY_DN141_c0_g1_i1	4.29476	1.00587e-07
TRINITY_DN4003_c0_g1_i2	7.42739	1.00888e-07
TRINITY_DN20203_c0_g1_i1	3.76657	1.05865e-07
TRINITY_DN23005_c0_g1_i3	2.43514	1.05865e-07
TRINITY_DN23988_c0_g1_i1	6.82701	1.05865e-07
TRINITY_DN39515_c0_g1_i1	4.79585	1.05865e-07
TRINITY_DN1009_c0_g1_i1	4.3323	1.08655e-07
TRINITY_DN20285_c0_g1_i3	3.10202	1.10311e-07
TRINITY_DN55097_c0_g1_i1	5.89576	1.10311e-07
TRINITY_DN11923_c0_g1_i1	4.23074	1.178e-07
TRINITY_DN15055_c0_g1_i2	4.88717	1.178e-07
TRINITY_DN18937_c0_g1_i1	3.8795	1.178e-07
TRINITY_DN29729_c0_g1_i1	6.48751	1.178e-07
TRINITY_DN55716_c0_g1_i1	4.274	1.178e-07
TRINITY_DN17645_c0_g1_i1	3.91358	1.22046e-07
TRINITY_DN17518_c0_g1_i1	6.27101	1.26969e-07
TRINITY_DN41959_c0_g1_i1	5.64626	1.28956e-07
TRINITY_DN13213_c0_g1_i1	4.23938	1.30993e-07
TRINITY_DN23061_c4_g1_i6	2.9168	1.30993e-07
TRINITY_DN3712_c0_g1_i1	4.80526	1.30993e-07
TRINITY_DN36862_c0_g1_i1	4.22034	1.31073e-07
TRINITY_DN47448_c0_g1_i1	5.82404	1.31073e-07
TRINITY_DN23059_c0_g1_i1	4.76479	1.31116e-07
TRINITY_DN14393_c0_g1_i1	6.75883	1.35576e-07
TRINITY_DN20822_c0_g1_i1	4.83639	1.3568e-07
TRINITY_DN22716_c1_g1_i3	4.51692	1.3568e-07
TRINITY_DN26655_c0_g1_i1	4.81933	1.3568e-07
TRINITY_DN16887_c0_g1_i2	4.11371	1.36306e-07
TRINITY_DN12710_c0_g2_i1	5.92461	1.40722e-07
TRINITY_DN13305_c0_g1_i1	4.86128	1.40722e-07
TRINITY_DN20185_c0_g1_i2	4.11599	1.40722e-07
TRINITY_DN19183_c0_g1_i1	2.23299	1.4192e-07
TRINITY_DN41632_c0_g1_i1	5.91486	1.4192e-07
TRINITY_DN10158_c0_g1_i1	2.47349	1.42555e-07
TRINITY_DN15345_c0_g1_i2	2.49866	1.42555e-07
TRINITY_DN1863_c0_g1_i1	6.28182	1.42555e-07
TRINITY_DN16921_c0_g1_i1	4.84635	1.43927e-07
TRINITY_DN20509_c0_g1_i1	5.39586	1.44439e-07
TRINITY_DN30243_c0_g1_i1	5.33665	1.44439e-07
TRINITY_DN43495_c0_g1_i1	4.66245	1.44439e-07
TRINITY_DN19404_c0_g1_i1	2.71433	1.47644e-07
TRINITY_DN12974_c0_g1_i2	4.31565	1.49647e-07
TRINITY_DN34757_c0_g1_i1	6.00976	1.49647e-07
TRINITY_DN8564_c0_g1_i1	5.07991	1.51324e-07
TRINITY_DN12442_c0_g1_i1	5.2803	1.52222e-07
TRINITY_DN10887_c0_g1_i1	4.6684	1.53667e-07
TRINITY_DN18021_c0_g1_i1	4.36494	1.53667e-07
TRINITY_DN40581_c0_g1_i1	5.39402	1.53667e-07
TRINITY_DN20568_c0_g2_i2	5.73705	1.56787e-07
TRINITY_DN16524_c0_g1_i2	4.04165	1.56969e-07
TRINITY_DN16281_c0_g1_i1	4.70354	1.57365e-07
TRINITY_DN19390_c0_g1_i1	2.38948	1.5879e-07
TRINITY_DN14674_c0_g1_i2	3.2087	1.59909e-07
TRINITY_DN12712_c0_g1_i1	4.33927	1.64058e-07
TRINITY_DN19357_c0_g1_i1	6.1523	1.64058e-07
TRINITY_DN21293_c0_g1_i1	7.7285	1.64058e-07
TRINITY_DN22258_c0_g1_i1	3.43742	1.64058e-07
TRINITY_DN45333_c0_g1_i1	4.05022	1.64058e-07
TRINITY_DN20907_c0_g1_i1	4.05091	1.64916e-07
TRINITY_DN13095_c0_g1_i1	4.02473	1.69e-07
TRINITY_DN48412_c0_g1_i1	5.36613	1.69e-07
TRINITY_DN20232_c0_g1_i3	6.51731	1.69915e-07
TRINITY_DN21418_c0_g1_i4	4.12229	1.69915e-07
TRINITY_DN37906_c0_g1_i1	4.9127	1.71466e-07
TRINITY_DN7091_c0_g1_i1	4.45731	1.74267e-07
TRINITY_DN12710_c0_g1_i1	5.34283	1.748e-07
TRINITY_DN21999_c0_g1_i7	5.64723	1.752e-07
TRINITY_DN22116_c0_g1_i1	4.53006	1.752e-07
TRINITY_DN32135_c0_g1_i1	5.08874	1.75595e-07
TRINITY_DN19527_c0_g1_i1	7.13477	1.763e-07
TRINITY_DN9596_c0_g1_i1	5.64819	1.77785e-07
TRINITY_DN6197_c0_g1_i1	6.77162	1.77905e-07
TRINITY_DN7883_c0_g1_i2	4.01183	1.806e-07
TRINITY_DN11716_c0_g1_i1	4.35566	1.81855e-07
TRINITY_DN19324_c0_g5_i2	2.79962	1.86472e-07
TRINITY_DN43024_c0_g1_i1	4.22568	1.86472e-07
TRINITY_DN20917_c0_g2_i14	3.15157	1.86795e-07
TRINITY_DN15627_c0_g1_i6	3.16395	1.97856e-07
TRINITY_DN5346_c0_g1_i1	4.32303	1.98149e-07
TRINITY_DN38106_c0_g1_i1	6.23319	2.0231e-07
TRINITY_DN20379_c0_g1_i1	4.68399	2.05876e-07
TRINITY_DN20575_c0_g1_i1	3.68394	2.05876e-07
TRINITY_DN45224_c0_g1_i1	5.16746	2.06187e-07
TRINITY_DN33343_c0_g1_i1	3.97608	2.08706e-07
TRINITY_DN17887_c0_g1_i7	2.78091	2.11008e-07
TRINITY_DN28703_c0_g1_i1	5.26351	2.16521e-07
TRINITY_DN52634_c0_g1_i1	3.86103	2.16521e-07
TRINITY_DN30023_c0_g1_i1	4.0287	2.16807e-07
TRINITY_DN17171_c0_g1_i1	3.97781	2.21509e-07
TRINITY_DN22711_c0_g1_i2	3.08809	2.21915e-07
TRINITY_DN4369_c0_g1_i1	6.74376	2.21915e-07
TRINITY_DN12390_c0_g1_i2	1.88545	2.25789e-07
TRINITY_DN16361_c0_g2_i2	3.82647	2.38361e-07
TRINITY_DN20531_c0_g1_i2	4.37473	2.38361e-07
TRINITY_DN23742_c0_g1_i1	2.9139	2.424e-07
TRINITY_DN29615_c0_g1_i1	6.60771	2.44468e-07
TRINITY_DN14941_c0_g1_i3	5.45118	2.46524e-07
TRINITY_DN14806_c0_g1_i1	4.54452	2.5192e-07
TRINITY_DN55710_c0_g1_i1	3.78533	2.52815e-07
TRINITY_DN20253_c0_g1_i1	4.11879	2.52881e-07
TRINITY_DN31125_c0_g1_i1	4.16957	2.53371e-07
TRINITY_DN17307_c0_g1_i1	3.71708	2.54519e-07
TRINITY_DN11312_c0_g1_i1	4.09299	2.57487e-07
TRINITY_DN13967_c0_g1_i1	2.76357	2.60459e-07
TRINITY_DN21203_c0_g1_i4	2.72146	2.60459e-07
TRINITY_DN13793_c0_g1_i2	3.68843	2.66136e-07
TRINITY_DN22277_c0_g1_i1	2.80676	2.68306e-07
TRINITY_DN23917_c2_g1_i1	7.87665	2.68306e-07
TRINITY_DN49346_c0_g1_i1	5.86574	2.72226e-07
TRINITY_DN26375_c0_g1_i1	4.2228	2.72371e-07
TRINITY_DN35840_c0_g1_i1	5.12761	2.72371e-07
TRINITY_DN18177_c0_g1_i1	4.00298	2.76386e-07
TRINITY_DN18923_c0_g1_i1	2.91538	2.82747e-07
TRINITY_DN26897_c0_g1_i1	4.93427	2.82747e-07
TRINITY_DN5342_c0_g1_i2	3.37032	2.8594e-07
TRINITY_DN22288_c0_g1_i3	6.4545	2.87763e-07
TRINITY_DN23836_c0_g1_i14	1.97605	2.87961e-07
TRINITY_DN23615_c1_g2_i1	3.43171	2.89076e-07
TRINITY_DN26335_c0_g1_i1	6.02408	2.89076e-07
TRINITY_DN15848_c0_g1_i1	5.18296	2.8909e-07
TRINITY_DN22329_c0_g1_i6	5.4889	2.8909e-07
TRINITY_DN23780_c0_g1_i6	5.42686	2.90771e-07
TRINITY_DN15680_c0_g1_i1	5.07893	2.95555e-07
TRINITY_DN40932_c0_g1_i1	4.25283	2.98413e-07
TRINITY_DN25230_c0_g1_i1	4.21628	2.99806e-07
TRINITY_DN43353_c0_g1_i1	7.76491	2.99806e-07
TRINITY_DN6159_c0_g1_i1	4.65549	2.99806e-07
TRINITY_DN1656_c0_g1_i1	4.07715	3.03783e-07
TRINITY_DN24009_c0_g1_i1	5.15218	3.10203e-07
TRINITY_DN23040_c0_g1_i3	5.04466	3.1065e-07
TRINITY_DN47494_c0_g1_i1	5.70649	3.1068e-07
TRINITY_DN18197_c0_g1_i1	2.0746	3.14412e-07
TRINITY_DN5387_c0_g1_i1	3.99971	3.15432e-07
TRINITY_DN25769_c0_g1_i1	3.80378	3.17568e-07
TRINITY_DN16248_c0_g1_i3	4.96927	3.1839e-07
TRINITY_DN18672_c1_g1_i1	4.72399	3.20304e-07
TRINITY_DN20930_c0_g1_i2	4.30393	3.20304e-07
TRINITY_DN55641_c0_g1_i1	4.27243	3.28151e-07
TRINITY_DN4875_c0_g1_i1	3.9227	3.29167e-07
TRINITY_DN20832_c0_g1_i2	4.37894	3.30206e-07
TRINITY_DN14720_c0_g1_i1	4.10546	3.40025e-07
TRINITY_DN18817_c0_g1_i2	2.55286	3.40025e-07
TRINITY_DN22122_c0_g2_i1	2.54479	3.40025e-07
TRINITY_DN22716_c1_g3_i5	4.03656	3.40025e-07
TRINITY_DN38058_c0_g1_i1	4.53352	3.40025e-07
TRINITY_DN8479_c0_g1_i1	4.00307	3.40025e-07
TRINITY_DN27907_c0_g1_i1	4.99915	3.40204e-07
TRINITY_DN2383_c0_g1_i1	4.96454	3.44013e-07
TRINITY_DN7088_c0_g1_i2	5.21392	3.44013e-07
TRINITY_DN11594_c0_g1_i2	4.83308	3.54102e-07
TRINITY_DN17987_c0_g1_i1	4.07319	3.56397e-07
TRINITY_DN28710_c0_g1_i1	6.91552	3.56397e-07
TRINITY_DN21404_c0_g1_i1	4.9128	3.59058e-07
TRINITY_DN23893_c0_g2_i2	2.27576	3.59058e-07
TRINITY_DN17370_c0_g1_i1	3.94183	3.59584e-07
TRINITY_DN8790_c0_g1_i1	3.00516	3.64358e-07
TRINITY_DN13237_c0_g1_i3	2.52392	3.65207e-07
TRINITY_DN45431_c0_g1_i1	4.85852	3.65881e-07
TRINITY_DN17205_c0_g1_i2	4.57789	3.69534e-07
TRINITY_DN440_c0_g1_i2	6.29888	3.69534e-07
TRINITY_DN18129_c0_g1_i4	4.74791	3.69997e-07
TRINITY_DN15662_c0_g1_i1	3.94958	3.74953e-07
TRINITY_DN27706_c0_g1_i2	3.77191	3.74953e-07
TRINITY_DN53586_c0_g1_i1	4.82966	3.74953e-07
TRINITY_DN18513_c1_g1_i2	3.66495	3.77645e-07
TRINITY_DN2155_c0_g1_i1	5.41704	3.81232e-07
TRINITY_DN56009_c0_g1_i1	5.25439	3.81232e-07
TRINITY_DN17556_c0_g1_i4	6.06652	3.81979e-07
TRINITY_DN979_c0_g1_i1	4.60507	3.81979e-07
TRINITY_DN19003_c0_g1_i3	2.05593	3.83696e-07
TRINITY_DN7791_c0_g1_i1	4.0558	3.83696e-07
TRINITY_DN41222_c0_g1_i1	3.6562	3.92437e-07
TRINITY_DN11444_c0_g1_i1	2.14844	3.92788e-07
TRINITY_DN38302_c0_g1_i1	6.89671	3.94311e-07
TRINITY_DN40488_c0_g1_i1	4.55371	4.02337e-07
TRINITY_DN12728_c0_g1_i2	3.17773	4.03283e-07
TRINITY_DN15925_c0_g1_i1	7.15052	4.15081e-07
TRINITY_DN18407_c0_g1_i1	5.15704	4.1577e-07
TRINITY_DN17323_c0_g1_i3	2.32789	4.20129e-07
TRINITY_DN4524_c0_g1_i1	3.54129	4.40559e-07
TRINITY_DN12968_c0_g1_i1	5.12564	4.43949e-07
TRINITY_DN20081_c0_g1_i1	6.37046	4.44738e-07
TRINITY_DN29113_c0_g1_i1	4.80341	4.46792e-07
TRINITY_DN54708_c0_g1_i1	5.00872	4.52419e-07
TRINITY_DN15166_c0_g2_i2	5.17787	4.58431e-07
TRINITY_DN21368_c0_g2_i1	6.28488	4.59395e-07
TRINITY_DN24786_c0_g1_i1	4.45302	4.66812e-07
TRINITY_DN19992_c0_g1_i2	4.46791	4.71892e-07
TRINITY_DN23100_c0_g1_i1	3.41867	4.77682e-07
TRINITY_DN5563_c0_g1_i2	6.84781	4.77757e-07
TRINITY_DN6843_c0_g1_i1	3.88958	4.79465e-07
TRINITY_DN13078_c0_g1_i2	4.57985	4.80443e-07
TRINITY_DN15748_c0_g1_i1	3.51661	4.80443e-07
TRINITY_DN6982_c0_g1_i2	4.04239	4.82251e-07
TRINITY_DN22964_c0_g2_i1	6.8708	4.84701e-07
TRINITY_DN53197_c0_g1_i1	3.56074	4.84701e-07
TRINITY_DN43391_c0_g1_i1	4.88269	4.85125e-07
TRINITY_DN12198_c0_g1_i4	4.59313	4.85537e-07
TRINITY_DN12508_c0_g2_i1	4.27523	4.85969e-07
TRINITY_DN42720_c0_g1_i1	2.92201	4.99414e-07
TRINITY_DN15585_c0_g1_i2	5.29123	5.06895e-07
TRINITY_DN18411_c0_g1_i2	3.71629	5.10707e-07
TRINITY_DN15109_c0_g1_i1	4.2393	5.15911e-07
TRINITY_DN22828_c0_g1_i3	2.43119	5.16077e-07
TRINITY_DN22420_c1_g1_i2	5.35239	5.16779e-07
TRINITY_DN3267_c0_g1_i1	6.04044	5.1756e-07
TRINITY_DN46599_c0_g1_i1	5.65513	5.1756e-07
TRINITY_DN54816_c0_g1_i1	3.67638	5.27729e-07
TRINITY_DN23112_c0_g1_i2	5.21542	5.34433e-07
TRINITY_DN19062_c0_g1_i5	2.73572	5.41357e-07
TRINITY_DN21809_c0_g1_i1	3.02784	5.45112e-07
TRINITY_DN20624_c0_g1_i1	4.74271	5.54738e-07
TRINITY_DN12598_c0_g1_i1	2.23274	5.56768e-07
TRINITY_DN3225_c0_g1_i1	8.28866	5.64271e-07
TRINITY_DN15589_c1_g1_i1	3.9376	5.71583e-07
TRINITY_DN23246_c0_g1_i5	2.78062	5.71583e-07
TRINITY_DN25375_c0_g1_i1	2.92842	5.71814e-07
TRINITY_DN22645_c0_g1_i3	5.08449	5.7452e-07
TRINITY_DN16797_c0_g1_i2	4.35509	5.92019e-07
TRINITY_DN20452_c0_g1_i1	3.6967	5.94755e-07
TRINITY_DN21470_c0_g1_i3	3.83742	6.04518e-07
TRINITY_DN54977_c0_g1_i1	3.61591	6.04518e-07
TRINITY_DN12255_c0_g1_i1	6.11593	6.06348e-07
TRINITY_DN11793_c0_g1_i2	3.95041	6.16011e-07
TRINITY_DN13071_c0_g1_i1	5.46656	6.16011e-07
TRINITY_DN19203_c0_g2_i1	3.1013	6.16011e-07
TRINITY_DN22661_c0_g1_i1	4.76577	6.1977e-07
TRINITY_DN4885_c0_g1_i1	4.81967	6.20864e-07
TRINITY_DN14100_c0_g1_i2	4.33055	6.35102e-07
TRINITY_DN30119_c0_g1_i1	4.10827	6.38634e-07
TRINITY_DN26636_c0_g1_i1	4.44921	6.48812e-07
TRINITY_DN16214_c1_g2_i1	1.82496	6.54234e-07
TRINITY_DN40130_c0_g1_i1	4.94357	6.66598e-07
TRINITY_DN15031_c1_g1_i1	4.39523	6.721e-07
TRINITY_DN45278_c0_g1_i1	3.99652	6.85885e-07
TRINITY_DN24024_c1_g1_i4	2.51137	6.91771e-07
TRINITY_DN20410_c1_g1_i3	3.5073	6.92414e-07
TRINITY_DN22904_c0_g1_i2	3.48507	6.92414e-07
TRINITY_DN19137_c1_g3_i1	4.29086	6.94028e-07
TRINITY_DN39878_c0_g1_i1	3.78603	6.94028e-07
TRINITY_DN36231_c0_g1_i1	4.02132	6.97223e-07
TRINITY_DN49750_c0_g1_i1	4.33341	6.97223e-07
TRINITY_DN20712_c0_g1_i1	5.13491	6.98709e-07
TRINITY_DN25292_c0_g1_i1	4.73506	7.04762e-07
TRINITY_DN33441_c0_g1_i1	3.49493	7.04762e-07
TRINITY_DN56695_c0_g1_i1	5.29532	7.04762e-07
TRINITY_DN49514_c0_g1_i1	6.79879	7.10873e-07
TRINITY_DN31086_c0_g1_i1	5.31937	7.16094e-07
TRINITY_DN21463_c0_g1_i1	4.09519	7.16919e-07
TRINITY_DN19697_c0_g1_i3	3.537	7.23867e-07
TRINITY_DN15250_c0_g1_i2	3.85431	7.27785e-07
TRINITY_DN660_c0_g1_i1	6.79818	7.38109e-07
TRINITY_DN50942_c0_g1_i1	3.52224	7.5205e-07
TRINITY_DN23284_c0_g1_i7	4.19643	7.55168e-07
TRINITY_DN14310_c0_g1_i1	4.54788	7.65308e-07
TRINITY_DN20632_c0_g1_i2	2.75768	7.65308e-07
TRINITY_DN24705_c0_g1_i1	4.77895	7.73286e-07
TRINITY_DN42189_c0_g1_i1	5.1611	7.7551e-07
TRINITY_DN23470_c0_g2_i1	4.09294	7.82562e-07
TRINITY_DN23140_c1_g1_i10	5.06305	7.84027e-07
TRINITY_DN45784_c0_g1_i1	4.691	8.00154e-07
TRINITY_DN44750_c0_g1_i1	5.05048	8.40691e-07
TRINITY_DN20171_c0_g1_i2	4.69352	8.52594e-07
TRINITY_DN8922_c0_g1_i2	3.63615	8.56342e-07
TRINITY_DN1776_c0_g1_i1	5.2919	8.57002e-07
TRINITY_DN11258_c0_g1_i1	4.10855	8.65372e-07
TRINITY_DN47639_c0_g1_i1	3.5199	8.70343e-07
TRINITY_DN16573_c0_g1_i1	4.35332	8.84398e-07
TRINITY_DN18647_c0_g2_i1	3.63922	8.88059e-07
TRINITY_DN11124_c0_g1_i1	1.88388	9.28035e-07
TRINITY_DN14930_c0_g1_i2	2.97312	9.28035e-07
TRINITY_DN15056_c0_g1_i1	2.35779	9.28035e-07
TRINITY_DN20572_c0_g1_i1	2.94503	9.28035e-07
TRINITY_DN18791_c0_g1_i6	3.66835	9.35322e-07
TRINITY_DN30791_c0_g1_i1	4.1073	9.39175e-07
TRINITY_DN5246_c0_g1_i1	4.37437	9.42821e-07
TRINITY_DN19737_c0_g1_i2	2.90388	9.58308e-07
TRINITY_DN22459_c0_g1_i2	4.43743	9.68245e-07
TRINITY_DN14864_c0_g1_i2	4.70606	9.84158e-07
TRINITY_DN24980_c0_g1_i1	5.79869	9.85195e-07
TRINITY_DN16401_c0_g1_i4	2.9244	9.93405e-07
TRINITY_DN21286_c0_g1_i3	6.19761	9.93405e-07
TRINITY_DN21842_c0_g1_i1	1.83811	9.93405e-07
TRINITY_DN24569_c0_g1_i1	3.45261	9.93405e-07
TRINITY_DN8844_c0_g1_i1	3.92768	9.93405e-07
TRINITY_DN11960_c0_g1_i1	5.34805	1.00428e-06
TRINITY_DN17582_c0_g1_i1	4.66528	1.02427e-06
TRINITY_DN2154_c0_g1_i1	3.62114	1.02427e-06
TRINITY_DN345_c0_g1_i1	4.02337	1.02636e-06
TRINITY_DN16115_c1_g1_i1	5.72701	1.02715e-06
TRINITY_DN15850_c1_g1_i1	2.67311	1.0664e-06
TRINITY_DN23574_c0_g1_i6	2.60151	1.07577e-06
TRINITY_DN21620_c0_g1_i4	4.42494	1.0818e-06
TRINITY_DN27709_c0_g1_i1	2.79919	1.0818e-06
TRINITY_DN55964_c0_g1_i1	3.7262	1.0818e-06
TRINITY_DN4190_c0_g1_i1	3.62829	1.09545e-06
TRINITY_DN23061_c4_g3_i1	2.49498	1.09877e-06
TRINITY_DN38208_c0_g1_i1	4.85333	1.09877e-06
TRINITY_DN8752_c0_g1_i1	4.90941	1.10205e-06
TRINITY_DN4532_c0_g1_i1	2.4837	1.10321e-06
TRINITY_DN12036_c0_g1_i1	4.62757	1.12771e-06
TRINITY_DN1896_c0_g1_i1	6.98543	1.13814e-06
TRINITY_DN54964_c0_g1_i1	6.27522	1.13814e-06
TRINITY_DN14989_c0_g1_i1	1.91025	1.14779e-06
TRINITY_DN16403_c0_g1_i1	4.33209	1.14779e-06
TRINITY_DN980_c0_g1_i2	4.02979	1.14779e-06
TRINITY_DN12027_c0_g1_i1	3.77821	1.14827e-06
TRINITY_DN812_c0_g1_i1	4.84525	1.17176e-06
TRINITY_DN16807_c0_g1_i2	4.49694	1.19265e-06
TRINITY_DN13311_c0_g1_i3	2.46002	1.22093e-06
TRINITY_DN14064_c0_g1_i3	3.4644	1.24573e-06
TRINITY_DN56957_c0_g1_i1	4.91488	1.25306e-06
TRINITY_DN23234_c0_g1_i4	3.00464	1.26269e-06
TRINITY_DN18568_c1_g1_i3	3.52255	1.27267e-06
TRINITY_DN3650_c1_g1_i1	3.85875	1.27267e-06
TRINITY_DN23958_c0_g1_i14	4.23853	1.29312e-06
TRINITY_DN24475_c0_g1_i1	4.88401	1.29794e-06
TRINITY_DN22637_c0_g1_i2	3.83868	1.31033e-06
TRINITY_DN3298_c0_g1_i1	4.24844	1.31895e-06
TRINITY_DN22276_c0_g2_i2	1.88621	1.3311e-06
TRINITY_DN5972_c0_g1_i1	4.54988	1.33238e-06
TRINITY_DN20222_c0_g1_i2	2.83499	1.33264e-06
TRINITY_DN20243_c0_g2_i1	2.64118	1.36415e-06
TRINITY_DN14942_c0_g1_i1	3.34052	1.37683e-06
TRINITY_DN2305_c0_g1_i1	4.01817	1.41413e-06
TRINITY_DN10487_c0_g1_i1	3.87912	1.42253e-06
TRINITY_DN15649_c0_g1_i2	2.07597	1.43342e-06
TRINITY_DN19679_c0_g1_i1	6.25008	1.43814e-06
TRINITY_DN12715_c0_g1_i1	3.31182	1.4576e-06
TRINITY_DN18960_c0_g2_i1	6.06549	1.4798e-06
TRINITY_DN13139_c0_g1_i1	3.40173	1.49244e-06
TRINITY_DN18531_c0_g1_i8	2.7015	1.49244e-06
TRINITY_DN19173_c0_g1_i1	2.15595	1.49244e-06
TRINITY_DN22538_c0_g1_i11	1.9024	1.49244e-06
TRINITY_DN23526_c0_g1_i3	2.62983	1.49244e-06
TRINITY_DN5706_c0_g1_i1	4.24356	1.52051e-06
TRINITY_DN22225_c1_g1_i3	3.5694	1.52876e-06
TRINITY_DN45917_c0_g1_i1	5.00525	1.53337e-06
TRINITY_DN17361_c1_g1_i1	2.92364	1.53704e-06
TRINITY_DN22951_c1_g1_i12	2.30972	1.54353e-06
TRINITY_DN11581_c0_g1_i1	2.61601	1.55111e-06
TRINITY_DN16218_c0_g1_i1	4.86632	1.55655e-06
TRINITY_DN17978_c0_g1_i1	5.30376	1.55729e-06
TRINITY_DN22257_c1_g1_i1	3.40936	1.55729e-06
TRINITY_DN19710_c0_g1_i3	4.30698	1.55749e-06
TRINITY_DN45896_c0_g1_i1	4.33973	1.55806e-06
TRINITY_DN23417_c0_g2_i1	3.92922	1.57151e-06
TRINITY_DN9253_c0_g1_i1	4.03614	1.5779e-06
TRINITY_DN11215_c0_g1_i4	2.37325	1.58486e-06
TRINITY_DN12922_c0_g1_i1	5.9989	1.58517e-06
TRINITY_DN5125_c0_g1_i1	2.15217	1.58564e-06
TRINITY_DN23921_c0_g1_i9	2.98256	1.59441e-06
TRINITY_DN13714_c0_g1_i1	6.42583	1.60527e-06
TRINITY_DN14636_c0_g1_i2	4.34337	1.60527e-06
TRINITY_DN16940_c0_g1_i4	2.01889	1.61522e-06
TRINITY_DN21448_c0_g2_i4	2.4107	1.64661e-06
TRINITY_DN17428_c0_g1_i1	3.34764	1.66138e-06
TRINITY_DN11524_c0_g1_i1	4.1457	1.66224e-06
TRINITY_DN20737_c0_g1_i3	2.90215	1.68892e-06
TRINITY_DN19992_c0_g2_i1	4.81239	1.69587e-06
TRINITY_DN35709_c0_g1_i1	4.07738	1.74088e-06
TRINITY_DN55999_c0_g1_i1	3.2734	1.75534e-06
TRINITY_DN19355_c1_g2_i5	5.98878	1.77621e-06
TRINITY_DN20371_c0_g1_i5	4.04693	1.77621e-06
TRINITY_DN22329_c0_g3_i2	4.11547	1.79709e-06
TRINITY_DN6560_c0_g1_i1	4.31277	1.79709e-06
TRINITY_DN19447_c0_g1_i1	2.03475	1.82418e-06
TRINITY_DN21586_c1_g1_i1	3.25463	1.82925e-06
TRINITY_DN14962_c0_g1_i1	3.5538	1.83842e-06
TRINITY_DN53421_c0_g1_i1	4.50295	1.839e-06
TRINITY_DN18154_c0_g1_i1	3.32551	1.83966e-06
TRINITY_DN41127_c0_g1_i1	3.54605	1.83966e-06
TRINITY_DN46478_c0_g1_i2	6.57926	1.85224e-06
TRINITY_DN3429_c0_g1_i1	3.62701	1.86589e-06
TRINITY_DN16838_c0_g1_i1	3.10142	1.87759e-06
TRINITY_DN20481_c0_g1_i4	3.2747	1.88634e-06
TRINITY_DN46055_c0_g1_i1	5.11731	1.90143e-06
TRINITY_DN7158_c0_g1_i1	4.15832	1.91311e-06
TRINITY_DN23524_c0_g2_i1	4.23711	1.93661e-06
TRINITY_DN10314_c0_g1_i1	3.95798	1.99269e-06
TRINITY_DN3920_c0_g1_i1	2.44842	2.00903e-06
TRINITY_DN15205_c0_g1_i1	5.04622	2.05582e-06
TRINITY_DN8780_c0_g1_i3	5.03166	2.05724e-06
TRINITY_DN18477_c0_g1_i2	5.22707	2.05995e-06
TRINITY_DN19776_c0_g1_i1	3.80349	2.05995e-06
TRINITY_DN26723_c0_g1_i1	3.27091	2.06869e-06
TRINITY_DN543_c0_g1_i1	5.21876	2.06869e-06
TRINITY_DN19545_c0_g1_i2	5.36232	2.07413e-06
TRINITY_DN24968_c0_g1_i1	3.99311	2.07413e-06
TRINITY_DN32021_c0_g1_i1	4.37975	2.09479e-06
TRINITY_DN18642_c0_g2_i1	2.25551	2.1127e-06
TRINITY_DN24077_c1_g1_i13	2.98525	2.1127e-06
TRINITY_DN16334_c0_g1_i1	4.83939	2.13263e-06
TRINITY_DN16825_c0_g1_i1	4.35903	2.13701e-06
TRINITY_DN23477_c1_g1_i3	1.75899	2.13701e-06
TRINITY_DN26456_c0_g1_i1	3.65775	2.13701e-06
TRINITY_DN18722_c0_g1_i1	1.79422	2.15381e-06
TRINITY_DN5405_c0_g1_i1	4.24453	2.1627e-06
TRINITY_DN4773_c0_g1_i1	4.32417	2.17106e-06
TRINITY_DN19212_c0_g1_i1	5.16356	2.17859e-06
TRINITY_DN46104_c0_g1_i1	3.11403	2.18762e-06
TRINITY_DN22670_c0_g1_i1	3.21615	2.22884e-06
TRINITY_DN20459_c0_g1_i1	3.87361	2.24321e-06
TRINITY_DN18964_c0_g1_i2	3.94752	2.28739e-06
TRINITY_DN16185_c0_g1_i2	2.55037	2.29841e-06
TRINITY_DN11479_c0_g1_i1	4.08969	2.31287e-06
TRINITY_DN18311_c0_g1_i5	3.39745	2.36676e-06
TRINITY_DN44222_c0_g1_i1	3.36001	2.36676e-06
TRINITY_DN18377_c0_g1_i1	4.08121	2.40854e-06
TRINITY_DN9779_c0_g1_i3	3.13562	2.43147e-06
TRINITY_DN4214_c0_g1_i1	2.7534	2.45271e-06
TRINITY_DN7190_c0_g1_i1	4.78191	2.46434e-06
TRINITY_DN29436_c0_g1_i1	2.22204	2.51915e-06
TRINITY_DN46081_c0_g1_i1	2.90824	2.58101e-06
TRINITY_DN21513_c0_g1_i1	1.59356	2.61565e-06
TRINITY_DN16711_c0_g1_i1	2.35693	2.62516e-06
TRINITY_DN13586_c0_g1_i1	4.50086	2.64549e-06
TRINITY_DN14499_c0_g1_i2	3.61334	2.64636e-06
TRINITY_DN29500_c0_g1_i1	4.1843	2.66215e-06
TRINITY_DN4970_c0_g1_i1	4.84865	2.67073e-06
TRINITY_DN12369_c1_g1_i1	3.80518	2.68024e-06
TRINITY_DN13273_c0_g1_i2	2.15912	2.68342e-06
TRINITY_DN18775_c0_g1_i1	5.52762	2.68342e-06
TRINITY_DN32869_c0_g1_i1	4.46818	2.68342e-06
TRINITY_DN27547_c0_g1_i1	3.3708	2.69846e-06
TRINITY_DN16834_c0_g1_i2	2.07727	2.70127e-06
TRINITY_DN23527_c1_g2_i5	4.66938	2.70127e-06
TRINITY_DN13543_c0_g1_i1	3.58831	2.73844e-06
TRINITY_DN22035_c1_g4_i1	3.53052	2.76313e-06
TRINITY_DN13078_c0_g2_i1	3.71456	2.82251e-06
TRINITY_DN22208_c0_g1_i1	1.48801	2.83997e-06
TRINITY_DN12100_c0_g1_i1	4.15838	2.84083e-06
TRINITY_DN21014_c0_g1_i1	2.13786	2.84298e-06
TRINITY_DN13639_c0_g1_i1	3.56312	2.85798e-06
TRINITY_DN14923_c0_g1_i2	1.75688	2.93924e-06
TRINITY_DN56484_c0_g1_i1	4.88067	2.95779e-06
TRINITY_DN12981_c0_g1_i1	5.76891	3.01661e-06
TRINITY_DN2616_c0_g1_i1	3.79286	3.0419e-06
TRINITY_DN11209_c0_g2_i1	2.22633	3.05734e-06
TRINITY_DN21521_c0_g1_i1	3.99874	3.09242e-06
TRINITY_DN20318_c0_g1_i3	2.31236	3.11035e-06
TRINITY_DN18260_c0_g1_i3	5.48494	3.121e-06
TRINITY_DN5401_c0_g1_i1	3.6484	3.121e-06
TRINITY_DN18699_c0_g1_i1	3.67828	3.123e-06
TRINITY_DN15370_c0_g1_i4	5.83142	3.21076e-06
TRINITY_DN19346_c0_g1_i1	2.59376	3.21076e-06
TRINITY_DN12924_c0_g1_i1	3.85035	3.22902e-06
TRINITY_DN22135_c0_g1_i3	4.11271	3.23274e-06
TRINITY_DN22874_c0_g1_i1	1.47682	3.23274e-06
TRINITY_DN9817_c0_g1_i3	3.52215	3.23597e-06
TRINITY_DN16115_c0_g1_i1	3.85457	3.24269e-06
TRINITY_DN14322_c0_g1_i1	2.45673	3.26479e-06
TRINITY_DN22604_c0_g1_i6	3.83842	3.26479e-06
TRINITY_DN20702_c0_g1_i2	5.03692	3.27235e-06
TRINITY_DN41549_c0_g1_i1	4.43401	3.28025e-06
TRINITY_DN14376_c1_g1_i2	3.63507	3.29112e-06
TRINITY_DN16492_c0_g1_i1	4.22792	3.29843e-06
TRINITY_DN19259_c0_g1_i1	5.60026	3.29843e-06
TRINITY_DN654_c0_g1_i2	4.0712	3.29843e-06
TRINITY_DN12872_c0_g1_i2	4.95068	3.30568e-06
TRINITY_DN13153_c0_g1_i1	3.86	3.33675e-06
TRINITY_DN4334_c0_g1_i1	4.52647	3.38048e-06
TRINITY_DN23655_c2_g2_i1	4.54368	3.4396e-06
TRINITY_DN21505_c0_g1_i7	3.91349	3.4545e-06
TRINITY_DN15986_c0_g1_i2	2.53505	3.47591e-06
TRINITY_DN4077_c0_g1_i2	4.15756	3.48354e-06
TRINITY_DN15155_c0_g2_i1	1.96034	3.49514e-06
TRINITY_DN11745_c0_g1_i1	3.10183	3.53068e-06
TRINITY_DN20364_c0_g1_i1	2.06209	3.53068e-06
TRINITY_DN21466_c0_g1_i1	4.72952	3.53068e-06
TRINITY_DN19855_c0_g1_i1	2.36549	3.54904e-06
TRINITY_DN23777_c0_g1_i4	4.0486	3.57002e-06
TRINITY_DN25636_c0_g1_i1	5.70975	3.59156e-06
TRINITY_DN21195_c1_g2_i2	3.4173	3.63144e-06
TRINITY_DN40622_c0_g1_i1	1.83814	3.63472e-06
TRINITY_DN20436_c0_g1_i6	4.16034	3.64916e-06
TRINITY_DN3859_c0_g1_i1	3.35393	3.68797e-06
TRINITY_DN14985_c0_g1_i1	3.71362	3.73771e-06
TRINITY_DN15549_c0_g2_i1	4.54803	3.73771e-06
TRINITY_DN18234_c0_g1_i1	3.71035	3.77652e-06
TRINITY_DN3650_c0_g1_i1	3.26563	3.79929e-06
TRINITY_DN17350_c0_g1_i3	4.73955	3.83307e-06
TRINITY_DN18964_c0_g2_i1	3.46433	3.86544e-06
TRINITY_DN711_c0_g1_i2	2.54856	3.8767e-06
TRINITY_DN3373_c0_g1_i1	5.53463	3.94396e-06
TRINITY_DN7839_c0_g1_i1	4.50758	3.95272e-06
TRINITY_DN21652_c0_g1_i1	1.66094	3.96492e-06
TRINITY_DN19450_c1_g2_i1	4.12011	3.98162e-06
TRINITY_DN11462_c0_g1_i1	2.18958	4.0773e-06
TRINITY_DN21666_c0_g1_i3	6.32662	4.09923e-06
TRINITY_DN18840_c0_g1_i8	2.51335	4.13273e-06
TRINITY_DN21223_c0_g1_i1	1.69768	4.16877e-06
TRINITY_DN12752_c1_g1_i1	4.06338	4.24291e-06
TRINITY_DN20569_c0_g1_i1	3.38815	4.26411e-06
TRINITY_DN6947_c0_g1_i1	5.14329	4.40334e-06
TRINITY_DN18097_c1_g2_i1	2.39293	4.42953e-06
TRINITY_DN10143_c0_g1_i2	1.49549	4.43794e-06
TRINITY_DN23519_c0_g1_i6	2.14812	4.44218e-06
TRINITY_DN28508_c0_g1_i1	4.00376	4.44218e-06
TRINITY_DN45223_c0_g1_i1	4.74954	4.44447e-06
TRINITY_DN56837_c0_g1_i1	4.89174	4.44447e-06
TRINITY_DN23095_c0_g1_i1	4.4878	4.46376e-06
TRINITY_DN23788_c0_g1_i4	3.51316	4.47142e-06
TRINITY_DN16336_c0_g1_i3	3.31351	4.4801e-06
TRINITY_DN23757_c1_g4_i1	2.56509	4.48747e-06
TRINITY_DN21320_c0_g1_i1	3.79343	4.53157e-06
TRINITY_DN50837_c0_g1_i1	3.48404	4.53157e-06
TRINITY_DN9289_c0_g1_i1	2.24968	4.54272e-06
TRINITY_DN33240_c0_g1_i1	3.26541	4.59813e-06
TRINITY_DN21024_c0_g1_i1	2.42857	4.65434e-06
TRINITY_DN17681_c0_g1_i1	2.66194	4.69136e-06
TRINITY_DN48811_c0_g1_i1	3.01919	4.69136e-06
TRINITY_DN13199_c0_g1_i1	6.40943	4.69151e-06
TRINITY_DN14503_c0_g1_i2	4.71001	4.69151e-06
TRINITY_DN21172_c0_g1_i1	3.29617	4.69151e-06
TRINITY_DN23617_c0_g1_i2	3.40968	4.69205e-06
TRINITY_DN12069_c0_g1_i1	3.85402	4.74218e-06
TRINITY_DN18672_c0_g3_i1	5.61388	4.8513e-06
TRINITY_DN8887_c0_g1_i1	2.22718	4.8529e-06
TRINITY_DN25058_c0_g1_i1	2.48074	4.91638e-06
TRINITY_DN22863_c0_g1_i1	1.46638	4.92018e-06
TRINITY_DN21034_c0_g1_i1	2.76683	4.95744e-06
TRINITY_DN42930_c0_g1_i1	7.45906	4.97227e-06
TRINITY_DN15850_c1_g2_i2	3.39378	5.01188e-06
TRINITY_DN19324_c0_g3_i2	2.4507	5.01189e-06
TRINITY_DN22577_c0_g1_i1	2.68636	5.03534e-06
TRINITY_DN14549_c0_g1_i4	3.34574	5.0629e-06
TRINITY_DN22445_c0_g1_i4	1.47893	5.11113e-06
TRINITY_DN22279_c0_g1_i1	1.61865	5.11897e-06
TRINITY_DN23417_c0_g1_i1	2.3209	5.12387e-06
TRINITY_DN25253_c0_g1_i1	4.46609	5.15296e-06
TRINITY_DN1455_c0_g1_i1	4.05908	5.15328e-06
TRINITY_DN14834_c0_g1_i2	3.43994	5.17099e-06
TRINITY_DN28714_c0_g1_i1	3.13474	5.20168e-06
TRINITY_DN11555_c0_g1_i1	2.92834	5.20659e-06
TRINITY_DN16648_c0_g1_i1	2.43166	5.26916e-06
TRINITY_DN16638_c0_g1_i1	4.49958	5.3044e-06
TRINITY_DN16453_c0_g1_i1	5.12378	5.30874e-06
TRINITY_DN44136_c0_g1_i1	3.71505	5.44652e-06
TRINITY_DN18261_c0_g1_i8	1.77372	5.44969e-06
TRINITY_DN21667_c0_g1_i1	2.45076	5.44969e-06
TRINITY_DN20587_c0_g1_i2	3.57844	5.45943e-06
TRINITY_DN6275_c0_g1_i1	5.40898	5.4736e-06
TRINITY_DN5478_c0_g1_i1	5.42788	5.4959e-06
TRINITY_DN6212_c0_g1_i2	4.90521	5.61097e-06
TRINITY_DN19632_c0_g1_i2	3.38683	5.69197e-06
TRINITY_DN23335_c1_g3_i1	2.52289	5.76238e-06
TRINITY_DN45153_c0_g1_i1	2.95533	5.76339e-06
TRINITY_DN18102_c0_g1_i2	4.74217	5.811e-06
TRINITY_DN22297_c0_g1_i1	4.50963	5.82351e-06
TRINITY_DN22338_c1_g1_i2	4.11995	5.82351e-06
TRINITY_DN24799_c0_g1_i1	2.97718	5.82351e-06
TRINITY_DN22039_c0_g1_i2	2.51442	5.85742e-06
TRINITY_DN4527_c0_g1_i2	4.17219	5.85742e-06
TRINITY_DN56747_c0_g1_i1	3.98316	5.87228e-06
TRINITY_DN23139_c0_g1_i1	2.4335	6.02503e-06
TRINITY_DN22707_c0_g1_i3	2.01648	6.05375e-06
TRINITY_DN16114_c0_g1_i2	1.67432	6.11122e-06
TRINITY_DN18377_c0_g2_i1	3.20542	6.11153e-06
TRINITY_DN7908_c0_g1_i2	2.80522	6.11153e-06
TRINITY_DN16947_c0_g1_i1	4.73007	6.12075e-06
TRINITY_DN23489_c0_g1_i2	2.48179	6.16509e-06
TRINITY_DN20073_c1_g1_i1	3.3593	6.24938e-06
TRINITY_DN21783_c0_g1_i1	4.61884	6.25042e-06
TRINITY_DN22402_c1_g3_i3	3.40227	6.2548e-06
TRINITY_DN9626_c0_g1_i2	4.45154	6.2548e-06
TRINITY_DN20617_c0_g1_i5	4.56924	6.27604e-06
TRINITY_DN271_c0_g1_i1	3.83803	6.27604e-06
TRINITY_DN9684_c0_g1_i1	-1.81475	6.27604e-06
TRINITY_DN11683_c0_g1_i1	3.48582	6.34152e-06
TRINITY_DN21440_c0_g2_i1	1.78674	6.34152e-06
TRINITY_DN22514_c0_g1_i1	5.4492	6.34152e-06
TRINITY_DN56748_c0_g1_i1	3.49116	6.46451e-06
TRINITY_DN14153_c0_g1_i2	1.92553	6.4965e-06
TRINITY_DN4185_c0_g1_i1	2.13318	6.50589e-06
TRINITY_DN22729_c0_g1_i1	3.70686	6.51115e-06
TRINITY_DN16590_c0_g1_i2	2.46554	6.55022e-06
TRINITY_DN8451_c0_g1_i1	2.52586	6.6213e-06
TRINITY_DN20599_c0_g1_i1	2.37372	6.63112e-06
TRINITY_DN23363_c0_g1_i1	1.4034	6.64115e-06
TRINITY_DN18956_c1_g1_i1	3.34694	6.65735e-06
TRINITY_DN5894_c0_g1_i1	5.38848	6.74404e-06
TRINITY_DN12751_c0_g1_i1	2.86608	6.85244e-06
TRINITY_DN41067_c0_g1_i1	3.5648	6.93411e-06
TRINITY_DN14274_c0_g1_i1	1.7098	6.94003e-06
TRINITY_DN20266_c0_g1_i2	2.93594	7.03386e-06
TRINITY_DN10319_c0_g1_i1	2.45442	7.04773e-06
TRINITY_DN24519_c0_g1_i1	3.88939	7.05681e-06
TRINITY_DN20252_c0_g1_i2	2.24734	7.11435e-06
TRINITY_DN16551_c0_g1_i1	3.3042	7.12235e-06
TRINITY_DN19194_c0_g1_i1	2.85832	7.18203e-06
TRINITY_DN21524_c0_g1_i1	3.2863	7.18203e-06
TRINITY_DN23642_c1_g1_i1	2.45531	7.18203e-06
TRINITY_DN3383_c0_g1_i1	3.58328	7.18203e-06
TRINITY_DN14458_c0_g1_i1	2.54681	7.30474e-06
TRINITY_DN20218_c0_g1_i1	3.57337	7.30474e-06
TRINITY_DN23539_c0_g1_i3	2.61565	7.30474e-06
TRINITY_DN36977_c0_g1_i1	5.95941	7.30474e-06
TRINITY_DN13683_c0_g1_i1	4.44713	7.30972e-06
TRINITY_DN20149_c0_g1_i1	1.3191	7.31441e-06
TRINITY_DN5968_c0_g1_i1	1.61222	7.36398e-06
TRINITY_DN22782_c0_g1_i2	3.57222	7.36758e-06
TRINITY_DN23384_c2_g5_i2	2.20651	7.38245e-06
TRINITY_DN14504_c0_g1_i2	3.11466	7.44251e-06
TRINITY_DN16700_c0_g1_i2	2.78336	7.44251e-06
TRINITY_DN23237_c0_g1_i3	5.32528	7.44251e-06
TRINITY_DN23071_c1_g1_i1	3.37678	7.52381e-06
TRINITY_DN41132_c0_g1_i1	3.10242	7.52381e-06
TRINITY_DN41767_c0_g1_i1	4.42977	7.62847e-06
TRINITY_DN23889_c0_g1_i2	3.89496	7.68751e-06
TRINITY_DN6114_c0_g1_i1	4.38676	7.68751e-06
TRINITY_DN6610_c0_g1_i1	2.91488	7.78348e-06
TRINITY_DN17369_c1_g2_i1	2.33056	7.87991e-06
TRINITY_DN16800_c0_g1_i7	2.30414	7.89359e-06
TRINITY_DN13748_c0_g1_i1	1.76587	7.89941e-06
TRINITY_DN14915_c0_g1_i2	3.88417	8.02045e-06
TRINITY_DN22794_c1_g1_i5	2.61467	8.04227e-06
TRINITY_DN23367_c0_g1_i2	2.99051	8.08893e-06
TRINITY_DN8332_c0_g1_i1	3.08435	8.14172e-06
TRINITY_DN22693_c0_g1_i2	1.68764	8.19227e-06
TRINITY_DN15121_c0_g1_i3	2.27653	8.19557e-06
TRINITY_DN52585_c0_g1_i1	4.15601	8.28571e-06
TRINITY_DN10624_c0_g1_i2	4.22607	8.33178e-06
TRINITY_DN18486_c0_g1_i3	3.99161	8.33178e-06
TRINITY_DN21906_c0_g1_i1	1.61599	8.38421e-06
TRINITY_DN23305_c0_g1_i3	5.77202	8.44427e-06
TRINITY_DN15903_c0_g1_i1	2.68322	8.45379e-06
TRINITY_DN16499_c1_g1_i1	2.12899	8.4742e-06
TRINITY_DN23795_c0_g1_i2	2.32363	8.48257e-06
TRINITY_DN18913_c0_g1_i1	2.12488	8.50319e-06
TRINITY_DN26823_c0_g1_i1	6.17964	8.5524e-06
TRINITY_DN19654_c0_g1_i2	3.65012	8.56983e-06
TRINITY_DN22008_c2_g1_i5	4.65739	8.57944e-06
TRINITY_DN19324_c0_g1_i1	2.52919	8.62635e-06
TRINITY_DN8620_c0_g1_i1	2.07508	8.67869e-06
TRINITY_DN21302_c0_g2_i1	4.94043	8.71802e-06
TRINITY_DN13953_c0_g1_i1	5.62744	8.77949e-06
TRINITY_DN3177_c0_g1_i1	3.44726	8.77949e-06
TRINITY_DN19116_c0_g1_i2	1.68841	8.8087e-06
TRINITY_DN21361_c0_g1_i5	2.07612	8.84259e-06
TRINITY_DN23481_c0_g1_i4	4.60895	8.84259e-06
TRINITY_DN9203_c0_g1_i1	4.58966	8.86204e-06
TRINITY_DN19324_c0_g2_i1	2.25555	8.90721e-06
TRINITY_DN18865_c0_g1_i1	4.04712	8.90924e-06
TRINITY_DN15942_c0_g1_i1	4.122	9.03931e-06
TRINITY_DN4432_c0_g1_i1	2.26182	9.2521e-06
TRINITY_DN41136_c0_g1_i1	3.37521	9.34459e-06
TRINITY_DN17905_c0_g1_i6	2.11319	9.3519e-06
TRINITY_DN13956_c0_g1_i1	1.86947	9.43797e-06
TRINITY_DN16842_c0_g1_i1	3.134	9.45907e-06
TRINITY_DN17707_c0_g1_i1	5.20997	9.51818e-06
TRINITY_DN21992_c0_g3_i1	3.88203	9.58178e-06
TRINITY_DN22872_c1_g1_i11	2.06814	9.63549e-06
TRINITY_DN16888_c0_g1_i1	1.88558	9.65115e-06
TRINITY_DN33187_c0_g1_i1	2.94955	9.70184e-06
TRINITY_DN9640_c0_g1_i1	5.29601	9.70184e-06
TRINITY_DN11724_c0_g1_i2	2.3086	9.70581e-06
TRINITY_DN19808_c0_g1_i2	3.83852	9.71742e-06
TRINITY_DN21110_c0_g2_i2	2.3375	9.71742e-06
TRINITY_DN23921_c0_g2_i1	2.41858	9.71742e-06
TRINITY_DN27779_c0_g1_i1	2.87	9.76082e-06
TRINITY_DN22716_c1_g8_i1	2.42409	9.86524e-06
TRINITY_DN14386_c0_g1_i1	2.39387	9.87575e-06
TRINITY_DN11731_c0_g1_i1	3.42459	9.93909e-06
TRINITY_DN20709_c0_g1_i2	3.36594	9.95123e-06
TRINITY_DN13401_c0_g1_i1	1.58797	9.98115e-06
TRINITY_DN9344_c0_g1_i1	4.27051	1.00396e-05
TRINITY_DN11655_c0_g1_i1	2.97	1.00432e-05
TRINITY_DN11827_c0_g1_i1	1.34761	1.00432e-05
TRINITY_DN16624_c0_g1_i3	1.36857	1.0088e-05
TRINITY_DN11808_c0_g1_i1	3.64453	1.01059e-05
TRINITY_DN14709_c0_g1_i2	1.90879	1.01059e-05
TRINITY_DN1374_c0_g1_i1	1.952	1.01261e-05
TRINITY_DN23071_c2_g1_i3	2.88729	1.0296e-05
TRINITY_DN19768_c0_g1_i4	1.36407	1.03062e-05
TRINITY_DN18873_c0_g1_i1	3.2744	1.03087e-05
TRINITY_DN23969_c1_g3_i3	2.5995	1.03231e-05
TRINITY_DN22362_c0_g1_i1	3.08485	1.03375e-05
TRINITY_DN22871_c0_g1_i1	2.56123	1.04037e-05
TRINITY_DN27322_c0_g1_i1	4.32232	1.04275e-05
TRINITY_DN22248_c0_g1_i5	2.76221	1.04397e-05
TRINITY_DN14225_c0_g1_i1	3.64829	1.0446e-05
TRINITY_DN24033_c0_g1_i1	2.90985	1.0446e-05
TRINITY_DN42275_c0_g1_i1	4.99379	1.0446e-05
TRINITY_DN23416_c1_g1_i1	2.92167	1.05604e-05
TRINITY_DN20698_c0_g1_i2	2.25466	1.06271e-05
TRINITY_DN19324_c0_g4_i1	2.60415	1.06618e-05
TRINITY_DN18991_c2_g1_i1	3.19127	1.06742e-05
TRINITY_DN18880_c0_g1_i1	2.64798	1.06901e-05
TRINITY_DN10005_c0_g1_i1	4.20596	1.06927e-05
TRINITY_DN9831_c0_g1_i1	3.01637	1.06927e-05
TRINITY_DN14485_c0_g1_i1	1.56628	1.07306e-05
TRINITY_DN18956_c0_g1_i1	1.31984	1.08114e-05
TRINITY_DN16435_c0_g1_i1	2.15506	1.08408e-05
TRINITY_DN23170_c0_g1_i3	1.43193	1.08408e-05
TRINITY_DN22639_c0_g1_i5	3.04144	1.10788e-05
TRINITY_DN9581_c0_g1_i1	4.58315	1.12325e-05
TRINITY_DN44467_c0_g1_i1	1.63249	1.12519e-05
TRINITY_DN31046_c0_g1_i1	2.11344	1.12782e-05
TRINITY_DN17885_c0_g1_i2	3.60405	1.13136e-05
TRINITY_DN21801_c0_g1_i1	2.53741	1.14153e-05
TRINITY_DN30646_c0_g1_i1	2.96919	1.14645e-05
TRINITY_DN16747_c0_g1_i1	2.68452	1.14867e-05
TRINITY_DN10948_c0_g1_i1	1.59327	1.14906e-05
TRINITY_DN8256_c0_g1_i1	2.38975	1.15079e-05
TRINITY_DN18253_c0_g1_i1	3.21823	1.18177e-05
TRINITY_DN18642_c0_g1_i1	2.4589	1.18177e-05
TRINITY_DN21992_c0_g1_i1	4.42142	1.18177e-05
TRINITY_DN17867_c0_g1_i1	1.37915	1.18224e-05
TRINITY_DN1222_c0_g1_i1	6.35377	1.18831e-05
TRINITY_DN6615_c0_g1_i1	2.48518	1.18831e-05
TRINITY_DN22967_c0_g1_i2	3.61483	1.18882e-05
TRINITY_DN3933_c0_g1_i1	3.82993	1.20135e-05
TRINITY_DN22661_c1_g1_i3	2.5856	1.20256e-05
TRINITY_DN18558_c0_g2_i1	1.46244	1.20667e-05
TRINITY_DN23781_c0_g2_i1	2.15813	1.20667e-05
TRINITY_DN5076_c0_g1_i1	3.67614	1.20667e-05
TRINITY_DN21378_c0_g1_i1	4.74012	1.21135e-05
TRINITY_DN8377_c0_g1_i1	3.59706	1.22969e-05
TRINITY_DN4320_c0_g1_i1	1.61773	1.23383e-05
TRINITY_DN36526_c0_g1_i1	4.11708	1.23876e-05
TRINITY_DN11097_c0_g1_i1	4.54431	1.24221e-05
TRINITY_DN2763_c0_g1_i2	5.65583	1.2457e-05
TRINITY_DN20113_c0_g1_i1	1.37769	1.25501e-05
TRINITY_DN16505_c0_g1_i1	2.46958	1.25687e-05
TRINITY_DN21131_c0_g1_i2	4.13956	1.26114e-05
TRINITY_DN12868_c0_g1_i1	2.26739	1.26922e-05
TRINITY_DN44528_c0_g1_i1	4.78415	1.27276e-05
TRINITY_DN30752_c0_g1_i1	2.87048	1.27349e-05
TRINITY_DN19008_c0_g1_i1	3.17314	1.27949e-05
TRINITY_DN15459_c0_g1_i2	3.77147	1.29183e-05
TRINITY_DN2868_c0_g1_i1	1.30061	1.29408e-05
TRINITY_DN19203_c0_g1_i1	2.71953	1.30387e-05
TRINITY_DN20462_c0_g1_i3	1.31533	1.30409e-05
TRINITY_DN10570_c0_g1_i4	2.87599	1.30631e-05
TRINITY_DN40115_c0_g1_i1	4.69007	1.3067e-05
TRINITY_DN18097_c0_g1_i1	2.83773	1.30694e-05
TRINITY_DN17276_c0_g2_i1	1.26002	1.31283e-05
TRINITY_DN22035_c0_g2_i3	1.51291	1.33057e-05
TRINITY_DN20264_c2_g1_i2	4.15916	1.36219e-05
TRINITY_DN16541_c0_g1_i1	3.90363	1.3726e-05
TRINITY_DN23357_c1_g1_i1	3.50628	1.3726e-05
TRINITY_DN10965_c0_g1_i1	4.38265	1.37386e-05
TRINITY_DN23744_c1_g1_i1	1.96105	1.37386e-05
TRINITY_DN24003_c2_g1_i2	1.45394	1.37417e-05
TRINITY_DN4638_c0_g1_i1	1.8398	1.37654e-05
TRINITY_DN24225_c0_g1_i1	2.88206	1.3975e-05
TRINITY_DN23571_c0_g1_i4	3.85254	1.40359e-05
TRINITY_DN11122_c0_g1_i2	3.80853	1.41578e-05
TRINITY_DN11068_c0_g1_i1	1.54844	1.42288e-05
TRINITY_DN22661_c1_g2_i1	2.25862	1.42397e-05
TRINITY_DN18815_c0_g1_i1	5.07411	1.43202e-05
TRINITY_DN18566_c0_g1_i5	1.27539	1.48408e-05
TRINITY_DN22932_c0_g1_i1	1.45381	1.48485e-05
TRINITY_DN9894_c0_g1_i1	3.12121	1.50213e-05
TRINITY_DN26714_c0_g1_i1	2.70204	1.51372e-05
TRINITY_DN19715_c0_g1_i6	2.85755	1.51593e-05
TRINITY_DN23503_c0_g1_i4	1.52558	1.52321e-05
TRINITY_DN20140_c0_g1_i4	1.18022	1.53461e-05
TRINITY_DN12042_c1_g1_i2	1.76595	1.55391e-05
TRINITY_DN21981_c0_g1_i4	3.06555	1.55439e-05
TRINITY_DN22156_c0_g1_i3	4.13328	1.56e-05
TRINITY_DN13527_c0_g1_i1	2.14638	1.56123e-05
TRINITY_DN23357_c1_g2_i2	2.2884	1.56615e-05
TRINITY_DN8665_c0_g1_i1	3.13562	1.56615e-05
TRINITY_DN14032_c0_g1_i2	3.36282	1.56665e-05
TRINITY_DN17814_c0_g1_i1	1.42822	1.5701e-05
TRINITY_DN18778_c0_g1_i2	5.25494	1.5701e-05
TRINITY_DN22739_c0_g1_i3	1.80612	1.5701e-05
TRINITY_DN15426_c0_g1_i2	1.1345	1.60748e-05
TRINITY_DN21992_c0_g2_i1	3.24481	1.60748e-05
TRINITY_DN20070_c0_g1_i1	2.71264	1.61391e-05
TRINITY_DN24321_c0_g1_i1	3.32927	1.61391e-05
TRINITY_DN43_c0_g1_i1	4.03146	1.63219e-05
TRINITY_DN15846_c0_g1_i2	1.54341	1.63358e-05
TRINITY_DN13936_c0_g2_i1	3.18762	1.64222e-05
TRINITY_DN23701_c0_g1_i2	4.27971	1.65721e-05
TRINITY_DN16128_c1_g1_i2	1.37165	1.66031e-05
TRINITY_DN9958_c0_g1_i1	2.73844	1.66334e-05
TRINITY_DN12392_c0_g1_i4	4.30767	1.67774e-05
TRINITY_DN2417_c0_g1_i1	3.29725	1.684e-05
TRINITY_DN42317_c0_g1_i1	4.59743	1.68548e-05
TRINITY_DN12185_c0_g1_i1	3.56087	1.6866e-05
TRINITY_DN16030_c0_g1_i3	2.39447	1.69231e-05
TRINITY_DN11065_c0_g1_i1	1.69039	1.69278e-05
TRINITY_DN14293_c0_g1_i1	2.77648	1.69278e-05
TRINITY_DN21696_c0_g1_i3	3.94319	1.69278e-05
TRINITY_DN18390_c0_g1_i2	3.51435	1.6977e-05
TRINITY_DN13812_c0_g1_i1	3.47087	1.69905e-05
TRINITY_DN19794_c0_g1_i1	4.06532	1.69905e-05
TRINITY_DN23527_c1_g3_i2	1.32029	1.71901e-05
TRINITY_DN10203_c0_g1_i1	2.70884	1.74778e-05
TRINITY_DN11973_c0_g1_i1	2.80416	1.76299e-05
TRINITY_DN23146_c1_g1_i1	1.70577	1.76399e-05
TRINITY_DN23862_c2_g6_i1	2.9802	1.76453e-05
TRINITY_DN6404_c0_g1_i1	2.5628	1.7688e-05
TRINITY_DN21762_c0_g1_i1	2.87556	1.77569e-05
TRINITY_DN23191_c0_g1_i2	1.96624	1.78024e-05
TRINITY_DN25111_c0_g1_i1	5.34934	1.78595e-05
TRINITY_DN20446_c2_g1_i1	1.35135	1.81161e-05
TRINITY_DN17367_c0_g1_i5	1.87705	1.82909e-05
TRINITY_DN21795_c0_g1_i1	3.50472	1.83395e-05
TRINITY_DN15787_c0_g1_i1	3.73113	1.8354e-05
TRINITY_DN23310_c1_g3_i1	1.51824	1.83857e-05
TRINITY_DN13809_c0_g1_i2	2.66182	1.84073e-05
TRINITY_DN18069_c0_g1_i3	1.27099	1.84073e-05
TRINITY_DN24087_c3_g1_i1	3.99318	1.86793e-05
TRINITY_DN21253_c0_g2_i1	3.60966	1.87871e-05
TRINITY_DN11452_c1_g1_i1	2.66733	1.88647e-05
TRINITY_DN46492_c0_g1_i1	2.53914	1.88657e-05
TRINITY_DN12130_c0_g1_i5	1.58435	1.89169e-05
TRINITY_DN20007_c0_g1_i1	1.8912	1.89169e-05
TRINITY_DN16827_c0_g1_i1	2.5766	1.93176e-05
TRINITY_DN24042_c1_g5_i3	1.1147	1.93176e-05
TRINITY_DN9794_c0_g1_i1	4.0812	1.93176e-05
TRINITY_DN18984_c0_g1_i1	-1.39606	1.94017e-05
TRINITY_DN797_c0_g1_i1	3.81407	1.96063e-05
TRINITY_DN17504_c0_g1_i1	4.03704	1.96314e-05
TRINITY_DN20378_c0_g1_i1	1.55836	1.96314e-05
TRINITY_DN23480_c0_g1_i3	2.55435	1.96314e-05
TRINITY_DN22067_c0_g2_i1	1.54139	1.98729e-05
TRINITY_DN21016_c0_g1_i1	3.54136	1.98961e-05
TRINITY_DN8037_c0_g1_i2	2.74081	1.98972e-05
TRINITY_DN11899_c0_g1_i2	1.23618	1.99603e-05
TRINITY_DN19528_c0_g1_i1	2.3291	1.99909e-05
TRINITY_DN27382_c0_g1_i1	4.11261	1.99909e-05
TRINITY_DN11754_c0_g1_i1	3.37678	2.00324e-05
TRINITY_DN20496_c0_g1_i2	2.36094	2.00765e-05
TRINITY_DN21440_c0_g1_i2	2.275	2.02486e-05
TRINITY_DN18096_c0_g1_i1	4.60822	2.03165e-05
TRINITY_DN20002_c0_g1_i1	4.09441	2.05225e-05
TRINITY_DN20978_c0_g2_i1	1.60906	2.05447e-05
TRINITY_DN8969_c0_g1_i4	2.52749	2.07323e-05
TRINITY_DN19518_c0_g1_i1	1.89005	2.07435e-05
TRINITY_DN21316_c0_g1_i4	1.69603	2.09992e-05
TRINITY_DN19240_c0_g1_i1	1.34643	2.11282e-05
TRINITY_DN22740_c0_g1_i2	3.14298	2.14054e-05
TRINITY_DN44780_c0_g1_i1	2.1646	2.19637e-05
TRINITY_DN20989_c0_g1_i1	2.08005	2.2028e-05
TRINITY_DN8233_c0_g1_i1	2.8602	2.2028e-05
TRINITY_DN19353_c0_g1_i1	1.88596	2.2036e-05
TRINITY_DN23675_c0_g1_i5	3.22931	2.2036e-05
TRINITY_DN25129_c0_g1_i1	1.91792	2.23538e-05
TRINITY_DN11992_c0_g1_i2	3.93837	2.26764e-05
TRINITY_DN11883_c0_g1_i1	1.66395	2.29764e-05
TRINITY_DN22609_c1_g1_i1	2.1262	2.31336e-05
TRINITY_DN11368_c0_g1_i1	1.98632	2.31833e-05
TRINITY_DN11902_c0_g1_i3	3.36661	2.31833e-05
TRINITY_DN22603_c0_g1_i2	4.24966	2.31833e-05
TRINITY_DN11374_c0_g1_i1	1.90722	2.34511e-05
TRINITY_DN19676_c0_g1_i2	3.6777	2.36475e-05
TRINITY_DN5297_c0_g1_i2	1.73252	2.36499e-05
TRINITY_DN14125_c0_g1_i2	2.21463	2.36829e-05
TRINITY_DN21502_c0_g1_i1	1.88736	2.37821e-05
TRINITY_DN22035_c1_g1_i4	2.69743	2.39826e-05
TRINITY_DN45213_c0_g1_i1	5.14064	2.40352e-05
TRINITY_DN7029_c0_g1_i1	3.72381	2.41909e-05
TRINITY_DN8089_c0_g1_i2	1.39775	2.41909e-05
TRINITY_DN9435_c0_g1_i1	3.10765	2.41909e-05
TRINITY_DN17303_c0_g1_i1	2.74792	2.44429e-05
TRINITY_DN8460_c0_g1_i1	1.46644	2.44725e-05
TRINITY_DN8257_c0_g1_i1	2.07299	2.46342e-05
TRINITY_DN23919_c0_g1_i1	1.28683	2.47881e-05
TRINITY_DN19506_c0_g1_i1	4.89275	2.48249e-05
TRINITY_DN23691_c2_g7_i1	2.56039	2.48249e-05
TRINITY_DN45300_c0_g1_i1	3.04245	2.48249e-05
TRINITY_DN8137_c0_g1_i2	1.75804	2.48249e-05
TRINITY_DN23703_c0_g2_i1	2.0135	2.48682e-05
TRINITY_DN16861_c0_g1_i1	2.0388	2.51013e-05
TRINITY_DN18750_c0_g1_i1	1.52763	2.54892e-05
TRINITY_DN20849_c0_g1_i3	2.43237	2.56648e-05
TRINITY_DN17477_c1_g1_i1	5.13659	2.57649e-05
TRINITY_DN18752_c0_g1_i2	1.85685	2.62041e-05
TRINITY_DN362_c0_g1_i1	2.21798	2.62041e-05
TRINITY_DN23194_c0_g1_i2	-1.72138	2.63605e-05
TRINITY_DN15875_c0_g1_i4	2.37093	2.68374e-05
TRINITY_DN13281_c0_g2_i1	2.59582	2.69153e-05
TRINITY_DN13760_c0_g1_i5	1.05307	2.69153e-05
TRINITY_DN16021_c0_g1_i2	1.23002	2.69153e-05
TRINITY_DN19429_c0_g1_i1	1.94661	2.70568e-05
TRINITY_DN1716_c0_g1_i1	3.12481	2.70668e-05
TRINITY_DN22613_c0_g1_i4	-1.77527	2.71889e-05
TRINITY_DN22231_c0_g1_i2	1.58493	2.72223e-05
TRINITY_DN22322_c0_g2_i1	2.06907	2.73147e-05
TRINITY_DN21017_c0_g1_i1	1.69131	2.76311e-05
TRINITY_DN12257_c0_g1_i1	2.67738	2.77314e-05
TRINITY_DN14080_c0_g1_i1	1.58573	2.77656e-05
TRINITY_DN16697_c0_g1_i2	1.41813	2.78645e-05
TRINITY_DN20937_c0_g1_i2	1.68629	2.78645e-05
TRINITY_DN21149_c0_g1_i1	2.82748	2.79158e-05
TRINITY_DN814_c0_g1_i1	-1.26004	2.79665e-05
TRINITY_DN24589_c0_g1_i1	4.26997	2.82947e-05
TRINITY_DN22176_c0_g1_i1	2.50218	2.85825e-05
TRINITY_DN2918_c0_g1_i1	2.36461	2.87564e-05
TRINITY_DN19455_c0_g1_i2	1.29012	2.89692e-05
TRINITY_DN19721_c0_g1_i7	1.18382	2.91278e-05
TRINITY_DN15770_c0_g1_i3	1.28511	2.91801e-05
TRINITY_DN17854_c0_g1_i1	1.31284	2.92284e-05
TRINITY_DN18924_c0_g1_i3	-2.78639	2.9246e-05
TRINITY_DN2250_c0_g1_i1	4.59159	2.92699e-05
TRINITY_DN16984_c0_g1_i1	3.45616	2.9438e-05
TRINITY_DN4603_c0_g1_i1	4.51653	2.97142e-05
TRINITY_DN13808_c0_g1_i1	1.13759	2.97906e-05
TRINITY_DN20491_c0_g2_i2	2.31614	2.99591e-05
TRINITY_DN5186_c0_g1_i1	2.14013	3.00625e-05
TRINITY_DN17034_c0_g1_i1	3.84864	3.01317e-05
TRINITY_DN8402_c0_g1_i2	2.89699	3.05965e-05
TRINITY_DN23658_c0_g1_i1	3.32597	3.0824e-05
TRINITY_DN10601_c0_g1_i1	4.13948	3.08756e-05
TRINITY_DN13205_c0_g1_i1	3.5448	3.08756e-05
TRINITY_DN3873_c0_g1_i2	5.2963	3.12246e-05
TRINITY_DN17167_c0_g1_i2	2.51665	3.12539e-05
TRINITY_DN7942_c0_g1_i1	3.48701	3.13116e-05
TRINITY_DN4314_c0_g1_i1	2.7372	3.13758e-05
TRINITY_DN8386_c0_g1_i1	2.30387	3.13984e-05
TRINITY_DN16109_c0_g1_i1	3.92735	3.1551e-05
TRINITY_DN21145_c0_g1_i2	1.38031	3.17604e-05
TRINITY_DN13827_c0_g1_i1	1.7164	3.20253e-05
TRINITY_DN21414_c0_g1_i1	3.7903	3.24966e-05
TRINITY_DN18221_c0_g1_i5	1.64428	3.24989e-05
TRINITY_DN19975_c0_g1_i1	2.27958	3.26521e-05
TRINITY_DN18309_c0_g2_i1	1.23111	3.28967e-05
TRINITY_DN16157_c0_g1_i2	2.5124	3.32156e-05
TRINITY_DN19933_c0_g1_i1	2.15156	3.33554e-05
TRINITY_DN23353_c4_g1_i4	3.0806	3.33554e-05
TRINITY_DN20910_c0_g1_i2	2.69575	3.35381e-05
TRINITY_DN20392_c0_g1_i3	1.78789	3.38097e-05
TRINITY_DN4305_c0_g1_i1	1.97926	3.45922e-05
TRINITY_DN41352_c0_g1_i1	1.80682	3.48503e-05
TRINITY_DN20601_c0_g2_i2	1.55289	3.49925e-05
TRINITY_DN38125_c0_g1_i1	2.90816	3.49925e-05
TRINITY_DN22451_c1_g2_i3	-1.11899	3.51322e-05
TRINITY_DN18522_c0_g1_i2	2.09174	3.5167e-05
TRINITY_DN23331_c0_g1_i5	2.69845	3.5816e-05
TRINITY_DN3805_c0_g1_i1	3.04068	3.59631e-05
TRINITY_DN55845_c0_g1_i1	2.68289	3.61765e-05
TRINITY_DN8113_c0_g1_i1	1.736	3.62186e-05
TRINITY_DN22698_c0_g1_i1	1.40116	3.63537e-05
TRINITY_DN20750_c0_g1_i1	3.39097	3.67596e-05
TRINITY_DN21240_c0_g1_i3	2.53235	3.75346e-05
TRINITY_DN14999_c0_g1_i2	1.36271	3.78012e-05
TRINITY_DN11861_c0_g1_i1	-1.15497	3.78997e-05
TRINITY_DN18627_c0_g1_i1	1.06617	3.79458e-05
TRINITY_DN21359_c0_g1_i2	2.43132	3.83924e-05
TRINITY_DN11665_c0_g1_i2	2.94045	3.84102e-05
TRINITY_DN18952_c0_g2_i1	1.17196	3.84209e-05
TRINITY_DN20763_c0_g1_i3	1.14	3.85172e-05
TRINITY_DN22140_c0_g1_i10	3.11179	3.85172e-05
TRINITY_DN23760_c3_g2_i11	-1.05415	3.91864e-05
TRINITY_DN23969_c1_g2_i1	3.33194	3.91864e-05
TRINITY_DN16981_c0_g1_i1	3.51625	3.92522e-05
TRINITY_DN9331_c0_g1_i1	3.6009	3.92522e-05
TRINITY_DN17071_c0_g1_i2	3.64811	3.97234e-05
TRINITY_DN13297_c0_g1_i1	1.64335	3.97544e-05
TRINITY_DN11487_c0_g1_i2	1.55207	4.31601e-05
TRINITY_DN23270_c0_g1_i2	1.20544	4.31601e-05
TRINITY_DN16793_c0_g1_i1	1.73406	4.33987e-05
TRINITY_DN41079_c0_g1_i1	3.57889	4.33987e-05
TRINITY_DN4459_c0_g1_i1	4.65443	4.37341e-05
TRINITY_DN6958_c0_g1_i1	2.96953	4.41008e-05
TRINITY_DN17950_c0_g1_i1	3.64851	4.41925e-05
TRINITY_DN14653_c0_g1_i1	4.51315	4.42352e-05
TRINITY_DN19706_c0_g1_i1	2.62335	4.4336e-05
TRINITY_DN3202_c0_g1_i1	3.88458	4.44741e-05
TRINITY_DN14050_c0_g1_i2	2.67417	4.44994e-05
TRINITY_DN12693_c0_g1_i3	1.91173	4.4523e-05
TRINITY_DN31912_c0_g1_i1	4.75095	4.46082e-05
TRINITY_DN21577_c0_g1_i1	4.1026	4.46091e-05
TRINITY_DN16887_c0_g2_i1	3.70288	4.48106e-05
TRINITY_DN21433_c0_g1_i2	3.45486	4.48527e-05
TRINITY_DN4774_c0_g1_i1	2.11202	4.48527e-05
TRINITY_DN10306_c0_g1_i1	1.26538	4.51301e-05
TRINITY_DN21392_c0_g2_i1	4.3987	4.51743e-05
TRINITY_DN2372_c0_g1_i1	6.75317	4.5244e-05
TRINITY_DN15427_c0_g1_i1	1.07881	4.53375e-05
TRINITY_DN15424_c0_g1_i2	2.95184	4.60557e-05
TRINITY_DN4861_c0_g1_i1	1.14077	4.62546e-05
TRINITY_DN1132_c0_g1_i1	2.62519	4.63804e-05
TRINITY_DN21815_c0_g1_i2	1.68511	4.63804e-05
TRINITY_DN19788_c0_g1_i1	1.82727	4.6607e-05
TRINITY_DN14379_c0_g1_i2	1.9508	4.67437e-05
TRINITY_DN2786_c0_g1_i1	2.39864	4.67742e-05
TRINITY_DN23671_c0_g2_i1	2.30491	4.72572e-05
TRINITY_DN15444_c0_g2_i1	2.87065	4.73291e-05
TRINITY_DN18728_c0_g1_i1	3.37837	4.73856e-05
TRINITY_DN14729_c0_g1_i3	1.07928	4.74743e-05
TRINITY_DN17623_c0_g1_i2	4.30792	4.76517e-05
TRINITY_DN11470_c0_g1_i1	2.43427	4.78177e-05
TRINITY_DN17893_c0_g1_i3	1.52726	4.78177e-05
TRINITY_DN21343_c0_g1_i1	1.75774	4.78177e-05
TRINITY_DN20348_c0_g2_i3	3.58175	4.79272e-05
TRINITY_DN24032_c1_g4_i1	-1.40226	4.79272e-05
TRINITY_DN23586_c0_g1_i15	2.17719	4.81075e-05
TRINITY_DN12125_c0_g1_i2	1.77595	4.82597e-05
TRINITY_DN23859_c0_g6_i1	-1.30207	4.82597e-05
TRINITY_DN17155_c0_g1_i1	1.9862	4.83687e-05
TRINITY_DN22096_c0_g1_i4	5.53879	4.83687e-05
TRINITY_DN41374_c0_g1_i1	-1.6454	4.84751e-05
TRINITY_DN15450_c0_g1_i1	1.755	4.85197e-05
TRINITY_DN14247_c0_g1_i1	2.70524	4.91191e-05
TRINITY_DN7978_c0_g1_i1	2.57749	4.95308e-05
TRINITY_DN13825_c0_g1_i1	1.80975	4.97643e-05
TRINITY_DN19137_c0_g1_i1	2.26918	4.98865e-05
TRINITY_DN19329_c0_g1_i5	3.53212	4.99507e-05
TRINITY_DN15066_c0_g1_i1	1.72084	5.004e-05
TRINITY_DN18325_c0_g1_i1	-1.36539	5.01345e-05
TRINITY_DN19322_c0_g1_i2	2.37922	5.01345e-05
TRINITY_DN41095_c0_g1_i1	1.88915	5.01628e-05
TRINITY_DN12349_c0_g1_i1	1.49507	5.03902e-05
TRINITY_DN22264_c0_g1_i2	-1.60545	5.13068e-05
TRINITY_DN18429_c0_g1_i4	-1.17287	5.17668e-05
TRINITY_DN27838_c0_g1_i1	2.50367	5.17668e-05
TRINITY_DN21507_c0_g1_i1	-1.02218	5.18579e-05
TRINITY_DN12290_c0_g1_i1	1.31945	5.20148e-05
TRINITY_DN22452_c0_g4_i1	1.74827	5.24372e-05
TRINITY_DN22852_c0_g1_i9	1.55894	5.24568e-05
TRINITY_DN9843_c0_g1_i1	1.75396	5.24568e-05
TRINITY_DN720_c0_g1_i1	2.38836	5.25349e-05
TRINITY_DN8059_c0_g1_i1	2.96295	5.29359e-05
TRINITY_DN40566_c0_g1_i1	1.53377	5.30893e-05
TRINITY_DN10729_c0_g1_i2	3.2966	5.3482e-05
TRINITY_DN19494_c0_g1_i1	1.75229	5.35236e-05
TRINITY_DN15384_c0_g2_i1	1.12102	5.38447e-05
TRINITY_DN12894_c0_g1_i4	1.28286	5.3982e-05
TRINITY_DN4475_c0_g1_i1	-2.31534	5.42185e-05
TRINITY_DN23046_c0_g3_i3	-1.28696	5.50786e-05
TRINITY_DN9142_c0_g1_i1	3.23536	5.50786e-05
TRINITY_DN17953_c0_g1_i1	1.52873	5.52375e-05
TRINITY_DN18604_c0_g1_i1	2.27348	5.52375e-05
TRINITY_DN22948_c0_g1_i2	2.53313	5.52375e-05
TRINITY_DN14245_c0_g1_i2	1.47466	5.52656e-05
TRINITY_DN20673_c0_g2_i1	-1.19825	5.52656e-05
TRINITY_DN11975_c0_g1_i1	1.44941	5.5605e-05
TRINITY_DN17695_c0_g1_i2	1.44303	5.5605e-05
TRINITY_DN16209_c0_g1_i1	3.65389	5.59395e-05
TRINITY_DN41621_c0_g1_i1	3.3671	5.59973e-05
TRINITY_DN21605_c0_g1_i1	3.15309	5.6017e-05
TRINITY_DN12885_c0_g1_i1	4.18199	5.64578e-05
TRINITY_DN17252_c0_g2_i1	1.68144	5.64578e-05
TRINITY_DN15996_c0_g1_i1	1.04236	5.6531e-05
TRINITY_DN20525_c0_g1_i1	1.73723	5.68263e-05
TRINITY_DN8645_c0_g1_i1	2.71006	5.73964e-05
TRINITY_DN24683_c0_g1_i1	2.08396	5.78658e-05
TRINITY_DN14544_c0_g1_i2	2.45346	5.82648e-05
TRINITY_DN11508_c0_g1_i1	3.65563	5.9174e-05
TRINITY_DN23927_c0_g1_i7	4.77918	5.9174e-05
TRINITY_DN41627_c0_g1_i1	2.3006	5.9174e-05
TRINITY_DN9087_c0_g2_i2	1.23163	5.9174e-05
TRINITY_DN932_c0_g1_i1	-2.64956	5.9174e-05
TRINITY_DN13624_c0_g1_i1	2.24676	5.93346e-05
TRINITY_DN21187_c0_g1_i1	1.69128	5.93346e-05
TRINITY_DN17846_c0_g1_i1	1.25222	5.96132e-05
TRINITY_DN14556_c0_g1_i2	1.78732	5.98762e-05
TRINITY_DN2027_c0_g1_i1	3.2705	6.02428e-05
TRINITY_DN22190_c1_g1_i1	1.01389	6.02837e-05
TRINITY_DN15094_c0_g1_i1	2.00751	6.06632e-05
TRINITY_DN22278_c0_g1_i3	2.37018	6.10882e-05
TRINITY_DN22508_c0_g1_i1	1.88519	6.11502e-05
TRINITY_DN22787_c1_g1_i2	1.0588	6.17178e-05
TRINITY_DN17716_c1_g1_i1	1.48876	6.18844e-05
TRINITY_DN12555_c0_g1_i1	2.23641	6.19995e-05
TRINITY_DN23693_c0_g1_i1	1.50391	6.19995e-05
TRINITY_DN20850_c0_g1_i2	1.29077	6.21161e-05
TRINITY_DN24033_c0_g2_i1	2.24824	6.24514e-05
TRINITY_DN19759_c0_g1_i16	-1.7383	6.28907e-05
TRINITY_DN2350_c0_g1_i1	2.6053	6.29526e-05
TRINITY_DN7918_c0_g1_i2	2.86498	6.39417e-05
TRINITY_DN23338_c0_g1_i1	4.34869	6.45598e-05
TRINITY_DN22543_c0_g1_i1	-1.05957	6.46686e-05
TRINITY_DN22626_c0_g3_i1	1.18788	6.50996e-05
TRINITY_DN23451_c0_g2_i1	1.48248	6.50996e-05
TRINITY_DN20489_c0_g1_i1	1.775	6.5388e-05
TRINITY_DN23202_c0_g1_i2	-1.49663	6.5388e-05
TRINITY_DN24087_c3_g2_i6	3.06982	6.5388e-05
TRINITY_DN22122_c0_g1_i2	2.50928	6.56676e-05
TRINITY_DN17276_c0_g3_i2	1.13772	6.57335e-05
TRINITY_DN19406_c0_g1_i1	1.25814	6.59189e-05
TRINITY_DN6647_c0_g1_i1	-1.56915	6.60877e-05
TRINITY_DN1034_c0_g1_i1	1.11318	6.61055e-05
TRINITY_DN5196_c0_g1_i1	1.66576	6.61388e-05
TRINITY_DN23013_c0_g3_i2	1.2614	6.63818e-05
TRINITY_DN5629_c0_g1_i2	2.87977	6.6646e-05
TRINITY_DN21941_c0_g2_i1	-1.22781	6.67432e-05
TRINITY_DN16696_c0_g1_i1	2.46207	6.67478e-05
TRINITY_DN20348_c0_g1_i1	2.83826	6.67577e-05
TRINITY_DN22267_c0_g1_i1	-0.950415	6.72179e-05
TRINITY_DN40579_c0_g1_i1	2.58452	6.72179e-05
TRINITY_DN1311_c0_g1_i1	1.77439	6.72408e-05
TRINITY_DN22378_c0_g2_i2	1.25166	6.72662e-05
TRINITY_DN20315_c0_g1_i1	1.78975	6.76192e-05
TRINITY_DN18042_c0_g1_i3	3.51605	6.7635e-05
TRINITY_DN18067_c0_g1_i5	2.12746	6.81323e-05
TRINITY_DN13981_c0_g1_i1	4.03539	6.83422e-05
TRINITY_DN23554_c2_g1_i5	2.51873	6.83422e-05
TRINITY_DN21830_c0_g1_i3	2.00197	6.8362e-05
TRINITY_DN19409_c0_g3_i1	1.40963	6.88603e-05
TRINITY_DN9696_c0_g1_i1	1.94218	6.88603e-05
TRINITY_DN997_c0_g1_i2	1.93381	6.88603e-05
TRINITY_DN5352_c0_g1_i1	1.46178	6.89409e-05
TRINITY_DN11794_c0_g1_i2	1.18097	6.92367e-05
TRINITY_DN12187_c0_g1_i3	1.93377	6.96136e-05
TRINITY_DN16517_c0_g1_i3	1.66368	6.97103e-05
TRINITY_DN16060_c0_g1_i1	1.11225	6.98532e-05
TRINITY_DN22937_c0_g1_i1	-1.78167	7.03227e-05
TRINITY_DN18504_c0_g1_i11	-1.54354	7.10359e-05
TRINITY_DN21648_c0_g1_i2	2.24294	7.10359e-05
TRINITY_DN19476_c0_g1_i2	2.22085	7.18318e-05
TRINITY_DN9087_c0_g1_i1	1.25463	7.25894e-05
TRINITY_DN22404_c0_g1_i1	-2.86756	7.27047e-05
TRINITY_DN21364_c0_g1_i2	1.46854	7.33084e-05
TRINITY_DN12683_c0_g1_i4	1.66987	7.38527e-05
TRINITY_DN18792_c0_g3_i1	-1.10082	7.38527e-05
TRINITY_DN11033_c0_g1_i1	1.10313	7.40208e-05
TRINITY_DN12372_c0_g1_i2	1.25971	7.41185e-05
TRINITY_DN21941_c0_g1_i15	-1.33029	7.43152e-05
TRINITY_DN17565_c0_g1_i3	-1.75385	7.48107e-05
TRINITY_DN8884_c0_g1_i2	1.33581	7.49778e-05
TRINITY_DN19761_c0_g1_i1	2.65653	7.54544e-05
TRINITY_DN20104_c0_g1_i1	5.04093	7.55683e-05
TRINITY_DN18524_c0_g1_i3	1.14709	7.69563e-05
TRINITY_DN15605_c0_g1_i2	1.4727	7.72704e-05
TRINITY_DN16389_c0_g1_i1	-1.71405	7.76629e-05
TRINITY_DN6116_c0_g1_i1	1.76134	7.7707e-05
TRINITY_DN23391_c0_g1_i1	-1.16727	7.77175e-05
TRINITY_DN24441_c0_g1_i1	-1.83365	7.78399e-05
TRINITY_DN23674_c1_g2_i1	4.01434	7.8719e-05
TRINITY_DN12070_c0_g1_i1	1.26082	7.88194e-05
TRINITY_DN16420_c0_g1_i1	1.28981	7.89435e-05
TRINITY_DN14480_c0_g1_i2	1.60309	7.95793e-05
TRINITY_DN18950_c0_g1_i1	-2.50899	7.95793e-05
TRINITY_DN24201_c0_g1_i1	1.63694	7.95793e-05
TRINITY_DN7985_c0_g1_i1	1.93195	7.95793e-05
TRINITY_DN821_c0_g1_i1	1.38727	8.04654e-05
TRINITY_DN21060_c0_g1_i2	-1.00968	8.04965e-05
TRINITY_DN20439_c1_g1_i1	2.90401	8.06929e-05
TRINITY_DN8123_c0_g1_i3	6.48018	8.07968e-05
TRINITY_DN11279_c0_g1_i2	2.0979	8.095e-05
TRINITY_DN470_c0_g1_i1	2.02581	8.15164e-05
TRINITY_DN12811_c0_g1_i1	2.28624	8.18278e-05
TRINITY_DN20289_c0_g1_i2	1.47326	8.18364e-05
TRINITY_DN19288_c0_g1_i3	1.22376	8.22853e-05
TRINITY_DN4409_c0_g1_i1	2.01858	8.24474e-05
TRINITY_DN23126_c1_g1_i1	3.22963	8.38041e-05
TRINITY_DN8673_c0_g1_i1	1.34105	8.38041e-05
TRINITY_DN19247_c0_g1_i1	-1.48365	8.40381e-05
TRINITY_DN14282_c0_g1_i1	1.36922	8.44786e-05
TRINITY_DN18357_c0_g1_i1	0.967653	8.44786e-05
TRINITY_DN19717_c0_g1_i4	1.63679	8.47281e-05
TRINITY_DN14820_c0_g1_i1	1.84956	8.52917e-05
TRINITY_DN23267_c0_g1_i7	1.17809	8.57749e-05
TRINITY_DN45256_c0_g1_i1	1.7803	8.60017e-05
TRINITY_DN22831_c0_g1_i4	-1.15936	8.61633e-05
TRINITY_DN24458_c0_g1_i1	1.5144	8.65612e-05
TRINITY_DN16275_c0_g1_i2	1.32716	8.6917e-05
TRINITY_DN10376_c0_g2_i1	1.31341	8.69191e-05
TRINITY_DN4990_c0_g1_i1	2.79205	8.76517e-05
TRINITY_DN23310_c0_g1_i1	1.87303	8.85398e-05
TRINITY_DN1401_c0_g1_i1	1.53689	8.87263e-05
TRINITY_DN20019_c0_g1_i1	3.4934	8.93259e-05
TRINITY_DN23617_c0_g2_i1	2.87262	9.0454e-05
TRINITY_DN21725_c0_g1_i3	-1.39781	9.06688e-05
TRINITY_DN23525_c1_g1_i6	1.94911	9.06688e-05
TRINITY_DN19718_c0_g1_i2	2.80214	9.10358e-05
TRINITY_DN12680_c0_g1_i2	1.35997	9.10865e-05
TRINITY_DN12907_c0_g1_i1	-1.37855	9.10865e-05
TRINITY_DN10620_c0_g1_i3	1.73148	9.20422e-05
TRINITY_DN687_c0_g1_i2	-1.65759	9.21978e-05
TRINITY_DN26177_c0_g1_i1	2.35264	9.2741e-05
TRINITY_DN19636_c0_g1_i1	1.80589	9.33417e-05
TRINITY_DN9453_c0_g1_i1	-2.43069	9.34368e-05
TRINITY_DN14014_c0_g1_i1	1.60614	9.3777e-05
TRINITY_DN16308_c0_g1_i3	1.53254	9.38191e-05
TRINITY_DN24021_c2_g1_i15	1.94907	9.42674e-05
TRINITY_DN22200_c0_g1_i2	1.65599	9.44369e-05
TRINITY_DN25975_c0_g1_i1	2.19592	9.47803e-05
TRINITY_DN8055_c0_g1_i1	-2.42434	9.47803e-05
TRINITY_DN10552_c0_g1_i1	1.57118	9.55136e-05
TRINITY_DN22035_c1_g3_i1	2.84538	9.55167e-05
TRINITY_DN7800_c0_g1_i1	0.971778	9.5525e-05
TRINITY_DN20829_c0_g1_i3	2.01142	9.57448e-05
TRINITY_DN14766_c0_g1_i1	1.29663	9.57483e-05
TRINITY_DN18211_c2_g1_i1	1.80823	9.60481e-05
TRINITY_DN21931_c0_g1_i3	-1.63363	9.60481e-05
TRINITY_DN22501_c0_g1_i3	-1.55237	9.60481e-05
TRINITY_DN23697_c1_g1_i1	1.41635	9.60481e-05
TRINITY_DN19448_c0_g1_i4	-1.82731	9.60502e-05
TRINITY_DN12262_c0_g1_i2	1.35148	9.61237e-05
TRINITY_DN20772_c0_g1_i1	1.45147	9.63996e-05
TRINITY_DN14244_c0_g1_i1	-1.05978	9.69029e-05
TRINITY_DN15960_c0_g1_i1	0.913799	9.70407e-05
TRINITY_DN23881_c2_g4_i1	-1.0417	9.72205e-05
TRINITY_DN44680_c0_g1_i1	4.01908	9.72674e-05
TRINITY_DN41138_c0_g1_i1	-2.55167	9.74345e-05
TRINITY_DN14531_c0_g1_i2	2.27636	9.78202e-05
TRINITY_DN44096_c0_g1_i1	1.09191	9.78894e-05
TRINITY_DN2079_c0_g1_i1	3.75977	9.86337e-05
TRINITY_DN20171_c0_g2_i1	2.96642	9.8805e-05
TRINITY_DN5276_c0_g1_i1	3.57451	9.88679e-05
TRINITY_DN17483_c0_g1_i1	2.19387	9.8923e-05
TRINITY_DN18935_c0_g1_i1	-1.13893	9.90177e-05
TRINITY_DN20292_c0_g1_i4	-1.75269	9.92478e-05
TRINITY_DN13613_c0_g1_i1	3.48841	9.94232e-05
TRINITY_DN11522_c0_g1_i1	1.25405	0.000100424
TRINITY_DN23364_c0_g1_i2	1.90591	0.000100484
TRINITY_DN13506_c0_g1_i1	1.28684	0.00010157
TRINITY_DN18761_c0_g1_i2	3.0757	0.00010157
TRINITY_DN22593_c0_g1_i1	5.53879	0.00010157
TRINITY_DN16497_c0_g1_i2	2.03282	0.000102527
TRINITY_DN4120_c0_g1_i1	3.25183	0.000103446
TRINITY_DN11715_c0_g1_i2	2.33671	0.000103705
TRINITY_DN20957_c3_g1_i4	1.66733	0.000104025
TRINITY_DN23660_c0_g1_i2	-1.58392	0.000104507
TRINITY_DN10374_c0_g1_i1	2.17843	0.000104733
TRINITY_DN21472_c0_g1_i1	2.30716	0.000105472
TRINITY_DN22542_c0_g1_i1	-1.8693	0.000105666
TRINITY_DN26214_c0_g1_i1	2.16674	0.000105749
TRINITY_DN23513_c1_g1_i25	-1.3372	0.000106136
TRINITY_DN20963_c0_g1_i5	1.07261	0.000106864
TRINITY_DN103_c0_g1_i1	2.21814	0.000106945
TRINITY_DN13029_c0_g1_i2	3.28371	0.000107558
TRINITY_DN21160_c1_g1_i2	1.10151	0.000108824
TRINITY_DN23337_c2_g1_i3	1.48204	0.000108824
TRINITY_DN17831_c0_g1_i1	-1.86195	0.000108864
TRINITY_DN9194_c0_g2_i1	0.979922	0.000108933
TRINITY_DN10103_c0_g1_i1	0.990288	0.000109065
TRINITY_DN19355_c1_g1_i12	3.09883	0.000109249
TRINITY_DN19642_c0_g1_i1	-2.24742	0.000109452
TRINITY_DN20490_c0_g1_i1	2.14924	0.000109613
TRINITY_DN21794_c0_g1_i1	1.15698	0.000109978
TRINITY_DN12100_c0_g2_i1	2.00978	0.000110379
TRINITY_DN13811_c0_g1_i2	1.44096	0.000110453
TRINITY_DN20065_c0_g1_i2	-1.32024	0.000110564
TRINITY_DN16184_c0_g1_i1	-1.22157	0.000110652
TRINITY_DN18827_c0_g1_i1	1.87297	0.000110972
TRINITY_DN22892_c0_g1_i2	-1.52868	0.00011144
TRINITY_DN18956_c2_g1_i1	1.55347	0.000111763
TRINITY_DN16879_c0_g1_i1	1.41384	0.000111793
TRINITY_DN23185_c0_g1_i4	-1.14806	0.000112045
TRINITY_DN16916_c0_g1_i1	1.72325	0.000112271
TRINITY_DN14918_c0_g1_i1	3.06088	0.000113561
TRINITY_DN23900_c0_g3_i2	-1.59704	0.000113561
TRINITY_DN21004_c0_g1_i1	3.18256	0.000114193
TRINITY_DN18166_c1_g1_i2	-1.92579	0.000114258
TRINITY_DN23834_c0_g3_i1	-1.5813	0.000114318
TRINITY_DN14951_c0_g1_i1	1.3289	0.000115152
TRINITY_DN10293_c0_g1_i3	1.3444	0.000115829
TRINITY_DN17925_c0_g1_i1	1.73066	0.000115829
TRINITY_DN21423_c0_g1_i5	3.47967	0.000115829
TRINITY_DN22408_c0_g1_i2	2.39755	0.000115829
TRINITY_DN24938_c0_g1_i1	-1.39639	0.000115829
TRINITY_DN17245_c0_g1_i1	1.59715	0.000116024
TRINITY_DN23474_c0_g1_i3	3.07839	0.000116145
TRINITY_DN13619_c0_g1_i1	-1.17921	0.00011641
TRINITY_DN10358_c0_g1_i1	1.30354	0.000116931
TRINITY_DN41381_c0_g1_i1	1.26299	0.000117058
TRINITY_DN22490_c0_g1_i4	2.79906	0.000117422
TRINITY_DN16442_c0_g1_i1	1.84536	0.000118413
TRINITY_DN8004_c0_g1_i1	1.1365	0.000118748
TRINITY_DN12974_c0_g2_i1	2.92162	0.000118844
TRINITY_DN23139_c0_g3_i1	2.76076	0.000118844
TRINITY_DN11632_c0_g1_i1	1.21352	0.000118887
TRINITY_DN23526_c0_g3_i3	-2.13453	0.000119584
TRINITY_DN20469_c0_g1_i1	1.42717	0.000119902
TRINITY_DN6927_c0_g1_i1	4.49447	0.000119973
TRINITY_DN10232_c0_g1_i1	-1.46348	0.00012007
TRINITY_DN17516_c1_g1_i2	2.08136	0.00012007
TRINITY_DN24822_c0_g1_i1	3.61481	0.00012007
TRINITY_DN15344_c0_g1_i1	2.64564	0.000121203
TRINITY_DN19364_c0_g1_i1	1.47214	0.000122469
TRINITY_DN24608_c0_g1_i1	2.19679	0.000122775
TRINITY_DN25147_c0_g1_i1	2.71307	0.000123167
TRINITY_DN22800_c0_g1_i4	-2.14983	0.000123313
TRINITY_DN13549_c0_g1_i4	2.50477	0.000123662
TRINITY_DN20165_c0_g1_i1	-2.30696	0.000123923
TRINITY_DN41130_c0_g1_i1	3.19095	0.000124157
TRINITY_DN20922_c0_g1_i1	-2.92164	0.000124199
TRINITY_DN19050_c0_g1_i4	-0.91004	0.000125329
TRINITY_DN16508_c0_g1_i1	2.07416	0.000125352
TRINITY_DN41529_c0_g1_i1	1.04847	0.000125352
TRINITY_DN6812_c0_g1_i1	1.31376	0.000125352
TRINITY_DN6232_c0_g1_i1	1.2155	0.00012549
TRINITY_DN16900_c0_g1_i1	-1.72806	0.000125754
TRINITY_DN23467_c2_g2_i6	1.34657	0.000125754
TRINITY_DN18543_c0_g1_i1	1.85046	0.000126395
TRINITY_DN20091_c0_g1_i6	1.07444	0.000126842
TRINITY_DN19497_c0_g1_i3	1.23248	0.000126942
TRINITY_DN23729_c0_g1_i3	-2.33491	0.000126942
TRINITY_DN7966_c0_g1_i1	1.76409	0.00012706
TRINITY_DN16622_c0_g1_i4	1.99561	0.000127249
TRINITY_DN19797_c0_g2_i2	-0.988474	0.000127535
TRINITY_DN19864_c1_g1_i1	-0.944369	0.000128369
TRINITY_DN46241_c0_g1_i1	2.35785	0.00012856
TRINITY_DN22353_c0_g1_i1	1.10503	0.000128664
TRINITY_DN16032_c0_g2_i1	1.01986	0.000129287
TRINITY_DN11777_c0_g1_i6	1.00384	0.000130299
TRINITY_DN4271_c0_g1_i1	2.17836	0.000130904
TRINITY_DN16016_c0_g1_i1	1.63218	0.000131534
TRINITY_DN22636_c0_g1_i4	-1.66912	0.000131534
TRINITY_DN23277_c0_g1_i2	2.45822	0.000131534
TRINITY_DN23972_c1_g1_i9	-1.66297	0.000131534
TRINITY_DN5293_c0_g1_i1	2.24793	0.000131534
TRINITY_DN21921_c0_g1_i4	-1.34629	0.000131566
TRINITY_DN15938_c0_g1_i1	3.23938	0.00013211
TRINITY_DN2054_c0_g1_i1	1.14689	0.000132366
TRINITY_DN19638_c0_g1_i2	1.03924	0.00013237
TRINITY_DN44175_c0_g1_i1	1.80479	0.000133195
TRINITY_DN7637_c0_g1_i1	1.37513	0.00013326
TRINITY_DN40624_c0_g1_i1	2.73461	0.000133423
TRINITY_DN17759_c0_g1_i1	1.8915	0.000133659
TRINITY_DN23864_c0_g1_i9	1.02974	0.000134353
TRINITY_DN19059_c0_g1_i1	2.16594	0.000134474
TRINITY_DN15244_c0_g2_i2	1.8457	0.000134477
TRINITY_DN6023_c0_g1_i1	-2.46936	0.000136043
TRINITY_DN23388_c0_g1_i1	-2.73764	0.000136146
TRINITY_DN23894_c0_g1_i12	2.3627	0.00013672
TRINITY_DN18889_c0_g1_i1	2.13981	0.000136775
TRINITY_DN8321_c0_g1_i1	4.72342	0.000137189
TRINITY_DN12951_c0_g1_i1	2.78787	0.000138192
TRINITY_DN21693_c0_g1_i2	0.974115	0.000138654
TRINITY_DN10335_c0_g1_i1	0.989942	0.000139047
TRINITY_DN22626_c0_g2_i1	1.1644	0.000139132
TRINITY_DN12103_c0_g1_i1	1.71018	0.000139558
TRINITY_DN17264_c0_g1_i7	1.12539	0.000139558
TRINITY_DN19473_c0_g1_i1	1.30371	0.000140151
TRINITY_DN7977_c0_g1_i1	-1.09038	0.000140151
TRINITY_DN20663_c0_g1_i10	2.05827	0.000141948
TRINITY_DN23211_c1_g1_i7	1.37949	0.000142352
TRINITY_DN15290_c0_g1_i1	1.35087	0.000142523
TRINITY_DN16626_c0_g1_i2	-0.992551	0.000142819
TRINITY_DN18189_c1_g1_i1	1.84195	0.000143125
TRINITY_DN15097_c0_g1_i2	-1.15825	0.000143282
TRINITY_DN21900_c0_g1_i1	2.70691	0.000143282
TRINITY_DN848_c0_g1_i1	2.33328	0.000143282
TRINITY_DN17294_c0_g2_i1	-2.82245	0.000143687
TRINITY_DN18327_c0_g1_i2	-1.58175	0.000143888
TRINITY_DN8673_c1_g1_i1	1.28123	0.000143942
TRINITY_DN20609_c0_g2_i2	1.29527	0.000144276
TRINITY_DN12018_c0_g1_i1	1.69899	0.000144969
TRINITY_DN40902_c0_g1_i1	1.91861	0.000145337
TRINITY_DN19269_c0_g1_i5	-1.02297	0.000146303
TRINITY_DN48584_c0_g1_i1	2.33282	0.000147453
TRINITY_DN23322_c1_g1_i6	4.47542	0.000147571
TRINITY_DN23575_c0_g2_i2	-1.78158	0.000147708
TRINITY_DN13614_c0_g1_i1	1.59281	0.000147736
TRINITY_DN17552_c0_g1_i3	-1.45065	0.000147736
TRINITY_DN20329_c0_g1_i1	1.2443	0.000147791
TRINITY_DN24077_c2_g3_i12	1.35186	0.000148162
TRINITY_DN45965_c0_g1_i1	2.00518	0.000148192
TRINITY_DN11768_c0_g1_i1	0.951302	0.000149013
TRINITY_DN22985_c0_g1_i1	-1.4215	0.000149674
TRINITY_DN23696_c3_g2_i1	2.5396	0.000149796
TRINITY_DN11871_c0_g1_i1	2.07778	0.000151288
TRINITY_DN42477_c0_g1_i1	1.479	0.000151322
TRINITY_DN8490_c0_g1_i1	2.50095	0.000151581
TRINITY_DN5192_c0_g1_i1	0.955545	0.000151815
TRINITY_DN3328_c0_g1_i1	1.8576	0.000152046
TRINITY_DN9146_c0_g1_i2	1.20249	0.000152926
TRINITY_DN17216_c0_g1_i1	2.10696	0.000152926
TRINITY_DN22823_c0_g1_i7	2.08237	0.000152928
TRINITY_DN17722_c0_g1_i2	1.85556	0.000153445
TRINITY_DN15262_c0_g1_i1	2.22936	0.000153924
TRINITY_DN16404_c0_g1_i1	-1.65703	0.000153997
TRINITY_DN23537_c0_g1_i2	-1.30193	0.000154591
TRINITY_DN41203_c0_g1_i1	-1.29745	0.000154947
TRINITY_DN23068_c0_g2_i2	1.31154	0.000155092
TRINITY_DN29578_c0_g1_i1	1.88219	0.000155843
TRINITY_DN23988_c2_g1_i18	-1.51586	0.000156928
TRINITY_DN23038_c0_g1_i1	2.29516	0.000157137
TRINITY_DN18303_c0_g1_i1	3.0263	0.000157221
TRINITY_DN46637_c0_g1_i1	-1.94488	0.00015723
TRINITY_DN9423_c0_g1_i1	3.4359	0.00015723
TRINITY_DN11967_c0_g1_i2	1.45166	0.000157655
TRINITY_DN19163_c0_g1_i1	-2.74743	0.000157655
TRINITY_DN21674_c0_g1_i2	1.0283	0.00015787
TRINITY_DN3942_c0_g1_i1	2.07472	0.000158332
TRINITY_DN23811_c2_g1_i1	2.13565	0.000158617
TRINITY_DN20404_c1_g1_i2	1.20797	0.000159066
TRINITY_DN30422_c0_g1_i1	2.00536	0.000159066
TRINITY_DN41746_c0_g1_i1	1.36787	0.000159066
TRINITY_DN24228_c0_g1_i1	2.75346	0.000159914
TRINITY_DN20871_c1_g1_i1	1.97945	0.000160038
TRINITY_DN22485_c0_g1_i3	-2.29527	0.000160453
TRINITY_DN1071_c0_g1_i1	2.31874	0.000160826
TRINITY_DN19848_c0_g1_i1	-1.37457	0.000161278
TRINITY_DN17862_c0_g1_i2	3.54276	0.000161332
TRINITY_DN12420_c0_g1_i1	-1.17507	0.000161732
TRINITY_DN26749_c0_g1_i1	1.49882	0.00016237
TRINITY_DN9018_c0_g1_i1	-2.96396	0.000162912
TRINITY_DN14016_c0_g1_i2	1.02063	0.000163766
TRINITY_DN22544_c0_g1_i2	-1.05038	0.000163926
TRINITY_DN22841_c0_g1_i4	1.32312	0.000164463
TRINITY_DN21590_c0_g1_i3	-2.05942	0.000164802
TRINITY_DN23062_c0_g1_i14	-1.68411	0.000164802
TRINITY_DN23703_c0_g1_i3	2.20741	0.000165219
TRINITY_DN10817_c0_g1_i1	-1.67901	0.000166568
TRINITY_DN23515_c1_g1_i4	4.30298	0.000166568
TRINITY_DN1067_c0_g1_i1	1.3515	0.000166941
TRINITY_DN4269_c0_g1_i1	2.3657	0.000166941
TRINITY_DN7938_c0_g1_i1	1.00961	0.000167208
TRINITY_DN26956_c0_g1_i1	1.15634	0.000167366
TRINITY_DN12107_c0_g1_i1	1.60483	0.000167527
TRINITY_DN20_c0_g1_i1	2.74973	0.000167527
TRINITY_DN23662_c0_g1_i4	1.93526	0.000168123
TRINITY_DN49001_c0_g1_i2	-2.2104	0.000168783
TRINITY_DN14752_c0_g1_i2	1.44909	0.000170855
TRINITY_DN21313_c0_g2_i1	1.43861	0.000170855
TRINITY_DN22922_c0_g2_i2	1.53069	0.000170855
TRINITY_DN47892_c0_g1_i1	-1.6606	0.000170855
TRINITY_DN4876_c0_g1_i1	1.48737	0.000170855
TRINITY_DN14996_c0_g1_i2	1.32721	0.000172479
TRINITY_DN18812_c0_g1_i1	1.0826	0.000174339
TRINITY_DN23839_c0_g1_i5	-0.999205	0.000175807
TRINITY_DN21353_c0_g1_i4	-1.48435	0.000176366
TRINITY_DN14037_c0_g1_i1	2.54363	0.000176478
TRINITY_DN12639_c0_g1_i2	-2.92655	0.000178523
TRINITY_DN8307_c0_g1_i2	1.40553	0.000180453
TRINITY_DN5544_c0_g1_i2	2.8381	0.000181143
TRINITY_DN18644_c0_g1_i4	1.30826	0.00018123
TRINITY_DN702_c0_g1_i1	-1.51217	0.000181721
TRINITY_DN23355_c1_g1_i3	1.71499	0.000182138
TRINITY_DN17391_c0_g1_i1	-2.36898	0.000182236
TRINITY_DN23615_c1_g1_i4	4.31137	0.000183117
TRINITY_DN41450_c0_g1_i1	1.00448	0.000183167
TRINITY_DN9049_c0_g1_i1	-2.32725	0.000184239
TRINITY_DN21263_c0_g1_i1	1.03722	0.00018549
TRINITY_DN10935_c0_g1_i1	0.897148	0.000185697
TRINITY_DN18684_c0_g1_i2	-1.23994	0.000186005
TRINITY_DN18692_c0_g1_i3	2.30307	0.000187011
TRINITY_DN17073_c0_g1_i1	2.80608	0.000187167
TRINITY_DN3378_c0_g1_i2	1.81575	0.000187172
TRINITY_DN22963_c0_g1_i7	-1.46551	0.000187997
TRINITY_DN20359_c0_g1_i4	1.27852	0.000188336
TRINITY_DN19747_c0_g1_i1	1.57209	0.000188964
TRINITY_DN3333_c0_g1_i2	2.20471	0.000190837
TRINITY_DN22896_c0_g1_i5	0.95406	0.000191987
TRINITY_DN16491_c0_g1_i2	1.87612	0.000192245
TRINITY_DN15216_c0_g1_i3	-2.92666	0.000193868
TRINITY_DN16771_c0_g1_i1	1.05373	0.000196269
TRINITY_DN14553_c0_g1_i4	1.75725	0.000196785
TRINITY_DN22414_c0_g1_i5	1.15192	0.000197988
TRINITY_DN16382_c0_g1_i2	1.16655	0.000198111
TRINITY_DN7238_c0_g1_i1	1.03634	0.000198189
TRINITY_DN37581_c0_g1_i1	1.82712	0.000198595
TRINITY_DN18797_c0_g1_i2	1.74529	0.00019906
TRINITY_DN4117_c0_g1_i1	1.9069	0.000199133
TRINITY_DN18789_c0_g1_i2	2.39652	0.000199305
TRINITY_DN18870_c0_g1_i2	1.07008	0.000200634
TRINITY_DN12475_c0_g1_i2	2.03272	0.000201734
TRINITY_DN4812_c0_g1_i1	1.31603	0.000202852
TRINITY_DN16181_c0_g1_i2	1.61809	0.000203676
TRINITY_DN6511_c0_g1_i1	-0.913379	0.000205055
TRINITY_DN19661_c0_g1_i1	-1.75697	0.000205073
TRINITY_DN17827_c0_g1_i1	1.54569	0.000205684
TRINITY_DN21322_c2_g1_i2	2.03674	0.000206336
TRINITY_DN24077_c2_g2_i3	1.15599	0.000206404
TRINITY_DN26498_c0_g1_i1	2.60237	0.000206515
TRINITY_DN14980_c0_g1_i1	1.39611	0.000206847
TRINITY_DN19640_c0_g1_i1	1.8336	0.000209127
TRINITY_DN22751_c0_g1_i1	-1.24794	0.000209345
TRINITY_DN20745_c0_g2_i1	-2.44168	0.000209425
TRINITY_DN23047_c0_g1_i3	1.23464	0.000210286
TRINITY_DN23840_c2_g2_i3	3.65035	0.000210633
TRINITY_DN23532_c0_g1_i3	2.88097	0.000211843
TRINITY_DN13641_c0_g1_i1	2.73008	0.000212087
TRINITY_DN5357_c0_g1_i1	-1.11119	0.000212106
TRINITY_DN21190_c0_g1_i1	1.05936	0.000212749
TRINITY_DN46626_c0_g1_i1	1.07951	0.000214742
TRINITY_DN8030_c0_g1_i1	2.17	0.000215377
TRINITY_DN17261_c0_g1_i1	2.1135	0.00021568
TRINITY_DN18558_c0_g1_i4	0.958372	0.000216382
TRINITY_DN11678_c0_g1_i2	1.26676	0.000217491
TRINITY_DN15716_c0_g1_i1	-2.09407	0.000217648
TRINITY_DN23782_c4_g3_i1	-1.48292	0.000218379
TRINITY_DN11798_c0_g1_i1	3.42833	0.000218671
TRINITY_DN5424_c0_g1_i1	-1.78058	0.000218671
TRINITY_DN11816_c0_g1_i1	4.02413	0.000219831
TRINITY_DN16941_c0_g2_i1	2.21269	0.000219831
TRINITY_DN22983_c0_g1_i8	-1.21972	0.000219831
TRINITY_DN18577_c0_g1_i1	3.04721	0.000220081
TRINITY_DN20175_c0_g1_i1	1.16562	0.000220382
TRINITY_DN10986_c0_g2_i1	-1.821	0.000221236
TRINITY_DN13958_c0_g1_i3	1.87428	0.000221236
TRINITY_DN17632_c0_g1_i2	1.3661	0.000221888
TRINITY_DN28947_c0_g1_i1	2.5694	0.000222068
TRINITY_DN42625_c0_g1_i1	2.7676	0.000223605
TRINITY_DN23853_c0_g1_i4	-1.18691	0.000223763
TRINITY_DN28075_c0_g1_i1	3.42411	0.000225461
TRINITY_DN6172_c0_g1_i1	2.36635	0.000225461
TRINITY_DN19170_c0_g1_i1	-2.32893	0.000225936
TRINITY_DN12121_c0_g1_i5	2.13349	0.000227248
TRINITY_DN1686_c0_g1_i1	-0.939267	0.000228119
TRINITY_DN23467_c2_g1_i3	1.19073	0.000228664
TRINITY_DN4437_c0_g1_i1	1.17834	0.000228877
TRINITY_DN20072_c0_g1_i2	1.3568	0.000231571
TRINITY_DN17047_c1_g1_i1	1.57447	0.000231846
TRINITY_DN21110_c1_g1_i1	1.41168	0.000231846
TRINITY_DN8849_c0_g1_i1	2.88516	0.00023219
TRINITY_DN15981_c0_g1_i2	0.931708	0.000232252
TRINITY_DN43642_c0_g1_i1	1.71725	0.000233005
TRINITY_DN18211_c1_g1_i3	1.91104	0.000233173
TRINITY_DN20034_c0_g1_i3	1.20732	0.00023323
TRINITY_DN11628_c0_g1_i1	1.20134	0.000233781
TRINITY_DN46800_c0_g1_i1	4.19299	0.000233953
TRINITY_DN12730_c0_g1_i1	-1.89843	0.000234074
TRINITY_DN40723_c0_g1_i1	1.07069	0.000234328
TRINITY_DN14745_c0_g1_i4	1.03695	0.000234593
TRINITY_DN16812_c0_g1_i1	-1.32825	0.000234593
TRINITY_DN23465_c0_g1_i2	-1.29494	0.000235017
TRINITY_DN17621_c0_g1_i2	1.18388	0.000235683
TRINITY_DN25597_c0_g1_i1	1.57904	0.000235683
TRINITY_DN11020_c0_g1_i1	2.35079	0.000235809
TRINITY_DN23027_c0_g2_i8	-1.8025	0.000235809
TRINITY_DN18647_c0_g1_i1	2.37407	0.00023608
TRINITY_DN23024_c0_g1_i4	1.38324	0.000236882
TRINITY_DN20488_c0_g1_i1	-1.42068	0.000238088
TRINITY_DN22941_c0_g1_i1	1.32834	0.000239698
TRINITY_DN21281_c0_g1_i1	1.05861	0.000239907
TRINITY_DN21379_c0_g1_i1	-0.932604	0.000240054
TRINITY_DN20873_c0_g1_i3	-2.38081	0.000240547
TRINITY_DN16350_c0_g1_i1	-1.29908	0.000240843
TRINITY_DN4092_c0_g1_i1	-1.03918	0.000241747
TRINITY_DN10003_c0_g1_i1	1.53561	0.000241765
TRINITY_DN18292_c0_g2_i2	2.43096	0.000242214
TRINITY_DN13912_c0_g1_i1	0.921354	0.000242861
TRINITY_DN2878_c0_g1_i1	3.9815	0.000242898
TRINITY_DN11964_c0_g1_i1	2.26733	0.000242985
TRINITY_DN12331_c0_g1_i1	-1.09625	0.000243612
TRINITY_DN20493_c0_g1_i1	-2.18217	0.000243614
TRINITY_DN3519_c0_g1_i1	1.35888	0.000243614
TRINITY_DN14346_c0_g2_i1	1.11494	0.00024414
TRINITY_DN12686_c0_g1_i2	-2.1155	0.000244472
TRINITY_DN11527_c0_g1_i1	1.04654	0.000244668
TRINITY_DN17889_c0_g1_i1	1.53194	0.000244668
TRINITY_DN19385_c0_g1_i4	-1.74191	0.000244668
TRINITY_DN16120_c0_g1_i2	2.12262	0.000245064
TRINITY_DN18784_c0_g1_i1	-3.18643	0.000245064
TRINITY_DN22820_c0_g1_i5	2.17124	0.000245134
TRINITY_DN18301_c0_g1_i1	-2.4725	0.000245375
TRINITY_DN19892_c0_g1_i4	1.87761	0.000246609
TRINITY_DN4708_c0_g1_i1	-1.47683	0.000248153
TRINITY_DN21995_c1_g1_i1	-1.44323	0.000250169
TRINITY_DN14332_c0_g1_i2	1.14151	0.000250974
TRINITY_DN22897_c1_g2_i5	1.38901	0.000251146
TRINITY_DN17880_c0_g1_i5	1.72367	0.000251681
TRINITY_DN21734_c0_g1_i1	1.1865	0.000251681
TRINITY_DN22223_c0_g1_i2	1.8884	0.000251681
TRINITY_DN12554_c0_g1_i2	1.34109	0.000253927
TRINITY_DN14822_c0_g1_i1	1.86299	0.0002545
TRINITY_DN16050_c0_g1_i2	-1.17356	0.000254533
TRINITY_DN13085_c0_g2_i1	-3.05781	0.00025507
TRINITY_DN16000_c0_g1_i3	1.56119	0.00025576
TRINITY_DN16720_c0_g1_i1	1.04655	0.000256517
TRINITY_DN16760_c0_g1_i1	-1.73722	0.000257601
TRINITY_DN4508_c0_g1_i2	0.963908	0.000257825
TRINITY_DN16633_c0_g2_i1	1.46164	0.000258941
TRINITY_DN21494_c0_g1_i1	-3.33221	0.000259842
TRINITY_DN23493_c2_g1_i4	-1.69554	0.000260066
TRINITY_DN22080_c0_g1_i2	1.24384	0.000260947
TRINITY_DN19217_c0_g1_i1	1.56478	0.000261431
TRINITY_DN18342_c0_g1_i1	-2.38022	0.000262225
TRINITY_DN22662_c0_g1_i3	-1.47474	0.000265887
TRINITY_DN4886_c0_g1_i1	0.931886	0.000266493
TRINITY_DN12135_c0_g1_i2	2.15325	0.000266727
TRINITY_DN19587_c1_g1_i1	-1.48916	0.000266952
TRINITY_DN9420_c0_g1_i1	2.48232	0.000267004
TRINITY_DN24324_c0_g1_i1	-2.1907	0.000267299
TRINITY_DN17299_c0_g1_i12	1.79084	0.000267325
TRINITY_DN13099_c0_g1_i1	0.981896	0.000268096
TRINITY_DN17175_c0_g1_i1	-1.5446	0.000268926
TRINITY_DN22766_c0_g2_i1	-1.19304	0.000269309
TRINITY_DN18292_c0_g1_i1	1.16237	0.000269847
TRINITY_DN22290_c0_g1_i1	1.53275	0.000270954
TRINITY_DN14008_c0_g1_i1	1.31694	0.000271484
TRINITY_DN13405_c0_g1_i1	2.62323	0.000271637
TRINITY_DN41955_c0_g1_i1	1.07646	0.000271637
TRINITY_DN2099_c0_g1_i1	-2.17885	0.000271832
TRINITY_DN15805_c0_g1_i3	-2.05923	0.000273398
TRINITY_DN17454_c0_g2_i1	2.8888	0.000273423
TRINITY_DN21669_c0_g1_i2	-1.16516	0.000273998
TRINITY_DN20502_c0_g1_i1	1.03796	0.000275003
TRINITY_DN22452_c0_g5_i1	2.24989	0.000275454
TRINITY_DN9827_c0_g1_i2	0.985735	0.000276246
TRINITY_DN20765_c0_g1_i2	2.09437	0.000276319
TRINITY_DN25334_c0_g1_i1	-1.5379	0.000276319
TRINITY_DN23195_c0_g1_i6	-1.9294	0.000278579
TRINITY_DN19682_c0_g1_i9	-1.69024	0.000278649
TRINITY_DN10878_c0_g1_i1	2.18569	0.000279331
TRINITY_DN23711_c0_g2_i4	-2.49843	0.000279331
TRINITY_DN11858_c0_g1_i1	-1.10643	0.000279343
TRINITY_DN15312_c0_g1_i1	2.32652	0.000279425
TRINITY_DN23809_c0_g1_i7	-2.34243	0.000279425
TRINITY_DN19533_c0_g1_i2	2.35862	0.000281568
TRINITY_DN10255_c0_g1_i2	1.56229	0.000282021
TRINITY_DN10058_c0_g1_i1	1.93865	0.000282243
TRINITY_DN18508_c0_g1_i1	1.40752	0.00028244
TRINITY_DN23584_c1_g1_i4	2.56372	0.00028278
TRINITY_DN12619_c0_g1_i2	2.58048	0.000283314
TRINITY_DN22239_c0_g1_i3	1.06425	0.000283551
TRINITY_DN12852_c0_g1_i1	-3.07708	0.000283627
TRINITY_DN11878_c0_g1_i3	1.54599	0.00028373
TRINITY_DN13692_c0_g1_i3	-1.07971	0.000284523
TRINITY_DN10547_c0_g1_i1	1.23533	0.000284756
TRINITY_DN26938_c0_g1_i1	1.15178	0.000284756
TRINITY_DN548_c0_g1_i1	1.66441	0.000284756
TRINITY_DN11761_c0_g1_i1	1.24972	0.000286543
TRINITY_DN18692_c0_g2_i2	2.63763	0.000287672
TRINITY_DN20694_c0_g1_i2	-2.41799	0.000287672
TRINITY_DN12691_c0_g1_i1	1.52403	0.000288077
TRINITY_DN17400_c0_g1_i1	-2.11131	0.000288077
TRINITY_DN19340_c0_g1_i1	1.01763	0.000288077
TRINITY_DN18656_c0_g1_i7	-1.06877	0.000289124
TRINITY_DN18760_c0_g1_i1	1.42992	0.000289124
TRINITY_DN25967_c0_g1_i1	-1.40879	0.000289124
TRINITY_DN10736_c0_g1_i1	3.1096	0.00028921
TRINITY_DN16485_c0_g1_i2	1.55238	0.00028921
TRINITY_DN23688_c0_g1_i6	2.12713	0.000289224
TRINITY_DN21887_c0_g1_i7	0.879496	0.000289669
TRINITY_DN13394_c0_g1_i3	-0.887207	0.000289956
TRINITY_DN14510_c0_g1_i1	-1.1818	0.000289956
TRINITY_DN4844_c0_g1_i1	1.19385	0.000291218
TRINITY_DN19911_c1_g1_i1	3.88852	0.000292545
TRINITY_DN15164_c0_g1_i4	-1.27652	0.000293277
TRINITY_DN18855_c0_g1_i1	3.30022	0.000293277
TRINITY_DN13938_c0_g1_i1	1.06516	0.000296561
TRINITY_DN22442_c0_g1_i1	0.899208	0.000297084
TRINITY_DN4480_c0_g1_i1	1.96664	0.000297959
TRINITY_DN17977_c0_g1_i1	-1.57626	0.00030156
TRINITY_DN23233_c0_g1_i8	-0.997257	0.00030156
TRINITY_DN20936_c0_g1_i9	2.44355	0.00030178
TRINITY_DN16174_c0_g1_i2	1.06603	0.000302081
TRINITY_DN23895_c3_g2_i9	-1.06544	0.000303997
TRINITY_DN24068_c0_g2_i4	-1.11547	0.0003043
TRINITY_DN20833_c0_g1_i2	1.05835	0.000307103
TRINITY_DN23281_c0_g1_i1	-1.26792	0.000307393
TRINITY_DN14399_c0_g1_i2	2.2597	0.000307792
TRINITY_DN15582_c0_g1_i1	-0.996727	0.000309083
TRINITY_DN17315_c0_g1_i2	1.31519	0.000309547
TRINITY_DN23071_c0_g1_i2	5.70081	0.000309547
TRINITY_DN18433_c0_g1_i1	-2.81563	0.000310699
TRINITY_DN10422_c0_g1_i1	2.1752	0.000311449
TRINITY_DN13824_c0_g1_i2	1.71965	0.000311626
TRINITY_DN17938_c0_g1_i5	3.20321	0.000312357
TRINITY_DN22716_c1_g2_i1	1.82418	0.000312887
TRINITY_DN23041_c0_g1_i1	1.04061	0.000314716
TRINITY_DN6077_c0_g1_i1	3.11251	0.000314716
TRINITY_DN23493_c2_g2_i2	-1.18345	0.00031486
TRINITY_DN21989_c1_g1_i1	-1.00477	0.000315873
TRINITY_DN12925_c0_g1_i1	-0.93067	0.000315955
TRINITY_DN20237_c0_g1_i4	1.38271	0.00031621
TRINITY_DN12963_c0_g1_i1	1.36611	0.000316488
TRINITY_DN13838_c0_g1_i1	1.02795	0.000316488
TRINITY_DN23543_c1_g1_i3	-1.41971	0.00031651
TRINITY_DN20792_c0_g1_i1	2.0691	0.000316749
TRINITY_DN10551_c0_g1_i1	2.41549	0.000317527
TRINITY_DN17668_c0_g1_i2	1.43369	0.000317949
TRINITY_DN21787_c0_g1_i3	-2.38427	0.000317949
TRINITY_DN23215_c0_g1_i10	1.24388	0.000317949
TRINITY_DN32211_c0_g1_i1	-2.36074	0.000317949
TRINITY_DN7263_c0_g1_i1	-1.08999	0.000317949
TRINITY_DN6841_c0_g1_i1	1.55329	0.000319392
TRINITY_DN11865_c0_g1_i1	2.13719	0.000319643
TRINITY_DN20542_c0_g1_i1	0.844353	0.000320131
TRINITY_DN13907_c0_g1_i3	-1.793	0.000322262
TRINITY_DN43362_c0_g1_i1	-1.96224	0.000322262
TRINITY_DN20326_c0_g1_i3	1.72955	0.000322282
TRINITY_DN22884_c0_g1_i3	-1.89105	0.000323418
TRINITY_DN23632_c0_g1_i4	1.36827	0.000323653
TRINITY_DN15290_c0_g2_i2	1.28513	0.000323904
TRINITY_DN11114_c0_g1_i1	-1.53516	0.000324039
TRINITY_DN22199_c0_g2_i1	-1.63145	0.000324979
TRINITY_DN22327_c0_g1_i1	-1.08325	0.00032512
TRINITY_DN24088_c6_g3_i1	-1.08675	0.000325749
TRINITY_DN4402_c0_g1_i1	-1.19983	0.000325749
TRINITY_DN24051_c5_g4_i4	2.62061	0.000325853
TRINITY_DN18677_c0_g1_i4	-1.61873	0.000326471
TRINITY_DN21898_c0_g1_i1	-1.06261	0.000326995
TRINITY_DN41951_c0_g1_i1	1.71275	0.00032888
TRINITY_DN17535_c0_g1_i1	1.77266	0.000329168
TRINITY_DN8112_c0_g1_i2	2.80891	0.000330932
TRINITY_DN16256_c1_g1_i2	-0.934267	0.000331648
TRINITY_DN19631_c0_g1_i1	-1.66833	0.000332762
TRINITY_DN16263_c0_g1_i1	3.12403	0.000333134
TRINITY_DN20396_c0_g1_i1	0.975333	0.000333134
TRINITY_DN23053_c1_g1_i1	2.29321	0.000333247
TRINITY_DN12424_c0_g1_i1	2.05984	0.00033368
TRINITY_DN12976_c0_g1_i1	0.872106	0.000335238
TRINITY_DN19482_c0_g1_i1	1.52564	0.000335902
TRINITY_DN11820_c0_g1_i1	-0.95109	0.000336743
TRINITY_DN14799_c0_g2_i1	1.55134	0.0003376
TRINITY_DN14563_c0_g1_i1	1.20738	0.000338592
TRINITY_DN6375_c0_g1_i1	2.64941	0.000338592
TRINITY_DN3152_c0_g1_i1	1.38942	0.000340542
TRINITY_DN15532_c0_g1_i1	1.76355	0.000341472
TRINITY_DN21009_c3_g1_i2	2.34695	0.000341472
TRINITY_DN22285_c0_g1_i2	1.03634	0.000341472
TRINITY_DN23813_c0_g1_i3	1.23221	0.000341472
TRINITY_DN23860_c0_g1_i11	-1.34259	0.000341472
TRINITY_DN16943_c0_g1_i2	3.32947	0.000341729
TRINITY_DN20732_c1_g1_i2	-2.76825	0.000341729
TRINITY_DN32623_c0_g1_i1	-1.6523	0.000341729
TRINITY_DN18572_c0_g1_i2	1.7136	0.00034181
TRINITY_DN23609_c0_g1_i1	1.60289	0.00034181
TRINITY_DN22205_c0_g1_i2	1.44581	0.000343417
TRINITY_DN21637_c0_g1_i2	1.06825	0.000344388
TRINITY_DN23295_c0_g1_i1	-2.27283	0.000345951
TRINITY_DN17562_c0_g1_i2	0.953309	0.00034797
TRINITY_DN6289_c0_g1_i1	1.79891	0.000348864
TRINITY_DN14303_c0_g1_i3	0.950544	0.000348971
TRINITY_DN8435_c0_g1_i1	-1.43073	0.000348971
TRINITY_DN18852_c0_g1_i2	-1.61479	0.000349056
TRINITY_DN10956_c0_g1_i1	-1.28446	0.00034933
TRINITY_DN10988_c1_g1_i1	-1.96766	0.00034933
TRINITY_DN15010_c0_g1_i2	1.05921	0.00034943
TRINITY_DN20869_c0_g1_i4	-2.53491	0.000350557
TRINITY_DN11288_c0_g1_i1	2.50484	0.000350669
TRINITY_DN21899_c0_g1_i2	-1.5186	0.000350669
TRINITY_DN23909_c0_g1_i1	-2.72859	0.000350746
TRINITY_DN21579_c0_g2_i1	3.09341	0.000350989
TRINITY_DN14940_c0_g1_i3	-1.0415	0.000351184
TRINITY_DN9412_c0_g1_i1	2.56884	0.000351651
TRINITY_DN23236_c0_g1_i4	1.31495	0.000352217
TRINITY_DN27348_c0_g1_i1	-0.965539	0.000352217
TRINITY_DN19066_c0_g1_i1	1.64213	0.00035232
TRINITY_DN21699_c1_g1_i4	-2.76954	0.000353424
TRINITY_DN23895_c3_g1_i4	-1.96092	0.000353657
TRINITY_DN14051_c0_g1_i3	-0.958622	0.000353858
TRINITY_DN16024_c0_g1_i5	-1.03421	0.000354953
TRINITY_DN16080_c0_g1_i6	-0.915131	0.000354953
TRINITY_DN11095_c0_g1_i2	0.882715	0.000354993
TRINITY_DN32977_c0_g1_i1	-2.40468	0.000354998
TRINITY_DN20925_c0_g1_i1	1.77801	0.000356698
TRINITY_DN23520_c0_g1_i6	-1.69833	0.000356698
TRINITY_DN633_c0_g1_i1	1.88227	0.000357005
TRINITY_DN22777_c0_g1_i2	-1.39852	0.000357118
TRINITY_DN16971_c0_g1_i4	0.9515	0.000357166
TRINITY_DN19439_c0_g2_i1	1.93037	0.000357166
TRINITY_DN14566_c0_g1_i2	-1.83354	0.000358444
TRINITY_DN19273_c0_g1_i2	-0.858374	0.000358582
TRINITY_DN22375_c0_g1_i2	-2.06208	0.000359461
TRINITY_DN961_c0_g1_i1	1.30955	0.000359973
TRINITY_DN20734_c0_g1_i1	-1.01939	0.000360441
[truncated: 12,337 more rows]
