# Supplementary material for: Exploring the genetics of lesion and nodal resistance in pea (Pisum sativum L.) to Sclerotinia sclerotiorum using genome‐wide association studies and RNA‐Seq
Source: Plant Direct. 2018 Jun 26;2(6):e00064. doi: 10.1002/pld3.64 (PMC6508546; doi:10.1002/pld3.64)
Supplement: Supplementary file 14 [file PLD3-2-e00064-s014.xlsx]

## Sheet: Sheet1
TABLE S9 Significant DE of PI 240515 between mock and WM-inoculated samples
Transcript	logFC (WM inoculation vs mock)	q value
TRINITY_DN1576_c0_g1_i1	6.49126	2.69111e-09
TRINITY_DN1116_c0_g1_i1	5.80282	4.97901e-09
TRINITY_DN40705_c0_g1_i1	6.3655	4.97901e-09
TRINITY_DN20568_c0_g2_i2	6.43401	6.71031e-09
TRINITY_DN22090_c0_g1_i4	6.49351	6.71031e-09
TRINITY_DN2987_c0_g1_i1	6.31231	9.36448e-09
TRINITY_DN42315_c0_g1_i1	6.28235	9.36448e-09
TRINITY_DN52036_c0_g1_i1	6.01556	9.36448e-09
TRINITY_DN2830_c0_g1_i1	5.57804	1.02341e-08
TRINITY_DN45426_c0_g1_i1	5.25079	1.02341e-08
TRINITY_DN53944_c0_g1_i1	6.33442	1.02341e-08
TRINITY_DN28369_c0_g1_i1	5.93753	1.03992e-08
TRINITY_DN55565_c0_g1_i1	5.45031	1.03992e-08
TRINITY_DN11363_c0_g1_i1	5.58315	1.05605e-08
TRINITY_DN20632_c2_g1_i1	5.67073	1.05605e-08
TRINITY_DN3764_c0_g1_i1	5.81045	1.05605e-08
TRINITY_DN21286_c0_g1_i3	6.38024	1.06745e-08
TRINITY_DN23234_c0_g1_i4	3.79416	1.06745e-08
TRINITY_DN41453_c0_g1_i1	5.92117	1.12595e-08
TRINITY_DN26375_c0_g1_i1	5.1999	1.12939e-08
TRINITY_DN14255_c0_g1_i2	5.24598	1.13471e-08
TRINITY_DN3496_c0_g1_i1	5.86984	1.19474e-08
TRINITY_DN38471_c0_g1_i1	5.78636	1.24399e-08
TRINITY_DN48412_c0_g1_i1	5.50238	1.24399e-08
TRINITY_DN22602_c0_g1_i2	5.48326	1.26624e-08
TRINITY_DN23397_c4_g2_i2	4.21202	1.29636e-08
TRINITY_DN41242_c0_g1_i1	5.78511	1.29636e-08
TRINITY_DN18568_c1_g1_i3	3.31575	1.33526e-08
TRINITY_DN2004_c0_g1_i1	6.04978	1.33526e-08
TRINITY_DN20822_c0_g1_i1	5.19094	1.33526e-08
TRINITY_DN23629_c1_g2_i1	5.36031	1.33526e-08
TRINITY_DN23757_c1_g2_i1	4.1777	1.33526e-08
TRINITY_DN24066_c2_g1_i4	4.85584	1.33526e-08
TRINITY_DN25053_c0_g1_i1	6.21088	1.33526e-08
TRINITY_DN30243_c0_g1_i1	5.99403	1.33526e-08
TRINITY_DN31345_c0_g1_i1	4.97885	1.33526e-08
TRINITY_DN35_c0_g1_i1	6.85436	1.33526e-08
TRINITY_DN37051_c0_g1_i1	6.98886	1.33526e-08
TRINITY_DN3712_c0_g1_i1	5.32679	1.33526e-08
TRINITY_DN37347_c0_g1_i1	5.46682	1.33526e-08
TRINITY_DN47494_c0_g1_i1	5.41754	1.33526e-08
TRINITY_DN51955_c0_g1_i1	6.76037	1.33526e-08
TRINITY_DN54166_c0_g1_i1	5.31525	1.33526e-08
TRINITY_DN55097_c0_g1_i1	5.99794	1.33526e-08
TRINITY_DN7190_c0_g1_i1	5.41058	1.33526e-08
TRINITY_DN8752_c0_g1_i1	5.71511	1.33526e-08
TRINITY_DN20379_c0_g1_i1	3.9647	1.35427e-08
TRINITY_DN25071_c0_g1_i2	6.09228	1.35427e-08
TRINITY_DN40581_c0_g1_i1	6.46342	1.35427e-08
TRINITY_DN22242_c0_g1_i1	4.39879	1.45847e-08
TRINITY_DN23489_c0_g1_i2	3.96365	1.45847e-08
TRINITY_DN13199_c0_g1_i1	6.11824	1.76139e-08
TRINITY_DN47387_c0_g1_i1	5.82441	1.76139e-08
TRINITY_DN55716_c0_g1_i1	4.94923	1.76139e-08
TRINITY_DN56747_c0_g1_i1	4.86972	1.76139e-08
TRINITY_DN6616_c0_g1_i1	6.56693	1.76139e-08
TRINITY_DN11004_c0_g2_i1	7.06544	1.99378e-08
TRINITY_DN21999_c0_g1_i7	4.80037	1.99378e-08
TRINITY_DN38530_c0_g1_i1	5.81165	1.99378e-08
TRINITY_DN39515_c0_g1_i1	5.33397	1.99378e-08
TRINITY_DN4685_c0_g1_i1	5.24898	1.99378e-08
TRINITY_DN22477_c0_g1_i1	4.83302	2.02267e-08
TRINITY_DN29358_c0_g1_i1	5.59678	2.02267e-08
TRINITY_DN8844_c0_g1_i1	4.362	2.02267e-08
TRINITY_DN50011_c0_g1_i1	6.27831	2.04363e-08
TRINITY_DN20917_c0_g2_i14	3.22496	2.10123e-08
TRINITY_DN49989_c0_g1_i1	5.96875	2.3314e-08
TRINITY_DN21671_c1_g1_i1	4.07676	2.33326e-08
TRINITY_DN15109_c0_g1_i1	4.85584	2.37626e-08
TRINITY_DN20375_c0_g1_i1	5.92024	2.39343e-08
TRINITY_DN22716_c1_g1_i3	5.00717	2.45305e-08
TRINITY_DN50922_c0_g1_i1	6.19414	2.45305e-08
TRINITY_DN32286_c0_g1_i1	6.16551	2.53451e-08
TRINITY_DN49787_c0_g1_i1	6.06561	2.53454e-08
TRINITY_DN370_c0_g1_i1	6.99009	2.60548e-08
TRINITY_DN39011_c0_g1_i1	5.81892	2.67793e-08
TRINITY_DN18887_c0_g1_i1	5.23858	2.71322e-08
TRINITY_DN22258_c0_g1_i1	3.53251	2.74483e-08
TRINITY_DN10887_c0_g1_i1	4.76825	2.80154e-08
TRINITY_DN43495_c0_g1_i1	4.73834	2.85097e-08
TRINITY_DN5246_c0_g1_i1	5.20561	2.85097e-08
TRINITY_DN12732_c0_g1_i1	4.84672	2.86206e-08
TRINITY_DN13967_c0_g1_i1	3.39676	2.86206e-08
TRINITY_DN2383_c0_g1_i1	5.7429	2.86206e-08
TRINITY_DN47023_c0_g1_i1	5.49229	2.86206e-08
TRINITY_DN5346_c0_g1_i1	5.01896	3.01503e-08
TRINITY_DN1344_c0_g1_i1	6.748	3.20118e-08
TRINITY_DN17171_c0_g1_i1	4.61762	3.23399e-08
TRINITY_DN11960_c0_g1_i1	6.14903	3.26265e-08
TRINITY_DN12198_c0_g1_i4	4.86093	3.35675e-08
TRINITY_DN9300_c0_g1_i1	5.52828	3.35675e-08
TRINITY_DN1355_c0_g1_i1	6.40769	3.4579e-08
TRINITY_DN8636_c1_g1_i1	6.19043	3.46247e-08
TRINITY_DN35943_c0_g1_i1	4.63352	3.50241e-08
TRINITY_DN39855_c0_g1_i1	5.54897	3.58869e-08
TRINITY_DN21964_c3_g1_i1	6.09144	3.62687e-08
TRINITY_DN26933_c0_g1_i1	3.4729	3.71606e-08
TRINITY_DN49499_c0_g1_i1	6.29211	3.77318e-08
TRINITY_DN55641_c0_g1_i1	4.90002	3.97818e-08
TRINITY_DN18672_c1_g1_i1	4.90475	4.001e-08
TRINITY_DN24705_c0_g1_i1	4.97045	4.001e-08
TRINITY_DN39116_c0_g1_i1	5.41544	4.001e-08
TRINITY_DN11716_c0_g1_i1	4.98535	4.00149e-08
TRINITY_DN13078_c0_g1_i2	4.53266	4.00149e-08
TRINITY_DN1537_c0_g1_i1	7.16771	4.00149e-08
TRINITY_DN16797_c0_g1_i2	5.71026	4.00149e-08
TRINITY_DN20052_c0_g1_i1	4.60148	4.00149e-08
TRINITY_DN24066_c1_g1_i7	6.1395	4.00149e-08
TRINITY_DN27513_c0_g1_i1	5.43159	4.00149e-08
TRINITY_DN3210_c0_g1_i1	5.40009	4.00149e-08
TRINITY_DN34181_c0_g1_i1	6.48438	4.00149e-08
TRINITY_DN41222_c0_g1_i1	4.62196	4.00149e-08
TRINITY_DN41488_c0_g1_i1	6.78138	4.00149e-08
TRINITY_DN43024_c0_g1_i1	5.1443	4.00149e-08
TRINITY_DN43840_c0_g1_i1	5.10902	4.00149e-08
TRINITY_DN45822_c0_g1_i1	6.41124	4.00149e-08
TRINITY_DN51558_c0_g1_i1	5.80839	4.00149e-08
TRINITY_DN787_c0_g1_i1	5.16117	4.00149e-08
TRINITY_DN9232_c0_g1_i1	5.44757	4.00149e-08
TRINITY_DN11004_c0_g1_i1	6.89448	4.00765e-08
TRINITY_DN24142_c0_g1_i1	7.00748	4.00765e-08
TRINITY_DN41067_c0_g1_i1	4.64288	4.00765e-08
TRINITY_DN45224_c0_g1_i1	5.60382	4.00765e-08
TRINITY_DN46599_c0_g1_i1	5.54714	4.00765e-08
TRINITY_DN52585_c0_g1_i1	5.44863	4.00765e-08
TRINITY_DN34473_c0_g1_i1	5.34935	4.02941e-08
TRINITY_DN19357_c0_g1_i1	5.78807	4.07105e-08
TRINITY_DN11723_c0_g1_i1	4.52178	4.19981e-08
TRINITY_DN36862_c0_g1_i1	4.68642	4.27872e-08
TRINITY_DN17623_c0_g1_i2	6.41325	4.28015e-08
TRINITY_DN15736_c0_g1_i3	5.27772	4.30472e-08
TRINITY_DN52634_c0_g1_i1	4.44676	4.30472e-08
TRINITY_DN14864_c0_g1_i2	4.7307	4.42542e-08
TRINITY_DN18129_c0_g1_i4	5.16529	4.42542e-08
TRINITY_DN3677_c0_g1_i1	5.35268	4.42542e-08
TRINITY_DN19606_c0_g1_i1	6.10345	4.45741e-08
TRINITY_DN18313_c0_g1_i1	6.65896	4.46151e-08
TRINITY_DN4885_c0_g1_i1	5.53014	4.46151e-08
TRINITY_DN47675_c0_g1_i1	6.26593	4.46834e-08
TRINITY_DN16081_c0_g1_i1	5.13509	4.5203e-08
TRINITY_DN16283_c0_g1_i2	3.7644	4.5203e-08
TRINITY_DN17639_c0_g1_i1	6.09741	4.5203e-08
TRINITY_DN18808_c0_g1_i1	2.98546	4.5203e-08
TRINITY_DN20786_c0_g1_i6	4.85638	4.5203e-08
TRINITY_DN21620_c0_g1_i4	5.22043	4.5203e-08
TRINITY_DN30023_c0_g1_i1	4.6457	4.78018e-08
TRINITY_DN9596_c0_g1_i1	5.40946	4.78018e-08
TRINITY_DN10487_c0_g1_i1	3.20394	4.80079e-08
TRINITY_DN56837_c0_g1_i1	5.35339	4.80079e-08
TRINITY_DN21745_c0_g1_i4	5.77293	4.81323e-08
TRINITY_DN22637_c0_g1_i2	4.04233	4.81323e-08
TRINITY_DN37473_c0_g1_i1	6.13432	4.81323e-08
TRINITY_DN38114_c0_g1_i1	6.21095	4.81323e-08
TRINITY_DN54050_c0_g1_i1	6.22658	4.81323e-08
TRINITY_DN35840_c0_g1_i1	5.42814	4.86586e-08
TRINITY_DN23061_c4_g1_i6	2.98369	4.88003e-08
TRINITY_DN23325_c1_g1_i1	5.24339	4.88003e-08
TRINITY_DN17645_c0_g1_i1	3.90352	4.99134e-08
TRINITY_DN27907_c0_g1_i1	5.67994	5.01426e-08
TRINITY_DN15788_c0_g1_i1	5.91754	5.08103e-08
TRINITY_DN20624_c0_g1_i1	5.38318	5.08103e-08
TRINITY_DN20733_c0_g1_i1	4.98231	5.19915e-08
TRINITY_DN54759_c0_g1_i1	6.82474	5.19915e-08
TRINITY_DN17323_c0_g1_i3	3.22767	5.28878e-08
TRINITY_DN20295_c0_g1_i3	6.08809	5.28878e-08
TRINITY_DN29520_c0_g1_i1	4.61655	5.35886e-08
TRINITY_DN2466_c0_g1_i1	6.19527	5.45433e-08
TRINITY_DN44863_c0_g1_i1	6.57309	5.45433e-08
TRINITY_DN24980_c0_g1_i1	5.15755	5.49109e-08
TRINITY_DN14064_c0_g1_i3	4.27016	5.49783e-08
TRINITY_DN55710_c0_g1_i1	4.2219	5.49783e-08
TRINITY_DN7158_c0_g1_i1	4.90555	5.57504e-08
TRINITY_DN49346_c0_g1_i1	6.32787	5.7095e-08
TRINITY_DN34303_c0_g1_i1	5.29237	5.74853e-08
TRINITY_DN21368_c0_g2_i1	6.35813	5.76728e-08
TRINITY_DN11973_c0_g1_i1	5.25776	5.82131e-08
TRINITY_DN27639_c0_g1_i1	5.49769	5.82131e-08
TRINITY_DN589_c0_g1_i1	6.74726	5.82131e-08
TRINITY_DN31002_c0_g1_i1	6.72617	5.87775e-08
TRINITY_DN4838_c0_g1_i1	6.63745	5.87775e-08
TRINITY_DN2817_c0_g1_i1	5.78521	5.94652e-08
TRINITY_DN56704_c0_g1_i1	5.21181	5.94652e-08
TRINITY_DN32736_c0_g1_i1	5.15686	5.97098e-08
TRINITY_DN17077_c0_g1_i1	6.32031	6.0493e-08
TRINITY_DN20907_c0_g1_i1	4.22482	6.19201e-08
TRINITY_DN20203_c0_g1_i1	3.84022	6.22887e-08
TRINITY_DN22716_c1_g3_i5	3.99415	6.22887e-08
TRINITY_DN12508_c0_g2_i1	4.70896	6.28391e-08
TRINITY_DN42192_c0_g1_i1	6.42966	6.28391e-08
TRINITY_DN11524_c0_g1_i1	4.4504	6.30748e-08
TRINITY_DN20324_c0_g1_i4	6.89623	6.30748e-08
TRINITY_DN23112_c0_g1_i2	5.71542	6.30748e-08
TRINITY_DN54964_c0_g1_i1	6.19271	6.30748e-08
TRINITY_DN31438_c0_g1_i1	5.74654	6.31345e-08
TRINITY_DN19270_c0_g1_i1	6.03898	6.43709e-08
TRINITY_DN26335_c0_g1_i1	6.21533	6.43709e-08
TRINITY_DN32209_c0_g1_i1	5.24452	6.43709e-08
TRINITY_DN505_c0_g1_i1	5.2892	6.43709e-08
TRINITY_DN1009_c0_g1_i1	4.24862	6.64466e-08
TRINITY_DN37506_c0_g1_i1	5.91418	6.82287e-08
TRINITY_DN14674_c0_g1_i2	3.3753	6.91529e-08
TRINITY_DN16218_c0_g1_i1	5.19054	6.91529e-08
TRINITY_DN23524_c0_g2_i1	4.57406	6.91529e-08
TRINITY_DN6159_c0_g1_i1	4.86946	6.92977e-08
TRINITY_DN2303_c0_g1_i1	3.47882	6.93519e-08
TRINITY_DN34901_c0_g1_i1	6.31145	7.10427e-08
TRINITY_DN38208_c0_g1_i1	5.57033	7.10427e-08
TRINITY_DN16472_c0_g1_i3	5.42039	7.19276e-08
TRINITY_DN24786_c0_g1_i1	4.93507	7.28357e-08
TRINITY_DN39518_c0_g1_i1	6.33749	7.30655e-08
TRINITY_DN17045_c0_g1_i1	6.07504	7.32606e-08
TRINITY_DN13645_c0_g1_i2	5.17786	7.36259e-08
TRINITY_DN41330_c0_g1_i2	4.92564	7.36259e-08
TRINITY_DN12916_c0_g1_i1	4.1789	7.37342e-08
TRINITY_DN51528_c0_g1_i1	6.39752	7.38908e-08
TRINITY_DN12728_c0_g1_i2	3.1796	7.4538e-08
TRINITY_DN1455_c0_g1_i1	3.55477	7.64504e-08
TRINITY_DN23932_c1_g3_i3	6.83014	7.64504e-08
TRINITY_DN6947_c0_g1_i1	5.02998	7.64504e-08
TRINITY_DN56584_c0_g1_i1	6.13865	7.75298e-08
TRINITY_DN24020_c0_g2_i7	2.88897	7.81816e-08
TRINITY_DN38058_c0_g1_i1	5.02582	7.81816e-08
TRINITY_DN4896_c0_g1_i1	6.58013	7.82286e-08
TRINITY_DN19992_c0_g1_i2	5.03589	8.00077e-08
TRINITY_DN39078_c0_g1_i1	6.0698	8.00077e-08
TRINITY_DN9040_c0_g1_i1	5.58876	8.00077e-08
TRINITY_DN2013_c0_g1_i1	4.94317	8.07406e-08
TRINITY_DN1196_c0_g1_i1	6.66897	8.16754e-08
TRINITY_DN22277_c0_g1_i1	3.19794	8.18907e-08
TRINITY_DN23780_c0_g1_i6	5.58129	8.27311e-08
TRINITY_DN50942_c0_g1_i1	4.24374	8.27565e-08
TRINITY_DN53197_c0_g1_i1	4.17385	8.33726e-08
TRINITY_DN14941_c0_g1_i3	5.3214	8.4213e-08
TRINITY_DN23574_c0_g1_i6	2.63129	8.46344e-08
TRINITY_DN7575_c0_g1_i1	3.06555	8.46409e-08
TRINITY_DN15265_c0_g1_i3	5.62111	8.56188e-08
TRINITY_DN47415_c0_g1_i1	5.4023	8.77556e-08
TRINITY_DN7275_c0_g1_i1	6.38718	8.77556e-08
TRINITY_DN18513_c1_g1_i2	3.36428	8.78082e-08
TRINITY_DN41959_c0_g1_i1	5.65483	8.78082e-08
TRINITY_DN13071_c0_g1_i1	5.9278	9.0153e-08
TRINITY_DN44680_c0_g1_i1	5.0844	9.0153e-08
TRINITY_DN20452_c0_g1_i1	3.77655	9.05601e-08
TRINITY_DN4942_c0_g1_i2	4.37372	9.05601e-08
TRINITY_DN50272_c0_g1_i1	6.05758	9.05601e-08
TRINITY_DN8780_c0_g1_i3	5.09989	9.05601e-08
TRINITY_DN20609_c0_g1_i1	5.3786	9.16187e-08
TRINITY_DN12442_c0_g1_i1	4.86537	9.1818e-08
TRINITY_DN33441_c0_g1_i1	4.17111	9.1818e-08
TRINITY_DN32624_c0_g1_i1	6.49041	9.22622e-08
TRINITY_DN43514_c0_g1_i1	6.49639	9.22622e-08
TRINITY_DN18865_c0_g1_i1	5.32854	9.31872e-08
TRINITY_DN56748_c0_g1_i1	4.34275	9.55649e-08
TRINITY_DN24024_c1_g1_i4	3.09671	9.75263e-08
TRINITY_DN10005_c0_g1_i1	4.6781	9.79573e-08
TRINITY_DN15205_c0_g1_i1	5.95384	9.81066e-08
TRINITY_DN15925_c0_g1_i1	6.64901	9.81066e-08
TRINITY_DN18775_c0_g1_i1	4.92965	9.81066e-08
TRINITY_DN20587_c0_g1_i2	4.32545	9.81066e-08
TRINITY_DN21196_c0_g1_i6	3.10503	9.81066e-08
TRINITY_DN29113_c0_g1_i1	5.18913	9.81066e-08
TRINITY_DN38824_c0_g1_i1	5.57346	9.83293e-08
TRINITY_DN16403_c0_g1_i1	4.3298	9.92674e-08
TRINITY_DN52110_c0_g1_i1	6.50521	9.92674e-08
TRINITY_DN14503_c0_g1_i2	5.4594	9.98895e-08
TRINITY_DN22288_c0_g1_i3	6.06926	9.98895e-08
TRINITY_DN26897_c0_g1_i1	4.7414	9.98895e-08
TRINITY_DN47448_c0_g1_i1	6.23968	1.00594e-07
TRINITY_DN17582_c0_g1_i1	4.9924	1.01379e-07
TRINITY_DN42275_c0_g1_i1	5.45373	1.01379e-07
TRINITY_DN15662_c0_g1_i1	4.50048	1.01695e-07
TRINITY_DN18197_c0_g1_i1	2.10907	1.01695e-07
TRINITY_DN44864_c0_g1_i1	7.03231	1.02764e-07
TRINITY_DN12390_c0_g1_i2	2.3581	1.03296e-07
TRINITY_DN20171_c0_g2_i1	4.01906	1.03296e-07
TRINITY_DN24519_c0_g1_i1	4.85534	1.03296e-07
TRINITY_DN46055_c0_g1_i1	5.28176	1.03296e-07
TRINITY_DN22276_c0_g2_i2	2.71475	1.03468e-07
TRINITY_DN23773_c0_g1_i4	6.00006	1.03468e-07
TRINITY_DN2038_c0_g1_i1	4.62484	1.03963e-07
TRINITY_DN52601_c0_g1_i1	6.27167	1.04949e-07
TRINITY_DN36231_c0_g1_i1	4.57556	1.05505e-07
TRINITY_DN32545_c0_g1_i1	6.27204	1.07333e-07
TRINITY_DN9817_c0_g1_i3	4.38748	1.07333e-07
TRINITY_DN23932_c1_g1_i7	6.22837	1.07424e-07
TRINITY_DN18177_c0_g1_i1	4.0217	1.07773e-07
TRINITY_DN2305_c0_g1_i1	4.48482	1.09604e-07
TRINITY_DN23615_c1_g2_i1	3.48132	1.09604e-07
TRINITY_DN8589_c0_g1_i2	5.78609	1.09604e-07
TRINITY_DN23526_c0_g1_i3	2.61636	1.10825e-07
TRINITY_DN26655_c0_g1_i1	5.61636	1.1179e-07
TRINITY_DN27269_c0_g1_i1	6.53947	1.12461e-07
TRINITY_DN18021_c0_g1_i1	4.32218	1.13012e-07
TRINITY_DN15848_c0_g1_i1	4.92441	1.13693e-07
TRINITY_DN16401_c0_g1_i4	2.49612	1.18196e-07
TRINITY_DN25203_c0_g1_i1	4.79902	1.18196e-07
TRINITY_DN40932_c0_g1_i1	4.35918	1.25016e-07
TRINITY_DN45896_c0_g1_i1	4.6489	1.2591e-07
TRINITY_DN23065_c0_g1_i9	4.32141	1.28978e-07
TRINITY_DN32523_c0_g1_i1	6.05145	1.28978e-07
TRINITY_DN46081_c0_g1_i1	2.74232	1.28978e-07
TRINITY_DN32021_c0_g1_i1	4.73296	1.30265e-07
TRINITY_DN5387_c0_g1_i1	4.14409	1.30432e-07
TRINITY_DN23893_c0_g4_i1	5.72122	1.30473e-07
TRINITY_DN44519_c0_g1_i1	6.41084	1.31168e-07
TRINITY_DN16524_c0_g1_i2	4.53887	1.32806e-07
TRINITY_DN23527_c1_g1_i2	2.28477	1.33973e-07
TRINITY_DN26126_c0_g1_i1	6.92554	1.33973e-07
TRINITY_DN11879_c0_g1_i1	6.58345	1.3513e-07
TRINITY_DN20632_c0_g1_i2	2.74494	1.35728e-07
TRINITY_DN47639_c0_g1_i1	4.09682	1.35728e-07
TRINITY_DN18642_c0_g2_i1	2.4222	1.37492e-07
TRINITY_DN10601_c0_g1_i1	5.66727	1.37514e-07
TRINITY_DN54816_c0_g1_i1	4.23917	1.37514e-07
TRINITY_DN22563_c0_g1_i3	2.77181	1.38136e-07
TRINITY_DN23574_c0_g2_i2	4.84778	1.38136e-07
TRINITY_DN23705_c1_g1_i1	6.38293	1.38136e-07
TRINITY_DN4837_c0_g1_i1	5.785	1.38136e-07
TRINITY_DN53586_c0_g1_i1	5.64346	1.38136e-07
TRINITY_DN7091_c0_g1_i1	4.24839	1.38136e-07
TRINITY_DN7153_c0_g1_i1	6.13551	1.39693e-07
TRINITY_DN40561_c0_g1_i1	5.23823	1.44437e-07
TRINITY_DN271_c0_g1_i1	4.05083	1.47065e-07
TRINITY_DN31046_c0_g1_i1	2.74756	1.47614e-07
TRINITY_DN39302_c0_g1_i1	6.42798	1.48856e-07
TRINITY_DN15986_c0_g1_i2	2.52028	1.48895e-07
TRINITY_DN18261_c0_g1_i8	2.09252	1.48895e-07
TRINITY_DN19187_c0_g1_i1	4.95647	1.48895e-07
TRINITY_DN22338_c1_g1_i2	3.68808	1.48895e-07
TRINITY_DN23050_c0_g1_i1	6.72861	1.48895e-07
TRINITY_DN23988_c0_g1_i1	6.13678	1.48895e-07
TRINITY_DN24009_c0_g1_i1	4.72376	1.48895e-07
TRINITY_DN50701_c0_g1_i1	6.45418	1.48895e-07
TRINITY_DN6717_c0_g1_i1	3.65712	1.51133e-07
TRINITY_DN15589_c1_g1_i1	4.0014	1.51156e-07
TRINITY_DN16887_c0_g1_i2	4.92656	1.51156e-07
TRINITY_DN1776_c0_g1_i1	4.48411	1.51156e-07
TRINITY_DN18647_c0_g2_i1	4.6708	1.51156e-07
TRINITY_DN20285_c0_g1_i3	2.81745	1.51156e-07
TRINITY_DN21446_c0_g1_i3	5.67494	1.51156e-07
TRINITY_DN2489_c0_g1_i1	6.52262	1.51156e-07
TRINITY_DN34672_c0_g1_i1	6.21919	1.51156e-07
TRINITY_DN48811_c0_g1_i1	3.99081	1.51252e-07
TRINITY_DN141_c0_g1_i1	4.45646	1.53334e-07
TRINITY_DN15345_c0_g1_i2	2.56426	1.53497e-07
TRINITY_DN11279_c0_g1_i2	2.37429	1.5395e-07
TRINITY_DN18311_c0_g1_i5	3.09311	1.56587e-07
TRINITY_DN21418_c0_g1_i4	4.58213	1.56769e-07
TRINITY_DN22297_c0_g1_i1	5.25272	1.56769e-07
TRINITY_DN16709_c0_g1_i1	4.97042	1.5854e-07
TRINITY_DN48313_c0_g1_i2	6.06298	1.5854e-07
TRINITY_DN22231_c0_g1_i2	2.09323	1.59958e-07
TRINITY_DN22904_c0_g1_i2	5.10577	1.62405e-07
TRINITY_DN18699_c0_g1_i1	3.46667	1.63082e-07
TRINITY_DN3427_c0_g1_i1	6.79573	1.63318e-07
TRINITY_DN11581_c0_g1_i1	2.34742	1.63993e-07
TRINITY_DN22645_c0_g1_i3	5.59528	1.66506e-07
TRINITY_DN24077_c1_g1_i13	3.18409	1.6784e-07
TRINITY_DN14697_c0_g1_i1	4.96286	1.67911e-07
TRINITY_DN20073_c1_g1_i1	4.14467	1.68501e-07
TRINITY_DN26823_c0_g1_i1	5.99415	1.69459e-07
TRINITY_DN16838_c0_g1_i1	3.17549	1.69555e-07
TRINITY_DN15627_c0_g1_i6	2.59317	1.70231e-07
TRINITY_DN9344_c0_g1_i1	4.78124	1.70254e-07
TRINITY_DN16248_c0_g1_i3	4.03843	1.7106e-07
TRINITY_DN17307_c0_g1_i1	3.55652	1.7106e-07
TRINITY_DN1863_c0_g1_i1	6.73867	1.7106e-07
TRINITY_DN29588_c0_g1_i1	6.05427	1.7106e-07
TRINITY_DN43353_c0_g1_i1	6.66137	1.7106e-07
TRINITY_DN34757_c0_g1_i1	6.45148	1.72045e-07
TRINITY_DN19697_c0_g1_i3	2.88991	1.75865e-07
TRINITY_DN23246_c0_g1_i5	3.1969	1.75865e-07
TRINITY_DN22966_c2_g1_i2	6.14285	1.76323e-07
TRINITY_DN13639_c0_g1_i1	5.01401	1.76495e-07
TRINITY_DN15879_c0_g1_i1	5.81442	1.77485e-07
TRINITY_DN25230_c0_g1_i1	4.31485	1.83335e-07
TRINITY_DN9779_c0_g1_i3	3.47331	1.83335e-07
TRINITY_DN22241_c1_g1_i1	6.26732	1.84579e-07
TRINITY_DN4190_c0_g1_i1	4.19444	1.84579e-07
TRINITY_DN16834_c0_g1_i2	2.14553	1.86844e-07
TRINITY_DN14504_c0_g1_i2	5.05139	1.87002e-07
TRINITY_DN5427_c0_g1_i1	5.82195	1.87002e-07
TRINITY_DN20481_c0_g1_i4	3.01935	1.88396e-07
TRINITY_DN49514_c0_g1_i1	6.12978	1.88396e-07
TRINITY_DN33486_c0_g1_i1	5.72467	1.89182e-07
TRINITY_DN20617_c0_g1_i5	4.21447	1.89668e-07
TRINITY_DN20081_c0_g1_i1	6.16473	1.91097e-07
TRINITY_DN43893_c0_g1_i1	6.2653	1.91097e-07
TRINITY_DN56484_c0_g1_i1	5.2468	1.91097e-07
TRINITY_DN41632_c0_g1_i1	5.2502	1.95065e-07
TRINITY_DN25636_c0_g1_i1	5.31479	1.96021e-07
TRINITY_DN21992_c0_g2_i1	4.79769	1.9633e-07
TRINITY_DN20702_c0_g1_i2	5.56359	1.96369e-07
TRINITY_DN22966_c0_g1_i1	4.10058	1.968e-07
TRINITY_DN18411_c0_g1_i2	3.79061	1.99344e-07
TRINITY_DN543_c0_g1_i1	5.22088	1.99344e-07
TRINITY_DN37884_c0_g1_i1	4.96422	2.01514e-07
TRINITY_DN56695_c0_g1_i1	5.48724	2.01514e-07
TRINITY_DN19803_c0_g1_i1	5.50015	2.02876e-07
TRINITY_DN23357_c1_g2_i2	2.3852	2.03809e-07
TRINITY_DN11068_c0_g1_i1	2.20594	2.0395e-07
TRINITY_DN43256_c0_g1_i1	5.18464	2.04862e-07
TRINITY_DN16114_c0_g1_i2	2.83889	2.04913e-07
TRINITY_DN31125_c0_g1_i1	4.6743	2.04913e-07
TRINITY_DN45784_c0_g1_i1	5.18388	2.04913e-07
TRINITY_DN22116_c0_g1_i1	5.0002	2.0497e-07
TRINITY_DN2900_c0_g1_i1	6.219	2.0497e-07
TRINITY_DN53421_c0_g1_i1	5.24927	2.06891e-07
TRINITY_DN36526_c0_g1_i1	4.77422	2.08765e-07
TRINITY_DN49351_c0_g1_i1	5.07786	2.1652e-07
TRINITY_DN13095_c0_g1_i1	4.40413	2.20799e-07
TRINITY_DN13139_c0_g1_i1	3.26249	2.21053e-07
TRINITY_DN15903_c0_g1_i1	2.94011	2.23546e-07
TRINITY_DN20073_c0_g1_i1	3.24362	2.23546e-07
TRINITY_DN10969_c0_g1_i3	2.67399	2.25795e-07
TRINITY_DN20222_c0_g1_i2	2.58483	2.25795e-07
TRINITY_DN38173_c0_g1_i1	5.7913	2.25795e-07
TRINITY_DN21014_c0_g1_i1	3.03719	2.30259e-07
TRINITY_DN16492_c0_g1_i1	5.2933	2.34041e-07
TRINITY_DN39954_c0_g1_i1	5.96359	2.37055e-07
TRINITY_DN4875_c0_g1_i1	4.1697	2.37055e-07
TRINITY_DN52269_c0_g1_i1	5.74545	2.37055e-07
TRINITY_DN3650_c0_g1_i1	3.33776	2.38257e-07
TRINITY_DN16984_c0_g1_i1	3.36721	2.41779e-07
TRINITY_DN22711_c0_g1_i2	2.75342	2.49066e-07
TRINITY_DN48168_c0_g1_i1	6.72816	2.50492e-07
TRINITY_DN50420_c0_g1_i1	6.51669	2.51027e-07
TRINITY_DN30752_c0_g1_i1	3.68028	2.57767e-07
TRINITY_DN17887_c0_g1_i7	2.90549	2.58415e-07
TRINITY_DN23005_c0_g1_i3	3.52064	2.59942e-07
TRINITY_DN36884_c0_g1_i1	6.44393	2.59942e-07
TRINITY_DN16214_c1_g1_i1	5.55767	2.60787e-07
TRINITY_DN14549_c0_g1_i4	3.65876	2.63721e-07
TRINITY_DN23921_c0_g1_i9	2.30074	2.6645e-07
TRINITY_DN3298_c0_g1_i1	4.97313	2.66596e-07
TRINITY_DN19212_c0_g1_i1	4.70557	2.69468e-07
TRINITY_DN41130_c0_g1_i1	3.31981	2.69468e-07
TRINITY_DN50837_c0_g1_i1	3.89778	2.69468e-07
TRINITY_DN6363_c0_g1_i2	6.02873	2.69468e-07
TRINITY_DN16334_c0_g1_i1	4.51788	2.69703e-07
TRINITY_DN23367_c0_g1_i2	2.65056	2.70624e-07
TRINITY_DN3267_c0_g1_i1	6.075	2.72533e-07
TRINITY_DN13714_c0_g1_i1	5.29135	2.74158e-07
TRINITY_DN19390_c0_g1_i1	3.03006	2.80438e-07
TRINITY_DN20575_c0_g1_i1	3.65143	2.89048e-07
TRINITY_DN6212_c0_g1_i2	4.66855	2.90444e-07
TRINITY_DN21809_c0_g1_i1	3.60498	2.92235e-07
TRINITY_DN41795_c0_g1_i1	7.22775	2.92235e-07
TRINITY_DN11683_c0_g1_i1	3.87977	2.93e-07
TRINITY_DN22225_c1_g1_i3	3.69511	2.9402e-07
TRINITY_DN20436_c0_g1_i6	4.78058	2.96503e-07
TRINITY_DN11124_c0_g1_i1	2.10055	2.9688e-07
TRINITY_DN19710_c0_g1_i3	4.52788	2.98745e-07
TRINITY_DN13299_c1_g1_i1	2.0273	3.05987e-07
TRINITY_DN4003_c0_g1_i2	6.5344	3.11033e-07
TRINITY_DN31086_c0_g1_i1	4.23391	3.15061e-07
TRINITY_DN22693_c0_g1_i2	2.38917	3.15064e-07
TRINITY_DN19324_c0_g5_i2	3.04366	3.1694e-07
TRINITY_DN20232_c0_g1_i3	5.88028	3.1694e-07
TRINITY_DN17370_c0_g1_i1	3.77143	3.21069e-07
TRINITY_DN18722_c0_g1_i1	2.25354	3.2467e-07
TRINITY_DN19942_c0_g1_i4	2.20378	3.2467e-07
TRINITY_DN2250_c0_g1_i1	5.56029	3.2467e-07
TRINITY_DN18407_c0_g1_i1	6.04037	3.26084e-07
TRINITY_DN21394_c0_g1_i1	5.66749	3.31684e-07
TRINITY_DN6197_c0_g1_i1	5.36127	3.31684e-07
TRINITY_DN23969_c1_g3_i3	2.88672	3.3262e-07
TRINITY_DN26723_c0_g1_i1	3.79637	3.3262e-07
TRINITY_DN11312_c0_g1_i1	3.23588	3.35766e-07
TRINITY_DN17350_c0_g1_i3	4.22729	3.35766e-07
TRINITY_DN21195_c1_g2_i2	3.27051	3.35766e-07
TRINITY_DN28710_c0_g1_i1	5.76344	3.35766e-07
TRINITY_DN6843_c0_g1_i1	3.71555	3.38446e-07
TRINITY_DN45333_c0_g1_i1	4.40359	3.43159e-07
TRINITY_DN16551_c0_g1_i1	2.82368	3.45201e-07
TRINITY_DN18672_c0_g3_i1	5.54812	3.45201e-07
TRINITY_DN21253_c0_g2_i1	4.64236	3.45201e-07
TRINITY_DN33240_c0_g1_i1	3.73351	3.45201e-07
TRINITY_DN42189_c0_g1_i1	4.65773	3.45201e-07
TRINITY_DN54890_c0_g1_i1	6.24682	3.45201e-07
TRINITY_DN7942_c0_g1_i1	3.83365	3.45201e-07
TRINITY_DN23629_c1_g1_i5	6.41448	3.57518e-07
TRINITY_DN19116_c0_g1_i2	2.23715	3.62593e-07
TRINITY_DN23417_c0_g2_i1	4.187	3.62593e-07
TRINITY_DN45917_c0_g1_i1	5.32381	3.63726e-07
TRINITY_DN16214_c1_g2_i1	1.87195	3.65237e-07
TRINITY_DN6172_c0_g1_i1	2.56751	3.65967e-07
TRINITY_DN2616_c0_g1_i1	3.94526	3.66917e-07
TRINITY_DN13954_c0_g1_i1	4.84211	3.74134e-07
TRINITY_DN5342_c0_g1_i2	3.48223	3.74241e-07
TRINITY_DN13273_c0_g1_i2	2.11368	3.75029e-07
TRINITY_DN103_c0_g1_i1	3.59687	3.85065e-07
TRINITY_DN33445_c0_g1_i1	5.48903	3.85148e-07
TRINITY_DN16115_c1_g1_i1	5.8533	3.92634e-07
TRINITY_DN23284_c0_g1_i7	4.15969	3.97473e-07
TRINITY_DN29500_c0_g1_i1	4.95763	3.99906e-07
TRINITY_DN3383_c0_g1_i1	4.6614	4.00106e-07
TRINITY_DN11594_c0_g1_i2	4.56593	4.04895e-07
TRINITY_DN22420_c1_g1_i2	5.12244	4.05144e-07
TRINITY_DN45213_c0_g1_i1	5.1158	4.1389e-07
TRINITY_DN13153_c0_g1_i1	4.53452	4.1773e-07
TRINITY_DN32135_c0_g1_i1	5.62259	4.1773e-07
TRINITY_DN23671_c0_g2_i1	2.31669	4.1778e-07
TRINITY_DN27779_c0_g1_i1	3.5747	4.1778e-07
TRINITY_DN33343_c0_g1_i1	4.45002	4.1778e-07
TRINITY_DN7088_c0_g1_i2	5.79857	4.19374e-07
TRINITY_DN23061_c4_g3_i1	2.04333	4.1974e-07
TRINITY_DN7791_c0_g1_i1	4.75288	4.25729e-07
TRINITY_DN19794_c0_g1_i1	4.96603	4.26558e-07
TRINITY_DN16981_c0_g1_i1	3.06258	4.28199e-07
TRINITY_DN43391_c0_g1_i1	5.01131	4.28199e-07
TRINITY_DN38852_c0_g1_i1	5.42983	4.28588e-07
TRINITY_DN20930_c0_g1_i2	4.061	4.33104e-07
TRINITY_DN21378_c0_g1_i1	4.49727	4.33781e-07
TRINITY_DN19525_c0_g1_i2	3.72387	4.35508e-07
TRINITY_DN19329_c0_g1_i5	3.46201	4.36209e-07
TRINITY_DN3202_c0_g1_i1	2.85071	4.37323e-07
TRINITY_DN654_c0_g1_i2	3.54286	4.37323e-07
TRINITY_DN23658_c0_g1_i1	2.84626	4.43141e-07
TRINITY_DN16185_c0_g1_i2	2.87555	4.43668e-07
TRINITY_DN13214_c0_g1_i1	3.75709	4.44481e-07
TRINITY_DN22782_c0_g1_i2	4.55173	4.45466e-07
TRINITY_DN26456_c0_g1_i1	4.05648	4.49413e-07
TRINITY_DN18260_c0_g1_i3	5.03731	4.51617e-07
TRINITY_DN23237_c0_g1_i3	5.09106	4.54414e-07
TRINITY_DN21624_c0_g2_i1	5.43499	4.55775e-07
TRINITY_DN28703_c0_g1_i1	5.60602	4.62578e-07
TRINITY_DN41127_c0_g1_i1	4.03293	4.65585e-07
TRINITY_DN52697_c0_g1_i1	5.81236	4.70371e-07
TRINITY_DN41132_c0_g1_i1	3.67197	4.7337e-07
TRINITY_DN19508_c0_g1_i4	2.52939	4.77713e-07
TRINITY_DN18873_c0_g1_i1	4.24672	4.82267e-07
TRINITY_DN12002_c0_g1_i1	5.15307	4.84043e-07
TRINITY_DN21470_c0_g1_i3	4.74222	4.84043e-07
TRINITY_DN23746_c1_g1_i5	2.82856	4.84043e-07
TRINITY_DN22096_c0_g1_i4	4.67786	4.89684e-07
TRINITY_DN14100_c0_g1_i2	4.45507	4.90195e-07
TRINITY_DN25769_c0_g1_i1	3.93062	4.90195e-07
TRINITY_DN13213_c0_g1_i1	3.40775	4.99792e-07
TRINITY_DN8479_c0_g1_i1	4.24309	4.99792e-07
TRINITY_DN15579_c0_g1_i1	3.05749	5.02207e-07
TRINITY_DN18964_c0_g1_i2	4.64468	5.02207e-07
TRINITY_DN9581_c0_g1_i1	5.48065	5.02244e-07
TRINITY_DN11209_c0_g2_i1	1.92696	5.04914e-07
TRINITY_DN13297_c0_g1_i1	1.79247	5.04914e-07
TRINITY_DN8321_c0_g1_i1	4.86687	5.10314e-07
TRINITY_DN11793_c0_g1_i2	4.15113	5.10981e-07
TRINITY_DN18766_c1_g1_i3	5.95999	5.10981e-07
TRINITY_DN19545_c0_g1_i2	5.80111	5.13814e-07
TRINITY_DN17477_c1_g1_i1	5.11565	5.20008e-07
TRINITY_DN49750_c0_g1_i1	4.69086	5.20406e-07
TRINITY_DN20613_c0_g1_i3	3.64949	5.21099e-07
TRINITY_DN16711_c0_g1_i1	1.89226	5.22147e-07
TRINITY_DN19676_c0_g1_i2	3.99922	5.25195e-07
TRINITY_DN19776_c0_g1_i1	3.80625	5.25195e-07
TRINITY_DN43549_c0_g1_i2	6.37769	5.25195e-07
TRINITY_DN15585_c0_g1_i2	5.26923	5.29403e-07
TRINITY_DN54708_c0_g1_i1	5.49679	5.29403e-07
TRINITY_DN8620_c0_g1_i1	2.60206	5.31156e-07
TRINITY_DN12968_c0_g1_i1	4.97515	5.32865e-07
TRINITY_DN11122_c0_g1_i2	4.6639	5.35535e-07
TRINITY_DN2155_c0_g1_i1	5.64235	5.35535e-07
TRINITY_DN2417_c0_g1_i1	2.92659	5.36152e-07
TRINITY_DN14693_c0_g1_i1	5.45247	5.38672e-07
TRINITY_DN22828_c0_g1_i3	2.15882	5.42028e-07
TRINITY_DN23742_c0_g1_i1	3.64514	5.43363e-07
TRINITY_DN46653_c0_g1_i1	6.59585	5.53887e-07
TRINITY_DN6275_c0_g1_i1	5.1246	5.57197e-07
TRINITY_DN22008_c2_g1_i5	5.39577	5.60934e-07
TRINITY_DN29062_c0_g1_i1	6.28919	5.62933e-07
TRINITY_DN39878_c0_g1_i1	4.24228	5.66201e-07
TRINITY_DN22716_c1_g6_i2	2.07221	5.70272e-07
TRINITY_DN345_c0_g1_i1	4.0929	5.80115e-07
TRINITY_DN23617_c0_g1_i2	5.37101	5.91462e-07
TRINITY_DN33187_c0_g1_i1	4.14252	5.9896e-07
TRINITY_DN16940_c0_g1_i4	2.19538	6.00726e-07
TRINITY_DN17938_c0_g1_i5	4.66195	6.01372e-07
TRINITY_DN15250_c0_g1_i2	3.56501	6.02216e-07
TRINITY_DN22604_c0_g1_i6	3.35153	6.29326e-07
TRINITY_DN24968_c0_g1_i1	4.62807	6.35849e-07
TRINITY_DN6077_c0_g1_i1	4.22272	6.37751e-07
TRINITY_DN28508_c0_g1_i1	4.50231	6.41112e-07
TRINITY_DN21414_c0_g1_i1	3.65898	6.50624e-07
TRINITY_DN20489_c0_g1_i1	1.74953	6.55811e-07
TRINITY_DN17987_c0_g1_i1	4.13233	6.56193e-07
TRINITY_DN19447_c0_g1_i1	1.85323	6.56193e-07
TRINITY_DN8790_c0_g1_i1	2.57637	6.56193e-07
TRINITY_DN16807_c0_g1_i2	4.18289	6.65022e-07
TRINITY_DN11462_c0_g1_i1	2.62733	6.68192e-07
TRINITY_DN22670_c0_g1_i1	2.70175	6.68192e-07
TRINITY_DN20113_c0_g1_i1	1.59796	6.73277e-07
TRINITY_DN4532_c0_g1_i1	3.19054	6.74844e-07
TRINITY_DN23059_c0_g1_i1	4.04317	6.88196e-07
TRINITY_DN19355_c1_g2_i5	5.02454	6.90665e-07
TRINITY_DN23335_c1_g3_i1	2.49261	7.02813e-07
TRINITY_DN29615_c0_g1_i1	6.92525	7.02813e-07
TRINITY_DN19183_c0_g1_i1	2.47086	7.09531e-07
TRINITY_DN12100_c0_g1_i1	4.84678	7.17837e-07
TRINITY_DN23893_c0_g2_i2	3.27508	7.25e-07
TRINITY_DN23917_c2_g1_i1	5.72366	7.25e-07
TRINITY_DN6560_c0_g1_i1	4.90354	7.25e-07
TRINITY_DN13624_c0_g1_i1	2.50581	7.25946e-07
TRINITY_DN17361_c1_g1_i1	3.06994	7.29278e-07
TRINITY_DN23140_c1_g1_i10	5.48717	7.29278e-07
TRINITY_DN18486_c0_g1_i3	3.63771	7.33783e-07
TRINITY_DN19679_c0_g1_i1	5.78953	7.3922e-07
TRINITY_DN20371_c0_g1_i5	2.54956	7.41712e-07
TRINITY_DN12710_c0_g1_i1	4.96118	7.46067e-07
TRINITY_DN16541_c0_g1_i1	3.90281	7.49123e-07
TRINITY_DN22140_c0_g1_i10	2.31416	7.51069e-07
TRINITY_DN23040_c0_g1_i3	4.77185	7.51069e-07
TRINITY_DN4334_c0_g1_i1	3.08016	7.51069e-07
TRINITY_DN19737_c0_g1_i2	3.0009	7.55884e-07
TRINITY_DN16638_c0_g1_i1	4.15001	7.59192e-07
TRINITY_DN19527_c0_g1_i1	5.70055	7.60461e-07
TRINITY_DN23701_c0_g1_i2	5.71666	7.73597e-07
TRINITY_DN979_c0_g1_i1	4.47111	7.73597e-07
TRINITY_DN56957_c0_g1_i1	5.05236	7.82726e-07
TRINITY_DN21172_c0_g1_i1	3.11542	7.84305e-07
TRINITY_DN3650_c1_g1_i1	3.82812	7.84305e-07
TRINITY_DN27322_c0_g1_i1	3.30691	7.935e-07
TRINITY_DN55964_c0_g1_i1	4.40673	7.935e-07
TRINITY_DN32869_c0_g1_i1	4.07631	7.97549e-07
TRINITY_DN12185_c0_g1_i1	3.88486	7.99758e-07
TRINITY_DN16921_c0_g1_i1	4.41786	7.99758e-07
TRINITY_DN5563_c0_g1_i2	5.92993	7.99758e-07
TRINITY_DN16590_c0_g1_i2	2.67009	8.1832e-07
TRINITY_DN30119_c0_g1_i1	4.74758	8.20521e-07
TRINITY_DN21671_c1_g2_i1	4.76568	8.33182e-07
TRINITY_DN26636_c0_g1_i1	4.91581	8.3502e-07
TRINITY_DN21783_c0_g1_i1	4.88184	8.38456e-07
TRINITY_DN12974_c0_g1_i2	4.67167	8.57352e-07
TRINITY_DN20185_c0_g1_i2	3.80512	8.64144e-07
TRINITY_DN20712_c0_g1_i1	3.55105	8.64144e-07
TRINITY_DN19240_c0_g1_i1	1.83939	8.86207e-07
TRINITY_DN24799_c0_g1_i1	3.52054	8.86207e-07
TRINITY_DN20569_c0_g1_i1	3.60016	8.9742e-07
TRINITY_DN40488_c0_g1_i1	5.24913	9.00247e-07
TRINITY_DN22459_c0_g1_i2	4.38973	9.08024e-07
TRINITY_DN45856_c0_g1_i1	6.42985	9.08024e-07
TRINITY_DN25292_c0_g1_i1	4.57433	9.17251e-07
TRINITY_DN20318_c0_g1_i3	2.56491	9.31484e-07
TRINITY_DN21302_c0_g2_i1	4.68175	9.32665e-07
TRINITY_DN54977_c0_g1_i1	3.86484	9.40883e-07
TRINITY_DN17556_c0_g1_i4	5.77052	9.41453e-07
TRINITY_DN20364_c0_g1_i1	2.04925	9.44757e-07
TRINITY_DN22329_c0_g3_i2	4.26066	9.44762e-07
TRINITY_DN6982_c0_g1_i2	4.02601	9.48109e-07
TRINITY_DN23655_c2_g2_i1	4.38842	9.49527e-07
TRINITY_DN18791_c0_g1_i6	4.09976	9.54911e-07
TRINITY_DN19992_c0_g2_i1	4.0724	9.66198e-07
TRINITY_DN23416_c1_g1_i1	2.99677	9.66198e-07
TRINITY_DN19324_c0_g1_i1	3.29395	9.77736e-07
TRINITY_DN15056_c0_g1_i1	2.43885	9.97315e-07
TRINITY_DN21971_c0_g1_i2	6.08672	1.02753e-06
TRINITY_DN40115_c0_g1_i1	5.30776	1.02753e-06
TRINITY_DN12710_c0_g2_i1	5.66002	1.02819e-06
TRINITY_DN13586_c0_g1_i1	4.37883	1.02819e-06
TRINITY_DN29436_c0_g1_i1	1.71488	1.02819e-06
TRINITY_DN16773_c0_g1_i5	5.21589	1.05072e-06
TRINITY_DN19568_c0_g1_i1	2.31005	1.05416e-06
TRINITY_DN4773_c0_g1_i1	5.01547	1.05416e-06
TRINITY_DN16505_c0_g1_i1	3.20401	1.05467e-06
TRINITY_DN21906_c0_g1_i1	2.55438	1.05467e-06
TRINITY_DN28075_c0_g1_i1	4.71061	1.05784e-06
TRINITY_DN18960_c0_g2_i1	5.56058	1.05816e-06
TRINITY_DN56009_c0_g1_i1	5.69741	1.05816e-06
TRINITY_DN8969_c0_g1_i4	2.32729	1.08303e-06
TRINITY_DN7839_c0_g1_i1	4.87465	1.0908e-06
TRINITY_DN15055_c0_g1_i2	4.80369	1.09304e-06
TRINITY_DN27706_c0_g1_i2	3.74175	1.09304e-06
TRINITY_DN12073_c0_g1_i1	6.69819	1.10082e-06
TRINITY_DN12922_c0_g1_i1	6.23574	1.10111e-06
TRINITY_DN14720_c0_g1_i1	5.29415	1.10111e-06
TRINITY_DN20252_c0_g1_i2	2.07502	1.10111e-06
TRINITY_DN21513_c0_g1_i1	2.05887	1.10111e-06
TRINITY_DN25375_c0_g1_i1	2.56788	1.10111e-06
TRINITY_DN4369_c0_g1_i1	6.17772	1.10111e-06
TRINITY_DN797_c0_g1_i1	3.12618	1.10407e-06
TRINITY_DN22080_c0_g1_i2	1.79511	1.10529e-06
TRINITY_DN16825_c0_g1_i1	3.71448	1.10556e-06
TRINITY_DN21801_c0_g1_i1	3.62662	1.11292e-06
TRINITY_DN44528_c0_g1_i1	4.29253	1.1165e-06
TRINITY_DN27709_c0_g1_i1	3.23232	1.12195e-06
TRINITY_DN19429_c0_g1_i1	1.83149	1.12946e-06
TRINITY_DN22967_c0_g1_i2	3.93716	1.13006e-06
TRINITY_DN22279_c0_g1_i1	1.73737	1.13464e-06
TRINITY_DN22794_c1_g1_i5	2.73758	1.13564e-06
TRINITY_DN17905_c0_g1_i6	2.50832	1.15079e-06
TRINITY_DN18913_c0_g1_i1	2.03707	1.15079e-06
TRINITY_DN8666_c0_g1_i1	6.3258	1.1722e-06
TRINITY_DN21404_c0_g1_i1	4.32957	1.17795e-06
TRINITY_DN18292_c0_g2_i2	2.6646	1.19526e-06
TRINITY_DN14310_c0_g1_i1	5.09024	1.22056e-06
TRINITY_DN16281_c0_g1_i1	4.96797	1.22874e-06
TRINITY_DN12510_c0_g1_i1	6.31194	1.23207e-06
TRINITY_DN21992_c0_g3_i1	3.54293	1.2398e-06
TRINITY_DN11724_c0_g1_i2	2.77986	1.24741e-06
TRINITY_DN13936_c0_g2_i1	3.06294	1.25901e-06
TRINITY_DN53226_c0_g1_i1	5.74901	1.25901e-06
TRINITY_DN19506_c0_g1_i1	4.89481	1.26885e-06
TRINITY_DN9831_c0_g1_i1	3.64107	1.26905e-06
TRINITY_DN43_c0_g1_i1	3.64763	1.30054e-06
TRINITY_DN20140_c0_g1_i4	1.71892	1.32242e-06
TRINITY_DN27547_c0_g1_i1	3.67918	1.33962e-06
TRINITY_DN12027_c0_g1_i1	3.1747	1.34012e-06
TRINITY_DN10203_c0_g1_i1	3.35336	1.34178e-06
TRINITY_DN46478_c0_g1_i2	6.5047	1.3476e-06
TRINITY_DN21016_c0_g1_i1	2.66802	1.348e-06
TRINITY_DN15748_c0_g1_i1	5.06025	1.34813e-06
TRINITY_DN1633_c0_g1_i1	5.8165	1.34938e-06
TRINITY_DN41136_c0_g1_i1	3.79038	1.35698e-06
TRINITY_DN1716_c0_g1_i1	3.84939	1.37183e-06
TRINITY_DN23642_c1_g1_i1	2.5628	1.39695e-06
TRINITY_DN14376_c1_g1_i2	3.00462	1.40811e-06
TRINITY_DN8386_c0_g1_i1	2.0982	1.41055e-06
TRINITY_DN14080_c0_g1_i1	1.53482	1.42049e-06
TRINITY_DN22248_c0_g1_i5	2.8094	1.42049e-06
TRINITY_DN23705_c0_g1_i1	3.87917	1.42049e-06
TRINITY_DN15166_c0_g2_i2	5.08733	1.44379e-06
TRINITY_DN16573_c0_g1_i1	4.09294	1.45095e-06
TRINITY_DN55845_c0_g1_i1	3.6594	1.45154e-06
TRINITY_DN26714_c0_g1_i1	2.35949	1.4597e-06
TRINITY_DN3373_c0_g1_i1	5.7203	1.49009e-06
TRINITY_DN38106_c0_g1_i1	6.28296	1.49792e-06
TRINITY_DN8564_c0_g1_i1	5.20867	1.49792e-06
TRINITY_DN14322_c0_g1_i1	2.12522	1.5317e-06
TRINITY_DN12619_c0_g1_i2	4.48281	1.53219e-06
TRINITY_DN14942_c0_g1_i1	3.50917	1.53873e-06
TRINITY_DN27382_c0_g1_i1	4.23548	1.55708e-06
TRINITY_DN17518_c0_g1_i1	5.56962	1.57031e-06
TRINITY_DN21316_c0_g1_i4	1.59494	1.57057e-06
TRINITY_DN18956_c1_g1_i1	2.99727	1.57884e-06
TRINITY_DN11824_c0_g1_i1	5.37831	1.58381e-06
TRINITY_DN13793_c0_g1_i2	3.73459	1.5842e-06
TRINITY_DN15680_c0_g1_i1	4.9044	1.59395e-06
TRINITY_DN1896_c0_g1_i1	6.70932	1.59807e-06
TRINITY_DN19768_c0_g1_i4	1.60091	1.62061e-06
TRINITY_DN14379_c0_g1_i2	1.98731	1.64735e-06
TRINITY_DN19808_c0_g1_i2	4.16381	1.67439e-06
TRINITY_DN18991_c2_g1_i1	4.3128	1.67833e-06
TRINITY_DN470_c0_g1_i1	1.98289	1.69295e-06
TRINITY_DN9892_c0_g1_i1	1.74116	1.70266e-06
TRINITY_DN45153_c0_g1_i1	3.36062	1.71406e-06
TRINITY_DN24475_c0_g1_i1	5.02123	1.71501e-06
TRINITY_DN21505_c0_g1_i7	3.11718	1.73253e-06
TRINITY_DN23100_c0_g1_i1	3.36249	1.74852e-06
TRINITY_DN14393_c0_g1_i1	5.7842	1.75562e-06
TRINITY_DN13305_c0_g1_i1	4.45297	1.77664e-06
TRINITY_DN24321_c0_g1_i1	3.5314	1.77962e-06
TRINITY_DN17167_c0_g1_i2	2.47283	1.7839e-06
TRINITY_DN21992_c0_g1_i1	3.85213	1.7839e-06
TRINITY_DN13981_c0_g1_i1	4.41378	1.80396e-06
TRINITY_DN17978_c0_g1_i1	4.43911	1.81583e-06
TRINITY_DN21433_c0_g1_i2	3.53633	1.82213e-06
TRINITY_DN19654_c0_g1_i2	3.63907	1.83924e-06
TRINITY_DN22329_c0_g1_i6	5.13	1.88483e-06
TRINITY_DN19091_c0_g1_i1	3.91709	1.88545e-06
TRINITY_DN21666_c0_g1_i3	6.16143	1.89189e-06
TRINITY_DN11487_c0_g1_i2	2.02861	1.91331e-06
TRINITY_DN41079_c0_g1_i1	3.78011	1.91331e-06
TRINITY_DN12680_c0_g1_i2	1.66741	1.93628e-06
TRINITY_DN10314_c0_g1_i1	3.49437	1.93813e-06
TRINITY_DN5401_c0_g1_i1	4.0803	1.94325e-06
TRINITY_DN23519_c0_g1_i6	2.02571	1.96038e-06
TRINITY_DN18154_c0_g1_i1	3.5007	1.97997e-06
TRINITY_DN13311_c0_g1_i3	2.48385	2.01597e-06
TRINITY_DN11745_c0_g1_i1	3.42413	2.02045e-06
TRINITY_DN22122_c0_g2_i1	2.33216	2.02045e-06
TRINITY_DN22661_c0_g1_i1	4.90611	2.02045e-06
TRINITY_DN19435_c0_g1_i5	5.70475	2.03199e-06
TRINITY_DN21110_c0_g2_i2	2.64558	2.03277e-06
TRINITY_DN11258_c0_g1_i1	3.53283	2.08471e-06
TRINITY_DN12712_c0_g1_i1	4.31526	2.08827e-06
TRINITY_DN21293_c0_g1_i1	6.14434	2.08827e-06
TRINITY_DN15559_c0_g1_i1	3.75001	2.10964e-06
TRINITY_DN21034_c0_g1_i1	2.90864	2.11337e-06
TRINITY_DN22874_c0_g1_i1	1.5763	2.11886e-06
TRINITY_DN11923_c0_g1_i1	5.14889	2.13161e-06
TRINITY_DN980_c0_g1_i2	4.64636	2.13435e-06
TRINITY_DN12981_c0_g1_i1	5.45001	2.13521e-06
TRINITY_DN37906_c0_g1_i1	5.04212	2.14301e-06
TRINITY_DN14918_c0_g1_i1	3.5866	2.15451e-06
TRINITY_DN19346_c0_g1_i1	2.10015	2.16069e-06
TRINITY_DN14755_c0_g1_i1	1.52034	2.21572e-06
TRINITY_DN23958_c0_g1_i14	3.95155	2.21572e-06
TRINITY_DN41549_c0_g1_i1	4.81961	2.2212e-06
TRINITY_DN9412_c0_g1_i1	3.49968	2.25082e-06
TRINITY_DN20243_c0_g2_i1	2.43257	2.25814e-06
TRINITY_DN23617_c0_g2_i1	3.15364	2.2599e-06
TRINITY_DN22716_c1_g8_i1	2.34744	2.31718e-06
TRINITY_DN30646_c0_g1_i1	4.29147	2.32045e-06
TRINITY_DN18377_c0_g2_i1	3.32389	2.32791e-06
TRINITY_DN17227_c0_g2_i1	2.0764	2.32986e-06
TRINITY_DN23477_c1_g1_i3	1.47567	2.32986e-06
TRINITY_DN9435_c0_g1_i1	3.13895	2.3379e-06
TRINITY_DN20737_c0_g1_i3	3.07976	2.36052e-06
TRINITY_DN20509_c0_g1_i1	4.55393	2.37097e-06
TRINITY_DN36080_c0_g1_i1	6.39622	2.38316e-06
TRINITY_DN3562_c0_g1_i1	1.80654	2.38685e-06
TRINITY_DN14985_c0_g1_i1	2.96954	2.40783e-06
TRINITY_DN228_c0_g1_i1	6.16294	2.43864e-06
TRINITY_DN11479_c0_g1_i1	3.43352	2.43968e-06
TRINITY_DN21423_c0_g1_i5	2.9312	2.45424e-06
TRINITY_DN8665_c0_g1_i1	3.7184	2.46677e-06
TRINITY_DN19003_c0_g1_i3	1.91801	2.47964e-06
TRINITY_DN19476_c0_g1_i2	2.07468	2.4816e-06
TRINITY_DN17071_c0_g1_i2	4.52468	2.5884e-06
TRINITY_DN16115_c0_g1_i1	4.01495	2.72097e-06
TRINITY_DN20253_c0_g1_i1	3.61742	2.72901e-06
TRINITY_DN22740_c0_g1_i2	3.50398	2.74324e-06
TRINITY_DN5972_c0_g1_i1	4.27455	2.76785e-06
TRINITY_DN45431_c0_g1_i1	5.88518	2.78093e-06
TRINITY_DN45223_c0_g1_i1	5.31721	2.78799e-06
TRINITY_DN42317_c0_g1_i1	4.82317	2.79709e-06
TRINITY_DN36665_c0_g1_i1	6.1333	2.80385e-06
TRINITY_DN19062_c0_g1_i5	2.56279	2.81232e-06
TRINITY_DN4077_c0_g1_i2	3.86815	2.81864e-06
TRINITY_DN35709_c0_g1_i1	4.3859	2.87581e-06
TRINITY_DN20104_c0_g1_i1	5.35596	2.88595e-06
TRINITY_DN16183_c0_g1_i1	4.00941	2.91988e-06
TRINITY_DN29831_c0_g1_i1	5.09814	2.91988e-06
TRINITY_DN24225_c0_g1_i1	2.54632	2.92184e-06
TRINITY_DN3852_c0_g1_i1	3.16992	2.92184e-06
TRINITY_DN16648_c0_g1_i1	2.73554	2.93914e-06
TRINITY_DN23607_c1_g1_i5	1.3666	2.94204e-06
TRINITY_DN14709_c0_g1_i2	2.01604	2.94541e-06
TRINITY_DN22322_c0_g2_i1	2.31285	2.97478e-06
TRINITY_DN23605_c1_g1_i10	1.74185	2.97478e-06
TRINITY_DN38125_c0_g1_i1	3.47715	3.01725e-06
TRINITY_DN16700_c0_g1_i2	2.43935	3.05245e-06
TRINITY_DN22257_c1_g1_i1	3.11657	3.06734e-06
TRINITY_DN23384_c2_g5_i2	1.59229	3.06734e-06
TRINITY_DN13809_c0_g1_i2	2.6847	3.10656e-06
TRINITY_DN47607_c0_g1_i1	6.50736	3.14578e-06
TRINITY_DN18840_c0_g1_i8	2.53644	3.16352e-06
TRINITY_DN16747_c0_g1_i1	4.3686	3.21404e-06
TRINITY_DN21667_c0_g1_i1	2.45973	3.23984e-06
TRINITY_DN13641_c0_g1_i1	3.12159	3.26545e-06
TRINITY_DN21145_c0_g1_i2	1.59242	3.26989e-06
TRINITY_DN23480_c0_g1_i3	1.6605	3.27286e-06
TRINITY_DN18817_c0_g1_i2	2.32978	3.28228e-06
TRINITY_DN22188_c0_g2_i1	1.75134	3.33815e-06
TRINITY_DN5478_c0_g1_i1	5.5804	3.34221e-06
TRINITY_DN49868_c0_g1_i1	4.97161	3.3722e-06
TRINITY_DN16128_c1_g1_i2	1.91212	3.40604e-06
TRINITY_DN17885_c0_g1_i2	3.59553	3.40678e-06
TRINITY_DN21981_c0_g1_i4	3.1204	3.42691e-06
TRINITY_DN3840_c0_g1_i1	4.92173	3.42909e-06
TRINITY_DN23417_c0_g1_i1	2.44856	3.45368e-06
TRINITY_DN21203_c0_g1_i4	2.21999	3.47263e-06
TRINITY_DN5196_c0_g1_i1	1.64084	3.53355e-06
TRINITY_DN19533_c0_g1_i2	2.41257	3.56397e-06
TRINITY_DN42720_c0_g1_i1	3.02922	3.60422e-06
TRINITY_DN5968_c0_g1_i1	1.65642	3.65809e-06
TRINITY_DN19324_c0_g4_i1	3.37669	3.65851e-06
TRINITY_DN23527_c1_g2_i5	4.1855	3.65977e-06
TRINITY_DN29729_c0_g1_i1	6.06452	3.74761e-06
TRINITY_DN55999_c0_g1_i1	2.6801	3.75098e-06
TRINITY_DN20832_c0_g1_i2	3.67033	3.77335e-06
TRINITY_DN19657_c0_g1_i2	4.00924	3.78732e-06
TRINITY_DN44750_c0_g1_i1	5.52428	3.79967e-06
TRINITY_DN12952_c0_g1_i2	5.50374	3.81431e-06
TRINITY_DN26498_c0_g1_i1	3.3936	3.81431e-06
TRINITY_DN46104_c0_g1_i1	3.56429	3.81584e-06
TRINITY_DN9253_c0_g1_i1	3.86926	3.85425e-06
TRINITY_DN21440_c0_g1_i2	2.85153	3.87766e-06
TRINITY_DN4603_c0_g1_i1	4.02761	3.87766e-06
TRINITY_DN17867_c0_g1_i1	1.53488	3.89815e-06
TRINITY_DN14999_c0_g1_i2	1.39306	3.91079e-06
TRINITY_DN22593_c0_g1_i1	5.81722	3.93885e-06
TRINITY_DN16497_c0_g1_i2	3.44494	3.94801e-06
TRINITY_DN23744_c1_g1_i1	1.84417	4.0457e-06
TRINITY_DN23919_c0_g1_i1	1.5255	4.09893e-06
TRINITY_DN15370_c0_g1_i4	4.9687	4.13673e-06
TRINITY_DN20973_c0_g1_i1	2.7414	4.15249e-06
TRINITY_DN19640_c0_g1_i1	1.98417	4.15633e-06
TRINITY_DN22538_c0_g1_i11	2.18607	4.15633e-06
TRINITY_DN10319_c0_g1_i1	2.63496	4.15937e-06
TRINITY_DN20264_c2_g1_i2	4.33386	4.15937e-06
TRINITY_DN22716_c1_g7_i1	1.84588	4.16799e-06
TRINITY_DN10058_c0_g1_i1	2.36058	4.17184e-06
TRINITY_DN4436_c0_g1_i1	1.79388	4.24115e-06
TRINITY_DN19259_c0_g1_i1	5.50512	4.27479e-06
TRINITY_DN21815_c0_g1_i2	1.92173	4.29104e-06
TRINITY_DN14047_c0_g1_i1	3.79867	4.29868e-06
TRINITY_DN17707_c0_g1_i1	4.8467	4.29868e-06
TRINITY_DN23881_c1_g1_i1	5.35129	4.29964e-06
TRINITY_DN12392_c0_g1_i4	4.47852	4.33925e-06
TRINITY_DN15426_c0_g1_i2	1.24752	4.33925e-06
TRINITY_DN19353_c0_g1_i1	2.3152	4.3509e-06
TRINITY_DN20002_c0_g1_i1	4.32441	4.35855e-06
TRINITY_DN17913_c0_g1_i2	1.2749	4.39712e-06
TRINITY_DN13614_c0_g1_i1	1.50572	4.45785e-06
TRINITY_DN14499_c0_g1_i2	3.15432	4.48147e-06
TRINITY_DN22948_c0_g1_i2	3.56074	4.48147e-06
TRINITY_DN12059_c0_g1_i1	2.59857	4.57944e-06
TRINITY_DN24569_c0_g1_i1	3.84919	4.59054e-06
TRINITY_DN22067_c0_g2_i1	1.47463	4.65982e-06
TRINITY_DN11374_c0_g1_i1	1.42349	4.68185e-06
TRINITY_DN15155_c0_g2_i1	2.09715	4.73021e-06
TRINITY_DN23338_c0_g1_i1	4.11175	4.73021e-06
TRINITY_DN18752_c0_g1_i2	2.37065	4.7393e-06
TRINITY_DN19137_c1_g3_i1	4.55567	4.8469e-06
TRINITY_DN21072_c0_g1_i1	2.20486	4.88158e-06
TRINITY_DN22514_c0_g1_i1	4.58593	4.90063e-06
TRINITY_DN14915_c0_g1_i2	2.96711	4.9215e-06
TRINITY_DN31048_c0_g1_i1	5.52692	4.92866e-06
TRINITY_DN22322_c0_g1_i11	5.24742	4.99861e-06
TRINITY_DN19632_c0_g1_i2	3.04618	5.08569e-06
TRINITY_DN12042_c1_g1_i2	1.66704	5.1693e-06
TRINITY_DN12836_c0_g1_i1	2.36508	5.21691e-06
TRINITY_DN5076_c0_g1_i1	3.15086	5.22863e-06
TRINITY_DN9331_c0_g1_i1	2.94625	5.28868e-06
TRINITY_DN22852_c0_g1_i9	1.53158	5.31867e-06
TRINITY_DN23665_c0_g1_i15	1.25675	5.35397e-06
TRINITY_DN22603_c0_g1_i2	3.92913	5.36285e-06
TRINITY_DN46492_c0_g1_i1	3.7005	5.41075e-06
TRINITY_DN16842_c0_g1_i1	2.90609	5.42093e-06
TRINITY_DN4459_c0_g1_i1	5.12193	5.43693e-06
TRINITY_DN20937_c0_g1_i2	2.21858	5.48782e-06
TRINITY_DN38302_c0_g1_i1	6.08885	5.50357e-06
TRINITY_DN22208_c0_g1_i1	1.61164	5.51677e-06
TRINITY_DN6610_c0_g1_i1	3.2807	5.51823e-06
TRINITY_DN15770_c0_g1_i3	1.45333	5.57793e-06
TRINITY_DN40130_c0_g1_i1	5.02335	5.61907e-06
TRINITY_DN814_c0_g1_i1	-1.45155	5.62789e-06
TRINITY_DN9289_c0_g1_i1	2.15062	5.66789e-06
TRINITY_DN14636_c0_g1_i2	4.15357	5.71191e-06
TRINITY_DN6114_c0_g1_i1	5.05024	5.71191e-06
TRINITY_DN23586_c0_g1_i15	2.69488	5.71465e-06
TRINITY_DN15875_c0_g1_i4	2.00428	5.75036e-06
TRINITY_DN11808_c0_g1_i1	4.13655	5.76741e-06
TRINITY_DN14480_c0_g1_i2	2.02874	5.79315e-06
TRINITY_DN21846_c1_g1_i1	4.0417	5.82256e-06
TRINITY_DN15787_c0_g1_i1	4.32949	5.82503e-06
TRINITY_DN10158_c0_g1_i1	2.58111	5.87277e-06
TRINITY_DN16209_c0_g1_i1	4.06618	5.88239e-06
TRINITY_DN21795_c0_g1_i1	3.16279	5.9271e-06
TRINITY_DN8195_c0_g1_i1	1.66224	5.9271e-06
TRINITY_DN21624_c0_g1_i1	3.04616	5.99285e-06
TRINITY_DN22863_c0_g1_i1	1.32975	6.05697e-06
TRINITY_DN14082_c0_g1_i2	1.81297	6.12947e-06
TRINITY_DN17276_c0_g2_i1	1.48843	6.15061e-06
TRINITY_DN21830_c0_g1_i3	1.72652	6.15721e-06
TRINITY_DN23539_c0_g1_i3	2.65643	6.18546e-06
TRINITY_DN17276_c0_g3_i2	1.3172	6.19521e-06
TRINITY_DN21485_c0_g2_i1	6.35275	6.2139e-06
TRINITY_DN16453_c0_g1_i1	4.31835	6.28039e-06
TRINITY_DN20007_c0_g1_i1	1.73858	6.31353e-06
TRINITY_DN7908_c0_g1_i2	2.70526	6.31353e-06
TRINITY_DN21149_c0_g1_i1	3.45189	6.33378e-06
TRINITY_DN13914_c0_g1_i1	-2.37522	6.36898e-06
TRINITY_DN13543_c0_g1_i1	3.99849	6.40866e-06
TRINITY_DN440_c0_g1_i2	5.79953	6.40866e-06
TRINITY_DN9142_c0_g1_i1	2.76915	6.40866e-06
TRINITY_DN15942_c0_g1_i1	4.02326	6.49851e-06
TRINITY_DN16941_c0_g2_i1	2.1817	6.50792e-06
TRINITY_DN9794_c0_g1_i1	4.54584	6.50792e-06
TRINITY_DN2918_c0_g1_i1	2.0751	6.55096e-06
TRINITY_DN1656_c0_g1_i1	3.56235	6.58899e-06
TRINITY_DN21364_c0_g1_i2	1.56754	6.58899e-06
TRINITY_DN660_c0_g1_i1	5.84734	6.67447e-06
TRINITY_DN22278_c0_g1_i3	1.70508	6.68289e-06
TRINITY_DN14247_c0_g1_i1	2.78954	6.68839e-06
TRINITY_DN19194_c0_g1_i1	2.85464	6.96211e-06
TRINITY_DN46241_c0_g1_i1	3.20519	6.97907e-06
TRINITY_DN16879_c0_g1_i1	1.6765	7.11259e-06
TRINITY_DN23571_c0_g1_i4	4.2855	7.1744e-06
TRINITY_DN9640_c0_g1_i1	4.9973	7.22211e-06
TRINITY_DN22964_c0_g2_i1	5.54592	7.30357e-06
TRINITY_DN20989_c0_g1_i1	2.1948	7.38097e-06
TRINITY_DN43974_c0_g1_i1	-1.24221	7.42161e-06
TRINITY_DN18477_c0_g1_i2	4.66658	7.47014e-06
TRINITY_DN17369_c1_g2_i1	2.09383	7.50495e-06
TRINITY_DN24589_c0_g1_i1	4.08658	7.6547e-06
TRINITY_DN12069_c0_g1_i1	3.31383	7.76221e-06
TRINITY_DN3708_c0_g1_i2	4.49184	7.87404e-06
TRINITY_DN13549_c0_g1_i4	3.04399	7.93102e-06
TRINITY_DN18069_c0_g1_i3	1.38585	7.94052e-06
TRINITY_DN2868_c0_g1_i1	1.36679	7.98876e-06
TRINITY_DN3177_c0_g1_i1	3.51973	8.10661e-06
TRINITY_DN4389_c0_g1_i1	2.05437	8.12944e-06
TRINITY_DN3225_c0_g1_i1	6.96715	8.23186e-06
TRINITY_DN9843_c0_g1_i1	1.49839	8.26758e-06
TRINITY_DN42930_c0_g1_i1	6.48495	8.38778e-06
TRINITY_DN15031_c1_g1_i1	2.36814	8.38789e-06
TRINITY_DN22739_c0_g1_i3	1.8273	8.42163e-06
TRINITY_DN19203_c0_g2_i1	2.89036	8.45404e-06
TRINITY_DN20019_c0_g1_i1	4.16412	8.46833e-06
TRINITY_DN13825_c0_g1_i1	2.09664	8.54256e-06
TRINITY_DN19975_c0_g1_i1	2.15327	8.54663e-06
TRINITY_DN4527_c0_g1_i2	4.323	8.56472e-06
TRINITY_DN16800_c0_g1_i7	2.33186	8.57184e-06
TRINITY_DN17299_c0_g1_i12	2.98942	8.57543e-06
TRINITY_DN11555_c0_g1_i1	3.4676	8.63793e-06
TRINITY_DN19404_c0_g1_i1	2.4147	8.64156e-06
TRINITY_DN14729_c0_g1_i3	1.49198	8.66634e-06
TRINITY_DN23831_c0_g1_i4	-1.52564	8.764e-06
TRINITY_DN12369_c1_g1_i1	4.14339	8.78511e-06
TRINITY_DN18923_c0_g1_i1	3.10984	8.83851e-06
TRINITY_DN23781_c0_g2_i1	2.18008	8.83851e-06
TRINITY_DN4214_c0_g1_i1	3.05309	8.83851e-06
TRINITY_DN8681_c0_g1_i2	1.43764	8.83851e-06
TRINITY_DN19497_c0_g1_i3	1.35365	8.87557e-06
TRINITY_DN13205_c0_g1_i1	4.14098	9.01527e-06
TRINITY_DN22122_c0_g1_i2	2.97501	9.07992e-06
TRINITY_DN24034_c0_g1_i1	1.7023	9.18996e-06
TRINITY_DN11964_c0_g1_i1	2.62143	9.27067e-06
TRINITY_DN22729_c0_g1_i1	3.15983	9.47822e-06
TRINITY_DN24077_c2_g3_i12	1.35136	9.52063e-06
TRINITY_DN18531_c0_g1_i8	2.24272	9.65681e-06
TRINITY_DN22402_c1_g3_i3	3.91913	9.72525e-06
TRINITY_DN18522_c0_g1_i2	1.87909	9.75354e-06
TRINITY_DN15066_c0_g1_i1	1.91191	9.81013e-06
TRINITY_DN19743_c0_g1_i1	2.96292	9.85642e-06
TRINITY_DN23126_c1_g2_i1	5.66598	9.85963e-06
TRINITY_DN12924_c0_g1_i1	3.61384	1.00158e-05
TRINITY_DN12693_c0_g1_i3	2.26527	1.00303e-05
TRINITY_DN18543_c0_g1_i1	2.34411	1.00303e-05
TRINITY_DN23675_c0_g1_i5	2.57691	1.00704e-05
TRINITY_DN22452_c0_g4_i1	1.95866	1.01341e-05
TRINITY_DN19217_c0_g1_i1	1.45433	1.01379e-05
TRINITY_DN23862_c2_g6_i1	2.76552	1.01527e-05
TRINITY_DN23139_c0_g1_i1	2.80736	1.02969e-05
TRINITY_DN23357_c1_g1_i1	3.90555	1.03387e-05
TRINITY_DN3429_c0_g1_i1	3.55172	1.0466e-05
TRINITY_DN21160_c1_g1_i2	1.40653	1.04703e-05
TRINITY_DN1672_c0_g1_i1	-2.0651	1.04926e-05
TRINITY_DN15635_c0_g1_i1	1.77067	1.05692e-05
TRINITY_DN6404_c0_g1_i1	2.22461	1.05693e-05
TRINITY_DN23191_c0_g1_i2	2.08676	1.06123e-05
TRINITY_DN11522_c0_g1_i1	1.44243	1.06846e-05
TRINITY_DN812_c0_g1_i1	4.49167	1.06958e-05
TRINITY_DN11963_c0_g1_i1	1.83573	1.07469e-05
TRINITY_DN2328_c0_g1_i1	5.84765	1.08414e-05
TRINITY_DN16030_c0_g1_i3	2.45323	1.0901e-05
TRINITY_DN20171_c0_g1_i2	5.14886	1.0901e-05
TRINITY_DN19173_c0_g1_i1	1.77564	1.11127e-05
TRINITY_DN3805_c0_g1_i1	2.94203	1.11243e-05
TRINITY_DN20796_c0_g1_i3	1.4196	1.11653e-05
TRINITY_DN23854_c0_g2_i1	1.72402	1.11653e-05
TRINITY_DN14834_c0_g1_i2	3.78515	1.11698e-05
TRINITY_DN15605_c0_g1_i2	1.69911	1.13313e-05
TRINITY_DN8037_c0_g1_i2	3.02051	1.13313e-05
TRINITY_DN12868_c0_g1_i1	2.34838	1.13545e-05
TRINITY_DN19715_c0_g1_i6	2.76234	1.1516e-05
TRINITY_DN23674_c1_g2_i1	3.26838	1.16125e-05
TRINITY_DN14153_c0_g1_i2	2.21938	1.1671e-05
TRINITY_DN19137_c0_g1_i1	2.33249	1.16723e-05
TRINITY_DN23095_c0_g1_i1	4.22813	1.17245e-05
TRINITY_DN4970_c0_g1_i1	4.58021	1.1787e-05
TRINITY_DN22460_c0_g1_i1	3.20365	1.19547e-05
TRINITY_DN41374_c0_g1_i1	-2.03109	1.19871e-05
TRINITY_DN9894_c0_g1_i1	3.18599	1.19871e-05
TRINITY_DN11883_c0_g1_i1	1.4184	1.20131e-05
TRINITY_DN17205_c0_g1_i2	4.39048	1.20131e-05
TRINITY_DN21009_c3_g1_i2	3.60023	1.20396e-05
TRINITY_DN17034_c0_g1_i1	3.5086	1.2227e-05
TRINITY_DN13683_c0_g1_i1	5.6244	1.2236e-05
TRINITY_DN14293_c0_g1_i1	2.35421	1.22533e-05
TRINITY_DN21544_c0_g1_i1	2.40059	1.22533e-05
TRINITY_DN22707_c0_g1_i3	2.30038	1.23104e-05
TRINITY_DN10624_c0_g1_i2	4.11239	1.24152e-05
TRINITY_DN18540_c0_g1_i1	1.42988	1.24967e-05
TRINITY_DN17889_c0_g1_i1	2.58615	1.25362e-05
TRINITY_DN10736_c0_g1_i1	2.51217	1.2606e-05
TRINITY_DN16157_c0_g1_i2	3.04244	1.26142e-05
TRINITY_DN23696_c3_g2_i1	2.24772	1.26663e-05
TRINITY_DN16303_c0_g1_i1	5.07333	1.27381e-05
TRINITY_DN5186_c0_g1_i1	1.74663	1.27381e-05
TRINITY_DN21696_c0_g1_i3	4.26136	1.27708e-05
TRINITY_DN8585_c0_g1_i2	2.90735	1.27708e-05
TRINITY_DN24608_c0_g1_i1	1.90586	1.28381e-05
TRINITY_DN2356_c0_g1_i2	2.61593	1.3027e-05
TRINITY_DN17862_c0_g1_i2	3.95895	1.30562e-05
TRINITY_DN18855_c0_g1_i1	3.36828	1.30826e-05
TRINITY_DN27252_c0_g1_i1	4.49817	1.32791e-05
TRINITY_DN14125_c0_g1_i2	2.0554	1.33857e-05
TRINITY_DN23202_c0_g1_i2	-1.83945	1.37007e-05
TRINITY_DN19747_c0_g1_i1	1.75605	1.37593e-05
TRINITY_DN12255_c0_g1_i1	5.12276	1.38267e-05
TRINITY_DN13953_c0_g1_i1	4.73024	1.39705e-05
TRINITY_DN1374_c0_g1_i1	1.48186	1.39781e-05
TRINITY_DN21778_c0_g2_i1	1.5823	1.39781e-05
TRINITY_DN41316_c0_g1_i1	1.56295	1.39857e-05
TRINITY_DN5405_c0_g1_i1	3.921	1.39857e-05
TRINITY_DN5125_c0_g1_i1	2.3117	1.42676e-05
TRINITY_DN15121_c0_g1_i3	1.96664	1.42841e-05
TRINITY_DN15261_c0_g1_i1	4.00281	1.42841e-05
TRINITY_DN4409_c0_g1_i1	2.17717	1.4373e-05
TRINITY_DN5827_c0_g1_i1	3.24153	1.44208e-05
TRINITY_DN5293_c0_g1_i1	1.79545	1.4488e-05
TRINITY_DN5706_c0_g1_i1	4.66606	1.4488e-05
TRINITY_DN23969_c1_g2_i1	3.13248	1.44915e-05
TRINITY_DN18558_c0_g2_i1	1.66411	1.45675e-05
TRINITY_DN23927_c0_g1_i7	5.18628	1.45675e-05
TRINITY_DN25147_c0_g1_i1	2.71302	1.45675e-05
TRINITY_DN12885_c0_g1_i1	3.58753	1.4678e-05
TRINITY_DN23691_c2_g7_i1	2.14702	1.47682e-05
TRINITY_DN1222_c0_g1_i1	5.91526	1.47817e-05
TRINITY_DN44222_c0_g1_i1	2.44866	1.48941e-05
TRINITY_DN45278_c0_g1_i1	4.15785	1.49982e-05
TRINITY_DN23584_c1_g1_i4	2.60584	1.51923e-05
TRINITY_DN6958_c0_g1_i1	3.10672	1.5249e-05
TRINITY_DN21900_c0_g1_i1	2.41393	1.52707e-05
TRINITY_DN12036_c0_g1_i1	4.89982	1.53342e-05
TRINITY_DN18292_c0_g1_i1	1.27884	1.53342e-05
TRINITY_DN13811_c0_g1_i2	1.2774	1.53791e-05
TRINITY_DN1071_c0_g1_i1	2.54389	1.54282e-05
TRINITY_DN22951_c1_g1_i12	2.08875	1.5507e-05
TRINITY_DN23836_c0_g1_i14	1.61268	1.5507e-05
TRINITY_DN18377_c0_g1_i1	3.7604	1.55895e-05
TRINITY_DN2786_c0_g1_i1	2.73266	1.55895e-05
TRINITY_DN31912_c0_g1_i1	4.06628	1.55895e-05
TRINITY_DN18577_c0_g1_i1	2.78409	1.57166e-05
TRINITY_DN23102_c1_g1_i7	1.14411	1.58048e-05
TRINITY_DN15290_c0_g1_i1	1.52147	1.58389e-05
TRINITY_DN23563_c1_g1_i3	1.65422	1.58389e-05
TRINITY_DN11754_c0_g1_i1	3.26125	1.58641e-05
TRINITY_DN24042_c1_g5_i3	1.32436	1.58883e-05
TRINITY_DN19686_c0_g1_i1	1.7403	1.59612e-05
TRINITY_DN24228_c0_g1_i1	2.65761	1.6097e-05
TRINITY_DN19203_c0_g1_i1	2.58271	1.61271e-05
TRINITY_DN17504_c0_g1_i1	4.19005	1.63394e-05
TRINITY_DN10965_c0_g1_i1	4.37001	1.63829e-05
TRINITY_DN21448_c0_g2_i4	2.02418	1.65602e-05
TRINITY_DN15549_c0_g2_i1	4.08141	1.65693e-05
TRINITY_DN19717_c0_g1_i4	1.78896	1.6744e-05
TRINITY_DN14544_c0_g1_i2	1.91093	1.6814e-05
TRINITY_DN24033_c0_g2_i1	1.96129	1.6814e-05
TRINITY_DN23470_c0_g2_i1	4.36878	1.68736e-05
TRINITY_DN15010_c0_g1_i2	1.35802	1.69746e-05
TRINITY_DN14225_c0_g1_i1	2.20567	1.7126e-05
TRINITY_DN8853_c0_g1_i2	2.77676	1.7126e-05
TRINITY_DN25253_c0_g1_i1	4.329	1.72591e-05
TRINITY_DN23146_c1_g1_i1	1.72058	1.7354e-05
TRINITY_DN9958_c0_g1_i1	2.67563	1.7354e-05
TRINITY_DN711_c0_g1_i2	2.7326	1.74214e-05
TRINITY_DN14962_c0_g1_i1	3.31602	1.77094e-05
TRINITY_DN21017_c0_g1_i1	2.24146	1.77094e-05
TRINITY_DN11992_c0_g1_i2	4.11444	1.77284e-05
TRINITY_DN4320_c0_g1_i1	1.92235	1.77566e-05
TRINITY_DN22613_c0_g1_i4	-1.39728	1.77593e-05
TRINITY_DN18752_c0_g2_i1	2.47978	1.77853e-05
TRINITY_DN21794_c0_g1_i1	1.34151	1.77853e-05
TRINITY_DN15938_c0_g1_i1	3.20085	1.81039e-05
TRINITY_DN12257_c0_g1_i1	2.92681	1.81643e-05
TRINITY_DN15577_c0_g1_i1	1.11478	1.81926e-05
TRINITY_DN11444_c0_g1_i1	2.55539	1.84609e-05
TRINITY_DN23515_c1_g1_i4	4.29824	1.84768e-05
TRINITY_DN16174_c0_g1_i2	1.23911	1.8487e-05
TRINITY_DN19761_c0_g1_i1	2.07617	1.85808e-05
TRINITY_DN14343_c0_g1_i1	2.22654	1.87393e-05
TRINITY_DN16113_c0_g1_i1	1.50807	1.8755e-05
TRINITY_DN20175_c0_g1_i1	1.32493	1.88492e-05
TRINITY_DN12555_c0_g1_i1	2.06747	1.90367e-05
TRINITY_DN12872_c0_g1_i2	5.13064	1.91244e-05
TRINITY_DN30791_c0_g1_i1	3.41348	1.91244e-05
TRINITY_DN9528_c0_g1_i1	1.92111	1.92145e-05
TRINITY_DN11899_c0_g1_i2	1.33848	1.92181e-05
TRINITY_DN18390_c0_g1_i2	2.89135	1.93875e-05
TRINITY_DN15649_c0_g1_i2	1.39593	1.97572e-05
TRINITY_DN16624_c0_g1_i3	1.44288	1.98065e-05
TRINITY_DN16432_c0_g1_i2	1.34733	1.98903e-05
TRINITY_DN21223_c0_g1_i1	1.6499	2.01532e-05
TRINITY_DN15647_c0_g1_i1	-2.29566	2.02691e-05
TRINITY_DN19276_c0_g1_i4	1.32539	2.02708e-05
TRINITY_DN23005_c1_g1_i1	2.67816	2.02765e-05
TRINITY_DN20266_c0_g1_i2	2.62447	2.0293e-05
TRINITY_DN20763_c0_g1_i3	1.45361	2.0293e-05
TRINITY_DN4269_c0_g1_i1	2.11068	2.03884e-05
TRINITY_DN23038_c0_g1_i1	1.9108	2.06507e-05
TRINITY_DN20936_c0_g1_i9	2.17335	2.07139e-05
TRINITY_DN21521_c0_g1_i1	4.62714	2.07139e-05
TRINITY_DN23215_c0_g1_i10	1.65835	2.07139e-05
TRINITY_DN12130_c0_g1_i5	1.68151	2.10544e-05
TRINITY_DN685_c0_g1_i1	4.78618	2.11781e-05
TRINITY_DN12748_c0_g1_i1	1.30209	2.12096e-05
TRINITY_DN6927_c0_g1_i1	4.46893	2.13379e-05
TRINITY_DN45300_c0_g1_i1	2.95048	2.14863e-05
TRINITY_DN11097_c0_g1_i1	3.55273	2.17386e-05
TRINITY_DN21865_c1_g2_i1	-1.165	2.17797e-05
TRINITY_DN28714_c0_g1_i1	2.45409	2.17797e-05
TRINITY_DN18189_c1_g1_i1	2.1062	2.1876e-05
TRINITY_DN17950_c0_g1_i1	3.75886	2.19777e-05
TRINITY_DN19364_c0_g1_i1	2.01041	2.19777e-05
TRINITY_DN25058_c0_g1_i1	2.21487	2.19777e-05
TRINITY_DN14923_c0_g1_i2	1.30989	2.20821e-05
TRINITY_DN20491_c0_g2_i2	2.00895	2.20821e-05
TRINITY_DN31028_c0_g1_i1	1.57901	2.20821e-05
TRINITY_DN2763_c0_g1_i2	5.89077	2.218e-05
TRINITY_DN18952_c0_g2_i1	1.41139	2.22107e-05
TRINITY_DN10620_c0_g1_i3	1.33203	2.22621e-05
TRINITY_DN19008_c0_g1_i1	3.02105	2.22621e-05
TRINITY_DN16021_c0_g1_i2	1.26105	2.23856e-05
TRINITY_DN20070_c0_g1_i1	3.1749	2.23856e-05
TRINITY_DN20599_c0_g1_i1	2.40087	2.23856e-05
TRINITY_DN9626_c0_g1_i2	3.69399	2.23888e-05
TRINITY_DN19940_c0_g1_i1	2.06956	2.25648e-05
TRINITY_DN4524_c0_g1_i1	3.75659	2.30492e-05
TRINITY_DN11715_c0_g1_i2	2.58114	2.31299e-05
TRINITY_DN16275_c0_g1_i2	1.23823	2.3184e-05
TRINITY_DN18221_c0_g1_i5	1.79475	2.33931e-05
TRINITY_DN14458_c0_g1_i1	2.28326	2.35412e-05
TRINITY_DN11902_c0_g1_i3	2.75133	2.36276e-05
TRINITY_DN22468_c0_g1_i3	2.289	2.36276e-05
TRINITY_DN20247_c0_g1_i1	-2.59434	2.37491e-05
TRINITY_DN40579_c0_g1_i1	2.72421	2.41419e-05
TRINITY_DN19409_c0_g3_i1	1.8304	2.45648e-05
TRINITY_DN8645_c0_g1_i1	3.40426	2.46299e-05
TRINITY_DN23699_c0_g1_i8	1.21102	2.48632e-05
TRINITY_DN13127_c0_g1_i1	4.10016	2.50462e-05
TRINITY_DN20404_c1_g1_i2	1.40248	2.51059e-05
TRINITY_DN23363_c0_g1_i1	1.66202	2.51059e-05
TRINITY_DN23769_c0_g1_i1	1.1396	2.5214e-05
TRINITY_DN19855_c0_g1_i1	2.28822	2.52869e-05
TRINITY_DN10376_c0_g2_i1	1.55337	2.54168e-05
TRINITY_DN16016_c0_g1_i1	2.11984	2.54861e-05
TRINITY_DN12894_c0_g1_i4	1.12274	2.56479e-05
TRINITY_DN23041_c0_g1_i1	1.77823	2.57764e-05
TRINITY_DN20348_c0_g1_i1	2.91793	2.58864e-05
TRINITY_DN20289_c0_g1_i2	1.71174	2.62688e-05
TRINITY_DN10143_c0_g1_i2	1.38046	2.64332e-05
TRINITY_DN21836_c0_g1_i3	2.63894	2.65247e-05
TRINITY_DN23921_c0_g2_i1	3.56532	2.65512e-05
TRINITY_DN16166_c0_g1_i1	-1.20714	2.6595e-05
TRINITY_DN23874_c0_g1_i2	1.29891	2.71895e-05
TRINITY_DN14488_c0_g1_i1	1.97563	2.72175e-05
TRINITY_DN15458_c0_g1_i4	1.26835	2.72488e-05
TRINITY_DN23045_c1_g1_i9	1.21909	2.74926e-05
TRINITY_DN17303_c0_g1_i1	2.48987	2.75223e-05
TRINITY_DN21827_c0_g2_i1	1.7899	2.77099e-05
TRINITY_DN4432_c0_g1_i1	1.89575	2.874e-05
TRINITY_DN11665_c0_g1_i2	3.91968	2.89029e-05
TRINITY_DN15640_c0_g1_i5	1.20224	2.93279e-05
TRINITY_DN15996_c0_g1_i1	1.09802	2.93351e-05
TRINITY_DN22476_c0_g1_i1	1.04358	2.93351e-05
TRINITY_DN12420_c0_g1_i1	-1.32443	2.95947e-05
TRINITY_DN34396_c0_g1_i1	1.93195	2.97867e-05
TRINITY_DN15850_c1_g1_i1	3.2131	2.9982e-05
TRINITY_DN21445_c0_g1_i1	1.28047	3.01602e-05
TRINITY_DN21637_c0_g1_i2	1.2414	3.02375e-05
TRINITY_DN13812_c0_g1_i1	2.91694	3.02843e-05
TRINITY_DN17880_c0_g1_i5	2.09103	3.02843e-05
TRINITY_DN8123_c0_g1_i3	4.86892	3.02843e-05
TRINITY_DN25129_c0_g1_i1	1.74538	3.04633e-05
TRINITY_DN14485_c0_g1_i1	1.20187	3.06963e-05
TRINITY_DN45675_c0_g1_i1	2.50051	3.09707e-05
TRINITY_DN20648_c0_g1_i1	3.85554	3.10309e-05
TRINITY_DN20792_c0_g1_i1	1.38797	3.14229e-05
TRINITY_DN24087_c3_g1_i1	2.99978	3.14664e-05
TRINITY_DN44467_c0_g1_i1	1.64399	3.15304e-05
TRINITY_DN17367_c0_g1_i5	1.50844	3.19435e-05
TRINITY_DN21941_c0_g1_i15	-1.34654	3.20444e-05
TRINITY_DN12290_c0_g1_i1	1.46738	3.20774e-05
TRINITY_DN22176_c0_g1_i1	2.86621	3.20774e-05
TRINITY_DN21605_c0_g1_i1	2.72203	3.21446e-05
TRINITY_DN13029_c0_g1_i2	3.70968	3.21573e-05
TRINITY_DN20978_c0_g2_i1	1.50312	3.24823e-05
TRINITY_DN17621_c0_g1_i2	1.20482	3.25632e-05
TRINITY_DN11967_c0_g1_i2	1.25191	3.26433e-05
TRINITY_DN24201_c0_g1_i1	1.88092	3.27404e-05
TRINITY_DN40622_c0_g1_i1	1.39598	3.32013e-05
TRINITY_DN13956_c0_g1_i1	1.35011	3.32311e-05
TRINITY_DN18750_c0_g1_i1	1.84449	3.33931e-05
TRINITY_DN18102_c0_g1_i2	4.74551	3.34466e-05
TRINITY_DN15459_c0_g1_i2	2.81321	3.36925e-05
TRINITY_DN20941_c0_g1_i2	1.73074	3.37897e-05
TRINITY_DN20849_c0_g1_i3	2.34748	3.41516e-05
TRINITY_DN14777_c0_g1_i2	1.56062	3.43458e-05
TRINITY_DN17219_c0_g1_i1	2.53277	3.43683e-05
TRINITY_DN17846_c0_g1_i1	1.09908	3.43683e-05
TRINITY_DN20079_c0_g1_i1	1.49368	3.47359e-05
TRINITY_DN22698_c0_g1_i1	1.23569	3.48654e-05
TRINITY_DN14399_c0_g1_i2	2.62671	3.48792e-05
TRINITY_DN20698_c0_g1_i2	2.26964	3.49096e-05
TRINITY_DN22445_c0_g1_i4	1.38485	3.49393e-05
TRINITY_DN22465_c0_g1_i1	-1.33615	3.50596e-05
TRINITY_DN3933_c0_g1_i1	4.16882	3.52075e-05
TRINITY_DN43642_c0_g1_i1	2.43321	3.52192e-05
TRINITY_DN18784_c0_g1_i1	-2.88651	3.56893e-05
TRINITY_DN7938_c0_g1_i1	1.23545	3.59964e-05
TRINITY_DN23502_c0_g1_i2	1.23886	3.63739e-05
TRINITY_DN20446_c2_g1_i1	1.49791	3.64273e-05
TRINITY_DN23777_c0_g1_i4	4.16784	3.64273e-05
TRINITY_DN25975_c0_g1_i1	2.06132	3.65339e-05
TRINITY_DN8089_c0_g1_i2	1.08797	3.65978e-05
TRINITY_DN41767_c0_g1_i1	4.93959	3.67453e-05
TRINITY_DN8887_c0_g1_i1	1.47744	3.68834e-05
TRINITY_DN20531_c0_g1_i2	3.39758	3.74142e-05
TRINITY_DN23616_c0_g1_i13	1.71332	3.74142e-05
TRINITY_DN11452_c1_g1_i1	1.8516	3.77827e-05
TRINITY_DN12963_c0_g1_i1	1.43462	3.77957e-05
TRINITY_DN22638_c0_g1_i3	-1.62363	3.77957e-05
TRINITY_DN7883_c0_g1_i2	2.71792	3.77957e-05
TRINITY_DN13594_c0_g1_i2	-1.80872	3.83903e-05
TRINITY_DN24458_c0_g1_i1	1.54531	3.84101e-05
TRINITY_DN23425_c0_g1_i1	-1.26828	3.84392e-05
TRINITY_DN26743_c0_g1_i1	1.17238	3.90254e-05
TRINITY_DN23365_c0_g1_i1	1.8454	3.92898e-05
TRINITY_DN16120_c0_g1_i2	2.38266	3.93858e-05
TRINITY_DN11777_c0_g1_i6	1.14313	3.96086e-05
TRINITY_DN16361_c0_g2_i2	3.32784	3.96948e-05
TRINITY_DN22661_c1_g2_i1	2.65665	3.98258e-05
TRINITY_DN17072_c0_g2_i1	1.30158	3.98985e-05
TRINITY_DN20829_c0_g1_i3	1.53949	3.98985e-05
TRINITY_DN11876_c0_g1_i1	1.63923	3.99577e-05
TRINITY_DN15262_c0_g1_i1	3.06787	3.99577e-05
TRINITY_DN18097_c1_g2_i1	2.41716	3.99577e-05
TRINITY_DN22474_c0_g1_i2	-1.46916	3.99577e-05
TRINITY_DN23889_c0_g1_i2	3.67769	3.99577e-05
TRINITY_DN20348_c0_g2_i3	3.25807	3.99988e-05
TRINITY_DN16308_c0_g1_i3	1.81124	4.00245e-05
TRINITY_DN23288_c0_g1_i4	1.75956	4.02389e-05
TRINITY_DN23194_c0_g1_i2	-1.82966	4.0771e-05
TRINITY_DN22661_c1_g1_i3	2.14842	4.10993e-05
TRINITY_DN16947_c0_g1_i1	4.19117	4.13034e-05
TRINITY_DN22800_c0_g1_i4	-2.37647	4.1547e-05
TRINITY_DN21080_c0_g1_i1	1.30413	4.15591e-05
TRINITY_DN41951_c0_g1_i1	1.56598	4.17052e-05
TRINITY_DN21429_c1_g2_i2	1.76917	4.23417e-05
TRINITY_DN21111_c0_g1_i2	5.16839	4.28948e-05
TRINITY_DN12937_c0_g1_i1	3.35367	4.31786e-05
TRINITY_DN8849_c0_g1_i1	3.79876	4.32861e-05
TRINITY_DN18627_c0_g1_i1	1.06432	4.33128e-05
TRINITY_DN16211_c0_g1_i1	1.48515	4.35281e-05
TRINITY_DN28947_c0_g1_i1	2.50878	4.35566e-05
TRINITY_DN24683_c0_g1_i1	2.33877	4.36305e-05
TRINITY_DN16336_c0_g1_i3	3.36881	4.3699e-05
TRINITY_DN12372_c0_g1_i2	1.37494	4.41964e-05
TRINITY_DN22367_c0_g1_i5	1.12637	4.45374e-05
TRINITY_DN22723_c0_g1_i1	-1.81813	4.45374e-05
TRINITY_DN14745_c0_g1_i4	1.27405	4.46213e-05
TRINITY_DN20459_c0_g1_i1	2.80504	4.47758e-05
TRINITY_DN16887_c0_g2_i1	2.91948	4.4944e-05
TRINITY_DN12408_c0_g1_i1	-1.23879	4.50483e-05
TRINITY_DN24669_c0_g1_i1	1.95691	4.50721e-05
TRINITY_DN23139_c0_g3_i1	2.4545	4.53574e-05
TRINITY_DN24324_c0_g1_i1	-2.78231	4.53574e-05
TRINITY_DN14032_c0_g1_i2	2.43275	4.54943e-05
TRINITY_DN23061_c1_g1_i8	1.51716	4.55127e-05
TRINITY_DN23644_c0_g1_i3	-1.82945	4.56311e-05
TRINITY_DN22609_c1_g1_i1	1.57811	4.58948e-05
TRINITY_DN19636_c0_g1_i1	1.68651	4.59083e-05
TRINITY_DN22354_c0_g1_i4	-1.18907	4.62027e-05
TRINITY_DN20237_c0_g1_i4	1.62716	4.65711e-05
TRINITY_DN22872_c1_g1_i11	2.01766	4.66445e-05
TRINITY_DN13495_c0_g1_i1	3.11598	4.70438e-05
TRINITY_DN19608_c0_g1_i1	1.76912	4.71425e-05
TRINITY_DN16355_c0_g1_i1	1.42665	4.7193e-05
TRINITY_DN8922_c0_g1_i2	2.69944	4.7193e-05
TRINITY_DN18950_c0_g1_i1	-2.15215	4.72502e-05
TRINITY_DN9966_c0_g1_i1	4.97595	4.72502e-05
TRINITY_DN17632_c0_g1_i2	1.40503	4.77231e-05
TRINITY_DN26420_c0_g1_i1	-2.60208	4.83761e-05
TRINITY_DN21684_c0_g1_i8	1.46139	4.87343e-05
TRINITY_DN8307_c0_g1_i2	1.41454	4.87343e-05
TRINITY_DN21652_c0_g1_i1	1.19817	4.89883e-05
TRINITY_DN17155_c0_g1_i1	1.71169	4.90193e-05
TRINITY_DN20261_c0_g1_i2	2.05152	4.91305e-05
TRINITY_DN9451_c0_g1_i1	-1.24329	4.91658e-05
TRINITY_DN16827_c0_g1_i1	1.65981	4.93058e-05
TRINITY_DN20091_c0_g1_i6	1.34594	4.9368e-05
TRINITY_DN848_c0_g1_i1	1.88892	5.02581e-05
TRINITY_DN22823_c0_g1_i7	2.87129	5.03326e-05
TRINITY_DN14262_c0_g1_i1	3.03929	5.03883e-05
TRINITY_DN23503_c0_g1_i4	1.47197	5.03883e-05
TRINITY_DN11182_c0_g1_i2	1.06864	5.06288e-05
TRINITY_DN10729_c0_g1_i2	2.88446	5.07287e-05
TRINITY_DN25111_c0_g1_i1	5.11688	5.07794e-05
TRINITY_DN15244_c0_g2_i2	1.77061	5.10249e-05
TRINITY_DN18303_c0_g1_i1	3.68317	5.10906e-05
TRINITY_DN23688_c0_g1_i6	2.27768	5.10906e-05
TRINITY_DN25334_c0_g1_i1	-1.73579	5.12902e-05
TRINITY_DN23633_c0_g1_i13	1.14465	5.14633e-05
TRINITY_DN22151_c0_g1_i1	2.5955	5.18383e-05
TRINITY_DN5268_c0_g1_i1	1.92264	5.22459e-05
TRINITY_DN23006_c0_g1_i1	-1.57906	5.24378e-05
TRINITY_DN40566_c0_g1_i1	1.38072	5.27131e-05
TRINITY_DN22039_c0_g1_i2	2.90462	5.29437e-05
TRINITY_DN23658_c0_g2_i2	2.63918	5.29437e-05
TRINITY_DN14877_c0_g1_i1	2.62807	5.32289e-05
TRINITY_DN23694_c0_g1_i3	1.8139	5.32289e-05
TRINITY_DN17552_c0_g1_i3	-1.31499	5.33578e-05
TRINITY_DN45820_c0_g1_i1	2.13242	5.33578e-05
TRINITY_DN16499_c1_g1_i1	2.42581	5.35588e-05
TRINITY_DN23233_c0_g1_i8	-1.08786	5.35588e-05
TRINITY_DN18566_c0_g1_i5	1.3571	5.385e-05
TRINITY_DN23071_c1_g1_i1	2.27415	5.39648e-05
TRINITY_DN17216_c0_g1_i1	2.32993	5.40192e-05
TRINITY_DN40872_c0_g1_i1	1.00034	5.43461e-05
TRINITY_DN17854_c0_g1_i1	1.39027	5.46839e-05
TRINITY_DN22787_c1_g1_i2	1.15291	5.48161e-05
TRINITY_DN3519_c0_g1_i1	1.45098	5.48516e-05
TRINITY_DN16109_c0_g1_i1	3.75606	5.48922e-05
TRINITY_DN17682_c0_g1_i1	2.12758	5.49152e-05
TRINITY_DN20439_c1_g1_i1	2.10656	5.53491e-05
TRINITY_DN8586_c0_g1_i2	1.22501	5.54861e-05
TRINITY_DN21361_c0_g1_i5	1.52391	5.56313e-05
TRINITY_DN21955_c0_g1_i1	1.70977	5.56325e-05
TRINITY_DN20663_c0_g1_i10	1.93246	5.58159e-05
TRINITY_DN22156_c0_g1_i3	3.04258	5.59139e-05
TRINITY_DN720_c0_g1_i1	2.55661	5.59767e-05
TRINITY_DN14806_c0_g1_i1	3.39477	5.59979e-05
TRINITY_DN14811_c0_g1_i1	2.27177	5.61155e-05
TRINITY_DN19664_c0_g1_i4	1.41061	5.62838e-05
TRINITY_DN11526_c0_g1_i1	1.14959	5.63857e-05
TRINITY_DN11861_c0_g1_i1	-1.02746	5.63857e-05
TRINITY_DN14653_c0_g1_i1	4.00108	5.63963e-05
TRINITY_DN13748_c0_g1_i1	1.87532	5.63971e-05
TRINITY_DN20065_c0_g1_i2	-1.23825	5.66389e-05
TRINITY_DN12100_c0_g2_i1	2.78427	5.70456e-05
TRINITY_DN17716_c1_g1_i1	1.28872	5.70456e-05
TRINITY_DN2079_c0_g1_i1	3.81248	5.70531e-05
TRINITY_DN10547_c0_g1_i1	1.24892	5.74027e-05
TRINITY_DN18097_c0_g1_i1	3.04118	5.74039e-05
TRINITY_DN17792_c0_g1_i1	-1.42894	5.75908e-05
TRINITY_DN23493_c2_g1_i4	-1.05042	5.75908e-05
TRINITY_DN14616_c0_g1_i3	-1.32337	5.76026e-05
TRINITY_DN41352_c0_g1_i1	1.85396	5.76026e-05
TRINITY_DN13808_c0_g1_i1	1.36207	5.76949e-05
TRINITY_DN18524_c0_g1_i3	1.46107	5.77431e-05
TRINITY_DN15384_c0_g2_i1	1.27019	5.78289e-05
TRINITY_DN7918_c0_g1_i2	2.68901	5.7977e-05
TRINITY_DN15314_c1_g1_i1	1.13757	5.80118e-05
TRINITY_DN14095_c0_g1_i1	-1.10946	5.86083e-05
TRINITY_DN16060_c0_g1_i1	1.18846	5.86388e-05
TRINITY_DN17695_c0_g1_i2	1.40179	5.88069e-05
TRINITY_DN17827_c0_g1_i1	1.69768	5.91486e-05
TRINITY_DN11871_c0_g1_i1	2.14876	5.93431e-05
TRINITY_DN22713_c1_g1_i1	-1.31768	5.97948e-05
TRINITY_DN12477_c0_g1_i1	1.1687	6.01068e-05
TRINITY_DN15850_c1_g2_i2	3.55338	6.01068e-05
TRINITY_DN22414_c0_g1_i5	1.30467	6.0436e-05
TRINITY_DN23703_c0_g2_i1	1.96488	6.06998e-05
TRINITY_DN19324_c0_g3_i2	2.70966	6.08218e-05
TRINITY_DN13668_c1_g1_i1	-1.0144	6.1616e-05
TRINITY_DN264_c0_g1_i1	1.20884	6.203e-05
TRINITY_DN14332_c0_g1_i2	1.54733	6.21196e-05
TRINITY_DN15566_c0_g1_i1	-1.38315	6.21353e-05
TRINITY_DN22006_c0_g1_i2	1.56001	6.21838e-05
TRINITY_DN18067_c0_g1_i5	2.20673	6.23529e-05
TRINITY_DN9265_c0_g1_i1	1.54005	6.24821e-05
TRINITY_DN15647_c1_g2_i1	1.83971	6.26538e-05
TRINITY_DN21004_c0_g1_i1	3.45298	6.27682e-05
TRINITY_DN22262_c0_g1_i2	1.23122	6.35741e-05
TRINITY_DN12768_c0_g1_i2	2.0632	6.40505e-05
TRINITY_DN8460_c0_g1_i1	1.8325	6.41403e-05
TRINITY_DN16900_c0_g1_i1	-1.65325	6.42447e-05
TRINITY_DN20194_c0_g1_i1	1.33592	6.44665e-05
TRINITY_DN19658_c0_g1_i2	1.01368	6.44711e-05
TRINITY_DN19528_c0_g1_i1	2.60843	6.45159e-05
TRINITY_DN23795_c0_g1_i2	1.53694	6.45196e-05
TRINITY_DN23864_c0_g1_i9	1.06291	6.46037e-05
TRINITY_DN21897_c0_g1_i1	1.48587	6.48493e-05
TRINITY_DN21625_c0_g1_i1	1.32761	6.5082e-05
TRINITY_DN22626_c0_g3_i1	1.2504	6.59385e-05
TRINITY_DN5192_c0_g1_i1	1.142	6.59385e-05
TRINITY_DN15874_c0_g1_i3	3.59898	6.60891e-05
TRINITY_DN15424_c0_g1_i2	2.81981	6.62193e-05
TRINITY_DN6232_c0_g1_i1	1.10645	6.67758e-05
TRINITY_DN633_c0_g1_i1	1.81705	6.69416e-05
TRINITY_DN21263_c0_g1_i1	1.10498	6.72348e-05
TRINITY_DN12135_c0_g1_i2	1.71242	6.73051e-05
TRINITY_DN18096_c0_g1_i1	4.54882	6.75224e-05
TRINITY_DN23788_c0_g1_i4	4.35346	6.82934e-05
TRINITY_DN41203_c0_g1_i1	-1.43464	6.82934e-05
TRINITY_DN14996_c0_g1_i2	1.3051	6.9178e-05
TRINITY_DN21320_c0_g1_i1	3.56049	6.92953e-05
TRINITY_DN22501_c0_g1_i3	-2.03866	6.92953e-05
TRINITY_DN22626_c0_g2_i1	1.29436	6.92953e-05
TRINITY_DN21842_c0_g1_i1	1.64261	6.96547e-05
TRINITY_DN20850_c0_g1_i2	1.57523	6.97219e-05
TRINITY_DN14786_c0_g1_i2	-2.26679	7.00764e-05
TRINITY_DN20982_c0_g1_i1	2.10339	7.00764e-05
TRINITY_DN22719_c0_g1_i1	3.36856	7.01519e-05
TRINITY_DN9087_c0_g2_i2	1.21382	7.07552e-05
TRINITY_DN16888_c0_g1_i1	2.21498	7.10204e-05
TRINITY_DN541_c0_g1_i1	1.03034	7.1078e-05
TRINITY_DN17481_c0_g1_i1	1.4548	7.14042e-05
TRINITY_DN42010_c0_g1_i1	1.55917	7.1805e-05
TRINITY_DN16508_c0_g1_i1	2.24041	7.20102e-05
TRINITY_DN22730_c2_g1_i2	1.07746	7.2344e-05
TRINITY_DN29142_c0_g1_i1	1.88667	7.23926e-05
TRINITY_DN7637_c0_g1_i1	1.48809	7.25102e-05
TRINITY_DN13025_c0_g1_i2	1.40095	7.25352e-05
TRINITY_DN18484_c1_g1_i3	-0.972363	7.25352e-05
TRINITY_DN21343_c0_g1_i1	1.68135	7.25352e-05
TRINITY_DN16435_c0_g1_i1	2.0879	7.29236e-05
TRINITY_DN13680_c0_g1_i1	2.25077	7.3441e-05
TRINITY_DN22575_c1_g1_i4	-1.36801	7.39346e-05
TRINITY_DN17221_c0_g1_i2	2.05331	7.39473e-05
TRINITY_DN23474_c0_g1_i3	2.04356	7.40176e-05
TRINITY_DN24087_c3_g2_i6	2.94369	7.40176e-05
TRINITY_DN20240_c0_g1_i3	-1.05289	7.40671e-05
TRINITY_DN22438_c3_g1_i4	1.20711	7.42408e-05
TRINITY_DN21466_c0_g1_i1	2.30843	7.45821e-05
TRINITY_DN3859_c0_g1_i1	2.88023	7.47342e-05
TRINITY_DN19518_c0_g1_i1	1.50609	7.49743e-05
TRINITY_DN13701_c0_g2_i1	1.22641	7.55797e-05
TRINITY_DN22766_c0_g2_i1	-1.09847	7.56764e-05
TRINITY_DN18253_c0_g1_i1	2.02234	7.59057e-05
TRINITY_DN22777_c0_g1_i2	-1.73852	7.61058e-05
TRINITY_DN24441_c0_g1_i1	-1.68945	7.61058e-05
TRINITY_DN10948_c0_g1_i1	1.45575	7.61273e-05
TRINITY_DN11628_c0_g1_i1	1.26877	7.61273e-05
TRINITY_DN15290_c0_g2_i2	1.31526	7.61273e-05
TRINITY_DN17483_c0_g1_i1	3.27022	7.61273e-05
TRINITY_DN15786_c0_g1_i1	1.49855	7.66975e-05
TRINITY_DN4120_c0_g1_i1	2.61261	7.73575e-05
TRINITY_DN21128_c0_g1_i3	-1.45804	7.794e-05
TRINITY_DN5091_c0_g1_i1	-1.78909	7.794e-05
TRINITY_DN20410_c1_g1_i3	3.24266	7.81493e-05
TRINITY_DN21187_c0_g1_i1	1.67942	7.83385e-05
TRINITY_DN8490_c0_g1_i1	2.98527	7.84194e-05
TRINITY_DN23141_c1_g2_i1	1.14718	7.84537e-05
TRINITY_DN23550_c0_g1_i7	-1.91086	7.84537e-05
TRINITY_DN12121_c0_g1_i5	2.18982	7.86022e-05
TRINITY_DN22196_c0_g1_i4	1.38958	7.86341e-05
TRINITY_DN12626_c1_g1_i2	1.40938	7.87286e-05
TRINITY_DN18845_c0_g1_i1	1.43074	7.89696e-05
TRINITY_DN7882_c0_g1_i1	1.44116	7.97216e-05
TRINITY_DN41229_c0_g1_i1	1.21002	7.98464e-05
TRINITY_DN19563_c0_g1_i1	1.80719	8.04687e-05
TRINITY_DN4672_c0_g1_i1	-2.49762	8.06853e-05
TRINITY_DN20105_c0_g1_i1	1.09463	8.08493e-05
TRINITY_DN8004_c0_g1_i1	1.23588	8.091e-05
TRINITY_DN6812_c0_g1_i1	1.19211	8.09887e-05
TRINITY_DN7966_c0_g1_i1	1.79744	8.12017e-05
TRINITY_DN20963_c0_g1_i5	1.10679	8.15113e-05
TRINITY_DN17977_c0_g1_i1	-1.14501	8.19416e-05
TRINITY_DN24077_c2_g2_i3	0.994254	8.19416e-05
TRINITY_DN17245_c0_g1_i1	1.65267	8.32714e-05
TRINITY_DN42581_c0_g1_i1	1.22397	8.34861e-05
TRINITY_DN51756_c0_g1_i1	1.50114	8.34861e-05
TRINITY_DN15314_c0_g1_i2	1.04574	8.35005e-05
TRINITY_DN22871_c0_g1_i1	1.84713	8.3551e-05
TRINITY_DN9846_c0_g1_i1	1.47803	8.40203e-05
TRINITY_DN21732_c1_g1_i2	-1.43983	8.40863e-05
TRINITY_DN19406_c0_g1_i1	1.37451	8.43198e-05
TRINITY_DN19638_c0_g1_i2	1.44814	8.43198e-05
TRINITY_DN2372_c0_g1_i1	5.39101	8.45207e-05
TRINITY_DN10878_c0_g1_i1	1.86833	8.49317e-05
TRINITY_DN8402_c0_g1_i2	2.41113	8.49317e-05
TRINITY_DN21147_c0_g1_i1	-1.0004	8.51807e-05
TRINITY_DN9696_c0_g1_i1	1.97361	8.52964e-05
TRINITY_DN20121_c0_g1_i1	1.01354	8.53757e-05
TRINITY_DN16000_c0_g1_i3	1.6119	8.57378e-05
TRINITY_DN7403_c0_g1_i1	1.06273	8.57378e-05
TRINITY_DN22223_c0_g1_i2	2.30646	8.62277e-05
TRINITY_DN17674_c0_g2_i1	1.12141	8.6812e-05
TRINITY_DN18644_c0_g1_i4	2.0494	8.69663e-05
TRINITY_DN22823_c0_g2_i1	2.46693	8.74872e-05
TRINITY_DN23409_c1_g1_i1	1.1747	8.74872e-05
TRINITY_DN17485_c0_g1_i1	-1.25664	8.7537e-05
TRINITY_DN17681_c0_g1_i1	2.069	8.78293e-05
TRINITY_DN14346_c0_g2_i1	1.20315	8.79056e-05
TRINITY_DN16479_c0_g1_i1	1.6268	8.80557e-05
TRINITY_DN17574_c0_g1_i1	1.27002	8.81944e-05
TRINITY_DN21200_c0_g1_i2	1.36598	8.86499e-05
TRINITY_DN23840_c2_g2_i3	4.11754	8.88807e-05
TRINITY_DN22897_c1_g2_i5	1.39499	8.90199e-05
TRINITY_DN41698_c0_g1_i1	1.36615	8.96097e-05
TRINITY_DN12976_c0_g1_i1	1.08961	8.98942e-05
TRINITY_DN2154_c0_g1_i1	2.73104	8.98942e-05
TRINITY_DN9049_c0_g1_i1	-2.19215	8.98942e-05
TRINITY_DN21289_c0_g1_i2	-1.33385	9.02587e-05
TRINITY_DN18790_c0_g1_i1	2.34376	9.03654e-05
TRINITY_DN21325_c0_g1_i12	-1.45156	9.03654e-05
TRINITY_DN15454_c0_g1_i1	-1.05153	9.04415e-05
TRINITY_DN22115_c0_g1_i3	-1.16694	9.05497e-05
TRINITY_DN20392_c0_g1_i3	1.72596	9.05824e-05
TRINITY_DN22371_c0_g1_i1	-1.64154	9.05824e-05
TRINITY_DN10939_c0_g1_i1	1.47807	9.0667e-05
TRINITY_DN13717_c0_g1_i1	1.07458	9.0667e-05
TRINITY_DN22542_c0_g1_i1	-1.46879	9.11693e-05
TRINITY_DN23895_c3_g1_i4	-1.55617	9.12272e-05
TRINITY_DN11578_c0_g1_i1	2.47638	9.12357e-05
TRINITY_DN13613_c0_g1_i1	4.00729	9.14899e-05
TRINITY_DN5224_c0_g1_i1	1.05799	9.18874e-05
TRINITY_DN22471_c0_g1_i5	1.76755	9.27688e-05
TRINITY_DN14274_c0_g1_i1	1.33528	9.28387e-05
TRINITY_DN20399_c0_g1_i4	-2.41162	9.29043e-05
TRINITY_DN21534_c0_g1_i2	2.34274	9.29127e-05
TRINITY_DN21294_c0_g1_i1	-1.50188	9.29745e-05
TRINITY_DN49201_c0_g1_i1	1.72054	9.43518e-05
TRINITY_DN17124_c0_g2_i1	0.983875	9.44689e-05
TRINITY_DN22235_c0_g1_i8	1.06512	9.50812e-05
TRINITY_DN17355_c0_g1_i3	-1.00614	9.56018e-05
TRINITY_DN22960_c0_g1_i1	1.26032	9.60539e-05
TRINITY_DN362_c0_g1_i1	2.80432	9.61909e-05
TRINITY_DN17697_c0_g1_i3	1.14963	9.73385e-05
TRINITY_DN12475_c0_g1_i2	1.53405	9.75093e-05
TRINITY_DN41474_c0_g1_i1	1.36047	9.83901e-05
TRINITY_DN14930_c0_g1_i2	3.35451	9.84094e-05
TRINITY_DN23995_c0_g2_i7	-1.30771	9.84094e-05
TRINITY_DN16642_c0_g1_i1	1.21853	9.86361e-05
TRINITY_DN18107_c0_g1_i9	-1.50864	9.90193e-05
TRINITY_DN3152_c0_g1_i1	1.47109	9.91682e-05
TRINITY_DN44341_c0_g1_i1	1.47952	9.97611e-05
TRINITY_DN18889_c0_g1_i1	1.54924	9.9886e-05
TRINITY_DN45433_c0_g1_i1	-2.74618	9.99341e-05
TRINITY_DN10358_c0_g1_i1	1.25993	9.9943e-05
TRINITY_DN21507_c0_g1_i1	-1.23518	0.000100089
TRINITY_DN7800_c0_g1_i1	1.10182	0.000100155
TRINITY_DN5629_c0_g1_i2	2.80679	0.000100622
TRINITY_DN23878_c2_g3_i1	1.46831	0.000100974
TRINITY_DN17437_c0_g1_i2	1.08054	0.000101118
TRINITY_DN10306_c0_g1_i1	1.31216	0.000101167
TRINITY_DN19322_c0_g1_i2	2.43463	0.000102389
TRINITY_DN19684_c0_g1_i3	0.942444	0.000102389
TRINITY_DN21249_c0_g1_i1	-1.79265	0.000102793
TRINITY_DN19892_c0_g1_i4	1.36751	0.000103091
TRINITY_DN11470_c0_g1_i1	2.764	0.000103981
TRINITY_DN20751_c0_g1_i4	1.21262	0.000104321
TRINITY_DN21131_c0_g1_i2	1.89618	0.000104519
TRINITY_DN25411_c0_g1_i1	2.11389	0.000104519
TRINITY_DN249_c0_g1_i1	1.2139	0.000104562
TRINITY_DN22035_c1_g1_i4	3.20041	0.000104583
TRINITY_DN7238_c0_g1_i1	1.22067	0.000105723
TRINITY_DN23305_c0_g1_i3	5.33175	0.000106043
TRINITY_DN8055_c0_g1_i1	-2.27141	0.000106603
TRINITY_DN3385_c0_g1_i1	2.2091	0.000106647
TRINITY_DN13882_c0_g1_i1	-1.50201	0.000107059
TRINITY_DN20340_c0_g1_i1	1.90114	0.000107888
TRINITY_DN10935_c0_g1_i1	1.08378	0.000108088
TRINITY_DN22130_c0_g1_i8	1.47417	0.000108314
TRINITY_DN20143_c0_g1_i1	2.08919	0.000108639
TRINITY_DN20071_c0_g1_i1	-1.44763	0.000109224
TRINITY_DN17722_c0_g1_i2	1.72958	0.000109458
TRINITY_DN22866_c0_g2_i7	1.67958	0.000109504
TRINITY_DN18888_c1_g1_i1	2.01193	0.000110495
TRINITY_DN21143_c1_g2_i4	1.44977	0.000110708
TRINITY_DN18778_c0_g1_i2	4.6694	0.000110998
TRINITY_DN23011_c2_g3_i4	0.926229	0.000111017
TRINITY_DN15094_c0_g1_i1	1.9776	0.000112405
TRINITY_DN25158_c0_g1_i1	-1.92845	0.000112405
TRINITY_DN12262_c0_g1_i2	1.5344	0.00011252
TRINITY_DN18692_c0_g1_i3	2.40643	0.000112667
TRINITY_DN13626_c0_g1_i1	-0.96608	0.000112689
TRINITY_DN23013_c0_g3_i2	0.982044	0.000112713
TRINITY_DN8137_c0_g1_i2	2.13182	0.000112803
TRINITY_DN19582_c0_g1_i1	-1.27046	0.000113001
TRINITY_DN44175_c0_g1_i1	1.63822	0.00011307
TRINITY_DN4861_c0_g1_i1	1.02987	0.000113173
TRINITY_DN18444_c0_g1_i1	2.92257	0.000113434
TRINITY_DN2350_c0_g1_i1	3.38131	0.000113728
TRINITY_DN41621_c0_g1_i1	2.72	0.000113728
TRINITY_DN20075_c0_g1_i1	2.49186	0.000113967
TRINITY_DN22181_c0_g1_i2	1.22759	0.000115313
TRINITY_DN19661_c0_g1_i1	-1.80579	0.000115322
TRINITY_DN15716_c0_g2_i1	-1.89631	0.000115739
TRINITY_DN20218_c0_g1_i1	2.76216	0.000115807
TRINITY_DN4602_c0_g1_i1	-1.62077	0.000115807
TRINITY_DN14808_c0_g1_i2	-2.1032	0.000116159
TRINITY_DN16697_c0_g1_i2	1.4672	0.000116159
TRINITY_DN10068_c0_g1_i1	1.53694	0.000116947
TRINITY_DN23756_c0_g1_i1	1.7083	0.000117051
TRINITY_DN12476_c0_g1_i2	1.90219	0.000117068
TRINITY_DN4437_c0_g1_i1	1.19844	0.000117362
TRINITY_DN17670_c0_g1_i1	2.42272	0.000118826
TRINITY_DN20606_c0_g5_i1	-2.58085	0.000118826
TRINITY_DN22744_c0_g1_i1	-1.4	0.00011939
TRINITY_DN48418_c0_g1_i1	3.11279	0.00011939
TRINITY_DN18789_c0_g1_i2	1.99781	0.000119621
TRINITY_DN20451_c0_g1_i9	-1.04272	0.000120834
TRINITY_DN21674_c0_g1_i2	1.24738	0.000120834
TRINITY_DN19747_c0_g3_i1	2.01011	0.000120891
TRINITY_DN4117_c0_g1_i1	1.47768	0.000121051
TRINITY_DN22035_c1_g3_i1	3.40027	0.000121215
TRINITY_DN18964_c0_g2_i1	3.85704	0.000121216
TRINITY_DN8673_c1_g1_i1	1.39518	0.000121216
TRINITY_DN9423_c0_g1_i1	3.25725	0.000121818
TRINITY_DN14016_c0_g1_i2	1.09735	0.00012211
TRINITY_DN12235_c0_g1_i1	-1.29329	0.000122493
TRINITY_DN18984_c0_g1_i1	-1.47235	0.000122493
TRINITY_DN18956_c2_g1_i1	1.23118	0.000122801
TRINITY_DN1300_c0_g1_i1	2.68775	0.000122821
TRINITY_DN18728_c0_g1_i1	3.05163	0.000122897
TRINITY_DN41529_c0_g1_i1	1.01683	0.000123053
TRINITY_DN21785_c0_g1_i3	1.30352	0.000123242
TRINITY_DN13195_c0_g1_i1	1.18068	0.000123602
TRINITY_DN23064_c0_g1_i1	-1.65515	0.000123918
TRINITY_DN14813_c0_g1_i5	-1.21817	0.000124134
TRINITY_DN42808_c0_g1_i1	1.44939	0.000124337
TRINITY_DN9171_c0_g1_i1	1.13836	0.000124337
TRINITY_DN11820_c0_g1_i1	-1.13808	0.000124567
TRINITY_DN20_c0_g1_i1	2.072	0.000124604
TRINITY_DN21463_c0_g1_i1	3.44597	0.000125037
TRINITY_DN13827_c0_g1_i1	1.88128	0.000125083
TRINITY_DN23898_c0_g1_i11	-1.65713	0.000125201
TRINITY_DN22267_c0_g1_i1	-1.20937	0.000125373
TRINITY_DN22864_c0_g1_i1	-1.66566	0.000125656
TRINITY_DN10148_c0_g1_i2	-1.32325	0.00012571
TRINITY_DN20525_c0_g1_i1	1.80407	0.00012571
TRINITY_DN17838_c0_g1_i3	-1.36679	0.000125739
TRINITY_DN23599_c0_g1_i6	2.0938	0.000125829
TRINITY_DN11794_c0_g1_i2	1.29781	0.000126673
TRINITY_DN19011_c0_g1_i1	1.22297	0.000127263
TRINITY_DN21388_c0_g1_i3	-1.35414	0.000127386
TRINITY_DN20462_c0_g1_i3	1.09464	0.000127533
TRINITY_DN16812_c0_g1_i1	-1.89314	0.000128019
TRINITY_DN15981_c0_g1_i2	1.06737	0.000128056
TRINITY_DN10552_c0_g1_i1	1.77056	0.000128194
TRINITY_DN22879_c0_g1_i4	1.28274	0.000128194
TRINITY_DN23071_c2_g1_i3	2.13374	0.000128194
TRINITY_DN4201_c0_g1_i1	1.24498	0.000128551
TRINITY_DN21472_c0_g1_i1	2.27042	0.000129097
TRINITY_DN7841_c0_g1_i1	-1.54133	0.000129133
TRINITY_DN8913_c0_g1_i1	-1.29559	0.000129892
TRINITY_DN10986_c0_g2_i1	-1.21433	0.00013034
TRINITY_DN14531_c0_g1_i2	2.54483	0.000130351
TRINITY_DN22506_c4_g8_i1	-2.5365	0.000131182
TRINITY_DN12598_c0_g1_i1	2.01723	0.000131233
TRINITY_DN3913_c0_g1_i1	-1.41235	0.000131573
TRINITY_DN21586_c1_g1_i1	1.47817	0.000131784
TRINITY_DN23458_c0_g1_i8	-1.03166	0.000131887
TRINITY_DN24003_c2_g1_i2	1.65148	0.00013192
TRINITY_DN21440_c0_g2_i1	1.25301	0.000133387
TRINITY_DN23895_c3_g7_i1	-1.92787	0.00013369
TRINITY_DN38819_c0_g1_i1	1.24969	0.000133816
TRINITY_DN16437_c0_g1_i1	1.04873	0.000133867
TRINITY_DN20476_c0_g1_i2	-1.35673	0.000133867
TRINITY_DN26214_c0_g1_i1	2.07914	0.000133881
TRINITY_DN13078_c0_g2_i1	2.87856	0.000134052
TRINITY_DN20572_c0_g1_i1	1.89833	0.000134363
TRINITY_DN18309_c0_g2_i1	1.10102	0.000134968
TRINITY_DN23481_c0_g1_i4	3.26806	0.000135597
TRINITY_DN3873_c0_g1_i2	5.02805	0.000135662
TRINITY_DN11655_c0_g1_i1	2.56768	0.00013581
TRINITY_DN8315_c0_g1_i1	0.890272	0.000136057
TRINITY_DN12811_c0_g1_i1	1.96196	0.000136585
TRINITY_DN25618_c0_g1_i1	1.10049	0.000137033
TRINITY_DN18956_c0_g1_i1	1.29996	0.000138627
TRINITY_DN4990_c0_g1_i1	2.43018	0.000138627
TRINITY_DN23859_c0_g6_i1	-1.65594	0.000139732
TRINITY_DN20611_c0_g1_i1	-0.963706	0.000140298
TRINITY_DN17150_c0_g1_i1	1.00713	0.000140589
TRINITY_DN21226_c0_g1_i1	-1.80378	0.000140589
TRINITY_DN41301_c0_g1_i1	1.32293	0.000140589
TRINITY_DN24058_c0_g5_i1	1.7494	0.00014128
TRINITY_DN14386_c0_g1_i1	3.32537	0.000141979
TRINITY_DN4886_c0_g1_i1	1.01996	0.000141979
TRINITY_DN9737_c0_g1_i1	-2.90182	0.000141979
TRINITY_DN21637_c0_g2_i1	1.24564	0.00014236
TRINITY_DN10374_c0_g1_i1	2.35835	0.000142394
TRINITY_DN24157_c0_g1_i1	-2.39538	0.000142394
TRINITY_DN13401_c0_g1_i1	1.55441	0.000142527
TRINITY_DN10422_c0_g1_i1	1.72529	0.000142528
TRINITY_DN28887_c0_g1_i1	-1.3745	0.000142784
TRINITY_DN22937_c0_g1_i1	-1.29596	0.000143035
TRINITY_DN9684_c0_g1_i1	-1.67593	0.000143498
TRINITY_DN24477_c0_g1_i1	1.07338	0.000143777
TRINITY_DN18042_c0_g1_i3	3.46959	0.000143866
TRINITY_DN17814_c0_g1_i1	1.39909	0.00014577
TRINITY_DN13958_c0_g1_i3	2.04492	0.000146408
TRINITY_DN14864_c0_g2_i1	1.57667	0.000146408
TRINITY_DN13941_c0_g1_i1	1.80553	0.000146796
TRINITY_DN10335_c0_g1_i1	0.899262	0.000146832
TRINITY_DN26211_c0_g1_i1	-1.94008	0.000147698
TRINITY_DN17801_c1_g1_i2	-1.88288	0.000147708
TRINITY_DN15716_c0_g1_i1	-1.81481	0.0001478
TRINITY_DN26315_c0_g1_i1	1.1752	0.000148189
TRINITY_DN20205_c0_g1_i2	1.316	0.000148913
TRINITY_DN7985_c0_g1_i1	1.95741	0.000149056
TRINITY_DN24580_c0_g1_i1	2.29477	0.000149376
TRINITY_DN24033_c0_g1_i1	2.60256	0.000149606
TRINITY_DN16263_c0_g1_i1	2.86701	0.000150772
TRINITY_DN17999_c0_g1_i1	-1.24147	0.000150772
TRINITY_DN6329_c0_g1_i1	2.01171	0.000151263
TRINITY_DN17264_c0_g1_i7	1.23757	0.000151883
TRINITY_DN7419_c0_g1_i1	1.0576	0.000153029
TRINITY_DN16181_c0_g1_i2	1.1748	0.000153829
TRINITY_DN4418_c0_g1_i1	1.62194	0.000154175
TRINITY_DN18812_c0_g1_i1	1.00797	0.000154356
TRINITY_DN20032_c0_g1_i1	-1.06536	0.000154356
TRINITY_DN23493_c2_g2_i2	-1.03071	0.000154457
TRINITY_DN9264_c0_g1_i1	-1.65425	0.000154457
TRINITY_DN42078_c0_g1_i1	1.63569	0.000154499
TRINITY_DN20084_c0_g1_i3	1.13075	0.000154849
TRINITY_DN16943_c0_g1_i2	2.94184	0.000155349
TRINITY_DN22442_c0_g1_i1	1.03229	0.000156089
TRINITY_DN17960_c0_g1_i2	1.06116	0.000156273
TRINITY_DN9921_c0_g2_i1	1.44106	0.000156967
TRINITY_DN23467_c2_g2_i6	1.37859	0.000158133
TRINITY_DN22923_c0_g3_i2	-1.97944	0.000159098
TRINITY_DN9203_c0_g1_i1	3.05845	0.000159157
TRINITY_DN2999_c0_g1_i2	1.3154	0.000159351
TRINITY_DN21060_c0_g1_i2	-1.29326	0.000159496
TRINITY_DN26938_c0_g1_i1	1.23661	0.000159496
TRINITY_DN13265_c0_g1_i1	-1.40904	0.000159736
TRINITY_DN20871_c1_g1_i1	2.98829	0.000159758
TRINITY_DN10232_c0_g1_i1	-1.56994	0.000160319
TRINITY_DN14232_c0_g1_i1	-1.38542	0.000160897
TRINITY_DN13619_c0_g1_i1	-1.51629	0.000161395
TRINITY_DN22639_c0_g1_i5	2.56601	0.000161569
TRINITY_DN10320_c0_g1_i4	-1.59414	0.000161703
TRINITY_DN18193_c0_g1_i1	1.77817	0.000161743
TRINITY_DN4315_c0_g1_i1	-1.61863	0.000162114
TRINITY_DN5544_c0_g1_i2	1.84182	0.000163312
TRINITY_DN11798_c0_g1_i1	3.4605	0.000163418
TRINITY_DN11827_c0_g1_i1	1.04906	0.00016456
TRINITY_DN20925_c0_g1_i1	1.89866	0.000164583
TRINITY_DN4876_c0_g1_i1	1.27293	0.000165195
TRINITY_DN16425_c0_g1_i1	1.56773	0.000166164
TRINITY_DN22035_c1_g4_i1	3.90935	0.000166164
TRINITY_DN26614_c0_g1_i1	1.30788	0.000166164
TRINITY_DN18565_c0_g1_i1	1.29123	0.000166342
TRINITY_DN20602_c0_g1_i1	-2.16016	0.000166639
TRINITY_DN15765_c0_g1_i1	1.12646	0.000167262
TRINITY_DN15293_c0_g1_i1	-1.23453	0.000167835
TRINITY_DN23409_c0_g1_i3	1.10746	0.000168121
TRINITY_DN22906_c0_g1_i1	-1.34196	0.00016904
TRINITY_DN23894_c0_g1_i12	3.05064	0.000169295
TRINITY_DN48584_c0_g1_i1	2.31573	0.000169572
TRINITY_DN21502_c0_g1_i1	1.37604	0.000169718
TRINITY_DN17674_c0_g1_i2	1.03297	0.000170576
TRINITY_DN7987_c0_g1_i1	-1.83305	0.000170576
TRINITY_DN21217_c0_g1_i5	1.18795	0.000171467
TRINITY_DN21677_c0_g1_i1	-1.78184	0.000171827
TRINITY_DN23575_c0_g2_i2	-2.19863	0.000171827
TRINITY_DN41627_c0_g1_i1	2.09984	0.000171827
TRINITY_DN28479_c0_g1_i1	-2.3569	0.000172627
TRINITY_DN9087_c0_g1_i1	1.34402	0.000173759
TRINITY_DN18354_c0_g1_i1	1.10671	0.00017379
TRINITY_DN4305_c0_g1_i1	1.56714	0.000174063
TRINITY_DN23035_c0_g4_i1	-0.989207	0.000174091
TRINITY_DN17184_c0_g1_i2	1.06546	0.000174558
TRINITY_DN4480_c0_g1_i1	1.85318	0.000175168
TRINITY_DN23449_c0_g1_i1	-1.74824	0.000175636
TRINITY_DN23700_c0_g1_i11	-0.945316	0.000176016
TRINITY_DN25040_c0_g1_i1	-1.31538	0.000176634
TRINITY_DN46987_c0_g1_i1	0.93105	0.000176634
TRINITY_DN11678_c0_g1_i2	1.45273	0.000176675
TRINITY_DN17460_c0_g1_i1	0.990084	0.000176675
TRINITY_DN16720_c0_g1_i1	1.05721	0.000177475
TRINITY_DN13506_c0_g1_i1	1.36542	0.00017751
TRINITY_DN20486_c0_g1_i1	1.05865	0.000178783
TRINITY_DN23532_c0_g1_i3	2.35791	0.000178783
TRINITY_DN18342_c0_g1_i1	-1.39487	0.000178877
TRINITY_DN23027_c0_g2_i8	-1.85489	0.000178877
TRINITY_DN22378_c0_g2_i2	0.947431	0.000178944
TRINITY_DN1090_c0_g1_i2	-1.41676	0.000179933
TRINITY_DN22577_c0_g1_i1	3.13893	0.000180523
TRINITY_DN3328_c0_g1_i1	1.7722	0.000180533
TRINITY_DN20268_c0_g1_i4	-1.0417	0.000181539
TRINITY_DN17599_c0_g1_i1	-1.87039	0.000181814
TRINITY_DN18234_c0_g1_i1	3.34251	0.00018183
TRINITY_DN23642_c4_g1_i3	0.891032	0.00018183
TRINITY_DN17151_c0_g1_i1	-1.84533	0.000181845
TRINITY_DN41970_c0_g1_i1	1.17059	0.000182032
TRINITY_DN18815_c0_g1_i1	3.70315	0.00018249
TRINITY_DN4402_c0_g1_i1	-1.02628	0.000182739
TRINITY_DN3253_c0_g1_i1	1.17119	0.000183595
TRINITY_DN6432_c0_g1_i1	1.97979	0.000183595
TRINITY_DN23270_c0_g1_i2	0.992204	0.000183812
TRINITY_DN17535_c0_g1_i1	1.63308	0.000184489
TRINITY_DN22591_c4_g2_i1	3.04566	0.000184571
TRINITY_DN22239_c0_g1_i3	1.20116	0.000184797
TRINITY_DN17904_c0_g1_i3	3.52873	0.000184916
TRINITY_DN18015_c0_g1_i2	1.1422	0.000184916
TRINITY_DN22260_c1_g1_i5	-1.3384	0.0001874
TRINITY_DN12210_c0_g1_i1	1.32722	0.000187773
TRINITY_DN22285_c0_g1_i2	1.08425	0.000187799
TRINITY_DN2219_c0_g1_i1	0.91851	0.000188028
TRINITY_DN15133_c0_g1_i2	1.01193	0.000188446
TRINITY_DN9221_c0_g1_i1	-1.00868	0.000189486
TRINITY_DN6612_c0_g1_i2	-0.946706	0.000190106
TRINITY_DN11221_c0_g1_i1	1.35305	0.000191026
TRINITY_DN23859_c0_g3_i1	-1.54482	0.000191026
TRINITY_DN47140_c0_g1_i1	1.81559	0.000191092
TRINITY_DN24100_c0_g1_i1	-1.44423	0.000192098
TRINITY_DN46699_c0_g1_i1	1.00713	0.000193339
TRINITY_DN17925_c0_g1_i1	1.62889	0.000193369
TRINITY_DN24938_c0_g1_i1	-1.50879	0.000193467
TRINITY_DN20736_c0_g3_i3	-1.61563	0.000193884
TRINITY_DN21035_c0_g1_i5	-1.06448	0.000194496
TRINITY_DN23576_c0_g2_i1	-3.39283	0.000194936
TRINITY_DN22615_c0_g1_i1	0.984093	0.000195211
TRINITY_DN24047_c0_g3_i2	-1.83454	0.000196436
TRINITY_DN23615_c1_g1_i4	4.06313	0.000196845
TRINITY_DN11731_c0_g1_i1	3.43223	0.000197273
TRINITY_DN16322_c0_g1_i1	-1.12602	0.00019788
TRINITY_DN21689_c0_g1_i2	0.915797	0.000197928
TRINITY_DN12349_c0_g1_i1	1.2943	0.000198078
TRINITY_DN16819_c0_g1_i1	1.35377	0.000198194
TRINITY_DN13580_c0_g1_i4	1.31072	0.000198522
TRINITY_DN19288_c0_g1_i3	1.62296	0.000198745
TRINITY_DN22922_c0_g2_i2	1.51551	0.000198745
TRINITY_DN23068_c0_g2_i2	1.08626	0.000198745
TRINITY_DN13730_c0_g1_i1	3.37265	0.000199177
TRINITY_DN8335_c0_g1_i1	1.38155	0.000199251
TRINITY_DN11705_c0_g1_i2	0.904555	0.000199271
TRINITY_DN22114_c0_g1_i3	-1.47777	0.000199271
TRINITY_DN7216_c0_g1_i1	0.949198	0.000199495
TRINITY_DN10599_c0_g1_i1	2.34283	0.000200142
TRINITY_DN48366_c0_g1_i1	-2.25034	0.000200142
TRINITY_DN15887_c0_g1_i1	0.951634	0.000200879
TRINITY_DN22983_c0_g3_i1	1.86242	0.000200879
TRINITY_DN15040_c0_g1_i1	-1.68578	0.000201
TRINITY_DN23827_c4_g2_i2	-1.75168	0.000201
TRINITY_DN9827_c0_g1_i2	1.00106	0.000201
TRINITY_DN23484_c1_g2_i7	-1.99791	0.000201051
TRINITY_DN21693_c0_g1_i2	1.2167	0.000202143
TRINITY_DN14822_c0_g1_i1	1.87879	0.000202296
TRINITY_DN44136_c0_g1_i1	3.02452	0.00020343
TRINITY_DN4475_c0_g1_i1	-2.0444	0.000203584
TRINITY_DN41746_c0_g1_i1	1.42743	0.000203628
TRINITY_DN8030_c0_g1_i1	2.00099	0.000204002
TRINITY_DN19721_c0_g1_i7	1.05129	0.000205039
TRINITY_DN17759_c0_g1_i1	1.77906	0.000205531
TRINITY_DN8297_c0_g1_i1	-1.08078	0.000205609
TRINITY_DN5894_c0_g1_i1	4.32242	0.000205939
TRINITY_DN22448_c1_g1_i1	-1.39113	0.000206769
TRINITY_DN14989_c0_g1_i1	1.26891	0.000207441
TRINITY_DN12125_c0_g1_i2	1.88384	0.000207825
TRINITY_DN20279_c0_g1_i4	-1.16706	0.00020788
TRINITY_DN20521_c0_g1_i1	-1.21836	0.00020788
TRINITY_DN21115_c0_g1_i3	1.54938	0.00020866
TRINITY_DN42235_c0_g1_i1	-1.03069	0.000208921
TRINITY_DN25047_c0_g1_i1	1.84218	0.000209269
TRINITY_DN13912_c0_g1_i1	1.09364	0.000209356
TRINITY_DN21968_c0_g1_i1	-0.935207	0.000209496
TRINITY_DN21775_c0_g1_i2	2.16637	0.000209902
TRINITY_DN548_c0_g1_i1	1.22567	0.000210125
TRINITY_DN4508_c0_g1_i2	0.910944	0.000210474
TRINITY_DN29772_c0_g1_i1	0.928116	0.000211204
TRINITY_DN12964_c0_g1_i1	0.981201	0.00021162
TRINITY_DN21787_c0_g1_i3	-2.33543	0.000211899
TRINITY_DN5394_c0_g1_i2	1.06523	0.000212045
TRINITY_DN22422_c0_g1_i1	0.85837	0.000212109
TRINITY_DN18603_c0_g1_i1	0.994745	0.000212256
TRINITY_DN4313_c0_g1_i1	-1.70479	0.000212366
TRINITY_DN9146_c0_g1_i2	1.35936	0.000212915
TRINITY_DN13207_c0_g1_i2	-1.02241	0.000213045
TRINITY_DN18843_c0_g1_i1	2.62954	0.000213295
TRINITY_DN21648_c0_g1_i2	2.2368	0.000215921
TRINITY_DN12686_c0_g2_i1	-1.73422	0.000216025
TRINITY_DN20502_c0_g1_i1	0.98855	0.000216695
TRINITY_DN24002_c1_g1_i6	1.03474	0.000216695
TRINITY_DN29578_c0_g1_i1	1.90037	0.000216695
TRINITY_DN13159_c0_g1_i1	-1.22216	0.000217343
TRINITY_DN11539_c0_g1_i3	-0.874456	0.000217848
TRINITY_DN13099_c0_g1_i1	1.05791	0.000218278
TRINITY_DN23337_c2_g1_i3	1.46351	0.000220042
TRINITY_DN5297_c0_g1_i2	1.51582	0.000220636
TRINITY_DN20212_c0_g1_i3	-1.16564	0.000221551
TRINITY_DN961_c0_g1_i1	1.36186	0.000222174
TRINITY_DN11516_c0_g1_i1	-1.41513	0.000222456
TRINITY_DN14037_c0_g1_i1	2.74488	0.000222593
TRINITY_DN40714_c0_g1_i1	-2.99749	0.000222749
TRINITY_DN12683_c0_g1_i4	1.49131	0.000224975
TRINITY_DN13564_c0_g1_i1	1.58222	0.000226195
TRINITY_DN13831_c0_g1_i2	1.03898	0.000226195
TRINITY_DN23782_c4_g3_i1	-1.34452	0.000226195
TRINITY_DN18692_c0_g2_i2	2.65393	0.000226504
TRINITY_DN7025_c0_g1_i2	1.86773	0.000226504
TRINITY_DN23320_c2_g1_i13	1.36577	0.00022683
TRINITY_DN16744_c0_g1_i1	-1.40341	0.000226845
TRINITY_DN24822_c0_g1_i1	2.73195	0.000226916
TRINITY_DN8298_c0_g1_i1	3.17197	0.000226916
TRINITY_DN18521_c0_g1_i3	-0.864015	0.000227692
TRINITY_DN14664_c0_g1_i2	-1.50674	0.000227814
TRINITY_DN23833_c1_g4_i3	-1.49343	0.000227814
TRINITY_DN23147_c0_g1_i7	1.1209	0.000227838
TRINITY_DN16032_c0_g2_i1	0.929339	0.000229065
TRINITY_DN8759_c0_g1_i1	-0.939654	0.000229219
TRINITY_DN9420_c0_g1_i1	1.87037	0.000229814
TRINITY_DN47080_c0_g1_i1	1.99534	0.000230078
TRINITY_DN18617_c0_g1_i2	-2.03079	0.000230167
TRINITY_DN20869_c0_g1_i4	-2.12245	0.000230167
TRINITY_DN19763_c0_g1_i1	-0.820557	0.000230473
TRINITY_DN20922_c0_g1_i1	-2.39339	0.000232974
TRINITY_DN10544_c0_g1_i2	0.991786	0.000233252
TRINITY_DN19797_c0_g2_i2	-0.831516	0.000233443
TRINITY_DN21735_c0_g1_i1	1.3987	0.000234137
TRINITY_DN23843_c0_g1_i3	1.2189	0.000234183
TRINITY_DN17525_c0_g1_i1	1.93301	0.000235302
TRINITY_DN17745_c0_g1_i1	-1.91447	0.000235302
TRINITY_DN7893_c1_g1_i1	1.33429	0.00023633
TRINITY_DN704_c0_g1_i1	-1.71949	0.00023759
TRINITY_DN17096_c0_g1_i1	0.88628	0.000238293
TRINITY_DN9442_c0_g1_i1	1.09168	0.000238726
TRINITY_DN12751_c0_g1_i1	2.53481	0.00023876
TRINITY_DN12298_c0_g1_i2	1.22337	0.000239772
TRINITY_DN18935_c0_g1_i1	-1.33024	0.000239772
TRINITY_DN24092_c3_g2_i1	-1.18063	0.00024064
TRINITY_DN18558_c0_g1_i4	1.1953	0.00024085
TRINITY_DN13417_c0_g1_i2	-1.41944	0.000241424
TRINITY_DN1401_c0_g1_i1	1.4316	0.000241424
TRINITY_DN15768_c0_g1_i1	-1.10684	0.000241424
TRINITY_DN19848_c0_g1_i1	-1.26212	0.000241424
TRINITY_DN26956_c0_g1_i1	1.01832	0.000241424
TRINITY_DN13701_c0_g1_i1	1.10322	0.0002421
TRINITY_DN18948_c0_g1_i2	0.890631	0.000242533
TRINITY_DN22887_c0_g1_i4	-1.17582	0.000243787
TRINITY_DN8583_c0_g1_i2	1.65451	0.000243856
[truncated: 12,238 more rows]
