# Supplementary material for: Exploring the genetics of lesion and nodal resistance in pea (Pisum sativum L.) to Sclerotinia sclerotiorum using genome‐wide association studies and RNA‐Seq
Source: Plant Direct. 2018 Jun 26;2(6):e00064. doi: 10.1002/pld3.64 (PMC6508546; doi:10.1002/pld3.64)
Supplement: Supplementary file 15 [file PLD3-2-e00064-s015.xlsx]

## Sheet: Sheet1
Table S10 Transcripts in each Venn diagram zone
110 zone	71 zone	125 zone	931 zone	119 zone	33 zone	124 zone	93 zone	35 zone	29 zone	11355 zone
TRINITY_DN18134_c0_g1_i2	TRINITY_DN23473_c1_g1_i1	TRINITY_DN8697_c0_g1_i1	TRINITY_DN14980_c0_g1_i1	TRINITY_DN4777_c0_g1_i1	TRINITY_DN17046_c0_g1_i1	TRINITY_DN21953_c0_g2_i5	TRINITY_DN23764_c0_g2_i3	TRINITY_DN19740_c0_g1_i1	TRINITY_DN10907_c0_g1_i1	TRINITY_DN7231_c0_g1_i1
TRINITY_DN15791_c0_g1_i1	TRINITY_DN21201_c1_g2_i1	TRINITY_DN19228_c0_g1_i2	TRINITY_DN22083_c0_g1_i2	TRINITY_DN23891_c0_g3_i4	TRINITY_DN18803_c0_g1_i2	TRINITY_DN23441_c3_g1_i2	TRINITY_DN23561_c1_g1_i1	TRINITY_DN20472_c0_g1_i6	TRINITY_DN21224_c0_g1_i1	TRINITY_DN22037_c0_g1_i2
TRINITY_DN23881_c2_g1_i13	TRINITY_DN18828_c1_g1_i1	TRINITY_DN17184_c0_g1_i2	TRINITY_DN10076_c0_g1_i1	TRINITY_DN22904_c0_g1_i2	TRINITY_DN14021_c0_g1_i1	TRINITY_DN22349_c0_g1_i4	TRINITY_DN17837_c0_g1_i1	TRINITY_DN19674_c0_g1_i1	TRINITY_DN19258_c0_g2_i1	TRINITY_DN14130_c0_g1_i1
TRINITY_DN4907_c0_g1_i1	TRINITY_DN22238_c0_g1_i3	TRINITY_DN12395_c0_g1_i2	TRINITY_DN8016_c0_g1_i3	TRINITY_DN20880_c0_g1_i1	TRINITY_DN22321_c2_g1_i2	TRINITY_DN18958_c0_g1_i2	TRINITY_DN24007_c1_g2_i4	TRINITY_DN23890_c1_g1_i1	TRINITY_DN18024_c0_g1_i1	TRINITY_DN30622_c0_g1_i1
TRINITY_DN22662_c0_g1_i3	TRINITY_DN17249_c0_g1_i1	TRINITY_DN22095_c0_g2_i1	TRINITY_DN21522_c0_g1_i1	TRINITY_DN22296_c0_g1_i2	TRINITY_DN21218_c0_g1_i2	TRINITY_DN4642_c0_g1_i1	TRINITY_DN20431_c1_g1_i2	TRINITY_DN14680_c0_g1_i2	TRINITY_DN21565_c0_g1_i1	TRINITY_DN4434_c0_g1_i1
TRINITY_DN23944_c3_g1_i5	TRINITY_DN23177_c2_g2_i2	TRINITY_DN13570_c0_g1_i2	TRINITY_DN17115_c1_g2_i1	TRINITY_DN20915_c0_g1_i1	TRINITY_DN15374_c0_g1_i1	TRINITY_DN3465_c0_g1_i1	TRINITY_DN13324_c0_g1_i1	TRINITY_DN23729_c1_g2_i4	TRINITY_DN20546_c0_g1_i1	TRINITY_DN24782_c0_g1_i1
TRINITY_DN7142_c0_g1_i1	TRINITY_DN23781_c0_g1_i4	TRINITY_DN6942_c0_g1_i1	TRINITY_DN23863_c0_g2_i2	TRINITY_DN23310_c1_g3_i1	TRINITY_DN944_c0_g1_i2	TRINITY_DN49639_c0_g1_i1	TRINITY_DN23455_c2_g1_i3	TRINITY_DN17829_c0_g1_i2	TRINITY_DN23343_c6_g1_i5	TRINITY_DN22397_c0_g1_i2
TRINITY_DN20308_c0_g1_i1	TRINITY_DN23933_c1_g1_i13	TRINITY_DN8646_c0_g1_i2	TRINITY_DN17128_c0_g1_i1	TRINITY_DN15459_c0_g1_i2	TRINITY_DN8544_c0_g1_i1	TRINITY_DN24085_c1_g1_i1	TRINITY_DN22750_c0_g1_i4	TRINITY_DN11941_c0_g1_i1	TRINITY_DN21092_c0_g1_i1	TRINITY_DN21775_c0_g1_i2
TRINITY_DN13780_c0_g1_i1	TRINITY_DN24032_c0_g1_i2	TRINITY_DN21640_c1_g2_i1	TRINITY_DN24032_c1_g4_i1	TRINITY_DN22545_c0_g1_i5	TRINITY_DN42673_c0_g1_i1	TRINITY_DN18598_c0_g1_i1	TRINITY_DN18055_c0_g2_i1	TRINITY_DN22058_c0_g1_i2	TRINITY_DN22558_c1_g1_i5	TRINITY_DN20704_c0_g1_i2
TRINITY_DN23729_c0_g1_i3	TRINITY_DN15955_c0_g2_i1	TRINITY_DN18787_c0_g1_i1	TRINITY_DN23951_c0_g1_i2	TRINITY_DN20601_c0_g2_i2	TRINITY_DN22070_c1_g2_i18	TRINITY_DN20495_c0_g1_i2	TRINITY_DN40785_c0_g1_i1	TRINITY_DN13874_c0_g1_i1	TRINITY_DN13831_c0_g4_i1	TRINITY_DN15705_c0_g1_i2
TRINITY_DN20517_c0_g1_i1	TRINITY_DN22030_c0_g1_i2	TRINITY_DN15720_c0_g1_i1	TRINITY_DN19346_c0_g1_i1	TRINITY_DN20405_c0_g1_i4	TRINITY_DN784_c0_g1_i1	TRINITY_DN14128_c0_g1_i1	TRINITY_DN7418_c0_g1_i1	TRINITY_DN23757_c1_g4_i1	TRINITY_DN24010_c1_g1_i7	TRINITY_DN22160_c0_g1_i5
TRINITY_DN24010_c2_g1_i7	TRINITY_DN19445_c1_g1_i1	TRINITY_DN23985_c0_g6_i1	TRINITY_DN23892_c0_g1_i1	TRINITY_DN21563_c0_g1_i4	TRINITY_DN23640_c0_g2_i1	TRINITY_DN5453_c0_g1_i1	TRINITY_DN22706_c0_g1_i1	TRINITY_DN13082_c0_g1_i1	TRINITY_DN14068_c0_g1_i1	TRINITY_DN15804_c0_g1_i1
TRINITY_DN20914_c0_g1_i2	TRINITY_DN1435_c0_g1_i1	TRINITY_DN8308_c0_g1_i1	TRINITY_DN23853_c0_g1_i4	TRINITY_DN8451_c0_g1_i1	TRINITY_DN12545_c0_g1_i2	TRINITY_DN20372_c0_g1_i2	TRINITY_DN40593_c0_g1_i1	TRINITY_DN16897_c0_g1_i1	TRINITY_DN19319_c0_g1_i2	TRINITY_DN5805_c0_g1_i2
TRINITY_DN18900_c0_g1_i1	TRINITY_DN20485_c0_g1_i4	TRINITY_DN11244_c0_g1_i1	TRINITY_DN22997_c0_g1_i1	TRINITY_DN17520_c0_g1_i6	TRINITY_DN23846_c0_g1_i15	TRINITY_DN20066_c0_g1_i1	TRINITY_DN17790_c0_g1_i2	TRINITY_DN12752_c1_g1_i1	TRINITY_DN23913_c0_g1_i2	TRINITY_DN21535_c0_g1_i3
TRINITY_DN20380_c0_g1_i1	TRINITY_DN23975_c1_g3_i7	TRINITY_DN12862_c0_g1_i1	TRINITY_DN10925_c0_g1_i1	TRINITY_DN19184_c0_g1_i1	TRINITY_DN18389_c0_g1_i1	TRINITY_DN9045_c0_g1_i2	TRINITY_DN19122_c0_g4_i1	TRINITY_DN16880_c1_g1_i2	TRINITY_DN21848_c0_g1_i1	TRINITY_DN10532_c0_g1_i1
TRINITY_DN15469_c0_g1_i3	TRINITY_DN14982_c0_g1_i3	TRINITY_DN15389_c0_g1_i3	TRINITY_DN25525_c0_g1_i1	TRINITY_DN18668_c0_g1_i2	TRINITY_DN23527_c0_g1_i1	TRINITY_DN16387_c0_g1_i1	TRINITY_DN5115_c0_g1_i1	TRINITY_DN20957_c3_g1_i4	TRINITY_DN12911_c0_g1_i1	TRINITY_DN839_c0_g1_i2
TRINITY_DN18252_c0_g1_i1	TRINITY_DN17015_c0_g1_i1	TRINITY_DN23837_c1_g1_i8	TRINITY_DN18597_c0_g1_i5	TRINITY_DN22841_c0_g1_i4	TRINITY_DN9380_c0_g1_i1	TRINITY_DN19601_c1_g1_i2	TRINITY_DN8314_c0_g1_i2	TRINITY_DN19834_c0_g1_i2	TRINITY_DN23944_c2_g1_i3	TRINITY_DN15410_c0_g1_i1
TRINITY_DN23236_c0_g1_i4	TRINITY_DN22210_c2_g4_i3	TRINITY_DN15458_c0_g1_i4	TRINITY_DN23801_c1_g1_i4	TRINITY_DN22603_c0_g1_i2	TRINITY_DN18226_c0_g1_i1	TRINITY_DN13656_c0_g1_i2	TRINITY_DN16495_c0_g1_i1	TRINITY_DN4318_c0_g1_i1	TRINITY_DN17004_c0_g1_i3	TRINITY_DN25501_c0_g1_i1
TRINITY_DN19782_c1_g1_i1	TRINITY_DN22136_c0_g1_i2	TRINITY_DN23995_c0_g2_i7	TRINITY_DN15116_c0_g1_i1	TRINITY_DN16517_c0_g1_i3	TRINITY_DN17607_c0_g1_i1	TRINITY_DN23749_c0_g2_i1	TRINITY_DN22807_c0_g1_i4	TRINITY_DN22340_c1_g1_i2	TRINITY_DN2823_c0_g1_i1	TRINITY_DN10135_c0_g1_i1
TRINITY_DN20692_c0_g2_i1	TRINITY_DN23862_c2_g1_i14	TRINITY_DN23741_c1_g1_i22	TRINITY_DN11097_c0_g1_i1	TRINITY_DN19122_c0_g3_i1	TRINITY_DN7713_c0_g1_i1	TRINITY_DN24023_c0_g1_i15	TRINITY_DN17126_c0_g1_i1	TRINITY_DN10347_c0_g1_i1	TRINITY_DN17284_c0_g1_i1	TRINITY_DN8815_c0_g1_i1
TRINITY_DN24046_c0_g2_i20	TRINITY_DN9336_c0_g1_i1	TRINITY_DN23626_c0_g1_i12	TRINITY_DN14925_c0_g1_i1	TRINITY_DN6116_c0_g1_i1	TRINITY_DN23381_c0_g1_i2	TRINITY_DN4557_c0_g1_i1	TRINITY_DN9078_c0_g2_i2	TRINITY_DN20683_c1_g1_i1	TRINITY_DN17725_c0_g1_i1	TRINITY_DN23526_c0_g1_i3
TRINITY_DN20280_c0_g1_i1	TRINITY_DN23541_c1_g5_i1	TRINITY_DN21128_c0_g1_i3	TRINITY_DN21500_c0_g2_i1	TRINITY_DN11887_c0_g1_i1	TRINITY_DN23997_c2_g4_i3	TRINITY_DN21633_c0_g1_i2	TRINITY_DN23794_c0_g3_i1	TRINITY_DN54459_c0_g1_i1	TRINITY_DN10111_c0_g1_i1	TRINITY_DN18985_c0_g1_i1
TRINITY_DN21656_c1_g1_i3	TRINITY_DN20485_c0_g2_i1	TRINITY_DN23516_c0_g1_i1	TRINITY_DN23559_c0_g1_i4	TRINITY_DN23085_c0_g1_i2	TRINITY_DN20351_c0_g1_i1	TRINITY_DN23783_c4_g1_i5	TRINITY_DN14470_c0_g1_i1	TRINITY_DN16908_c0_g1_i3	TRINITY_DN22775_c0_g1_i1	TRINITY_DN18479_c0_g1_i1
TRINITY_DN23943_c0_g1_i1	TRINITY_DN44002_c0_g1_i1	TRINITY_DN23472_c2_g5_i1	TRINITY_DN19750_c0_g1_i1	TRINITY_DN11065_c0_g1_i1	TRINITY_DN23405_c0_g1_i2	TRINITY_DN23252_c0_g2_i1	TRINITY_DN15590_c0_g2_i1	TRINITY_DN19147_c0_g1_i1	TRINITY_DN17750_c1_g1_i1	TRINITY_DN19067_c0_g1_i1
TRINITY_DN24059_c1_g3_i1	TRINITY_DN11174_c0_g1_i1	TRINITY_DN20606_c0_g3_i1	TRINITY_DN23628_c0_g1_i1	TRINITY_DN18603_c0_g1_i1	TRINITY_DN23591_c1_g1_i2	TRINITY_DN16274_c0_g1_i3	TRINITY_DN9488_c0_g1_i1	TRINITY_DN23012_c0_g1_i1	TRINITY_DN21704_c0_g1_i1	TRINITY_DN12620_c0_g1_i1
TRINITY_DN23823_c1_g4_i4	TRINITY_DN45447_c0_g1_i1	TRINITY_DN23986_c0_g1_i18	TRINITY_DN1073_c0_g1_i1	TRINITY_DN23525_c1_g1_i6	TRINITY_DN9405_c0_g1_i2	TRINITY_DN18726_c1_g1_i1	TRINITY_DN16997_c0_g1_i1	TRINITY_DN17160_c0_g1_i1	TRINITY_DN43397_c0_g1_i1	TRINITY_DN19141_c0_g1_i3
TRINITY_DN22346_c0_g1_i11	TRINITY_DN14250_c0_g1_i1	TRINITY_DN17470_c0_g1_i1	TRINITY_DN23478_c0_g2_i1	TRINITY_DN19494_c0_g1_i1	TRINITY_DN13734_c0_g1_i1	TRINITY_DN21592_c0_g1_i2	TRINITY_DN18941_c0_g1_i1	TRINITY_DN22977_c7_g2_i5	TRINITY_DN20041_c0_g1_i1	TRINITY_DN18323_c0_g1_i2
TRINITY_DN20014_c0_g1_i2	TRINITY_DN13540_c0_g1_i2	TRINITY_DN21157_c0_g3_i5	TRINITY_DN19826_c0_g1_i1	TRINITY_DN20572_c0_g1_i1	TRINITY_DN22579_c0_g1_i3	TRINITY_DN23150_c0_g1_i1	TRINITY_DN23576_c0_g2_i1	TRINITY_DN18824_c0_g1_i1	TRINITY_DN21694_c0_g1_i1	TRINITY_DN2654_c0_g1_i1
TRINITY_DN14384_c0_g1_i1	TRINITY_DN23945_c1_g6_i5	TRINITY_DN11359_c0_g1_i1	TRINITY_DN16945_c0_g1_i1	TRINITY_DN21495_c0_g1_i2	TRINITY_DN23968_c1_g2_i1	TRINITY_DN21385_c0_g2_i2	TRINITY_DN11050_c0_g1_i2	TRINITY_DN15038_c0_g1_i1	TRINITY_DN22669_c0_g1_i1	TRINITY_DN22401_c0_g1_i1
TRINITY_DN24037_c2_g1_i20	TRINITY_DN23700_c0_g3_i3	TRINITY_DN21739_c1_g1_i1	TRINITY_DN16977_c0_g2_i1	TRINITY_DN21392_c0_g2_i1	TRINITY_DN2163_c0_g1_i1	TRINITY_DN17813_c0_g1_i1	TRINITY_DN19464_c0_g1_i2	TRINITY_DN16633_c0_g2_i1		TRINITY_DN16697_c0_g1_i2
TRINITY_DN23461_c0_g1_i2	TRINITY_DN23459_c0_g1_i2	TRINITY_DN23700_c0_g4_i4	TRINITY_DN15632_c0_g1_i2	TRINITY_DN19552_c1_g2_i3	TRINITY_DN23566_c0_g4_i2	TRINITY_DN23437_c0_g1_i2	TRINITY_DN23011_c0_g2_i1	TRINITY_DN18426_c0_g1_i1		TRINITY_DN6741_c0_g1_i1
TRINITY_DN23561_c2_g3_i7	TRINITY_DN23443_c1_g5_i11	TRINITY_DN9288_c0_g1_i1	TRINITY_DN16739_c0_g1_i2	TRINITY_DN21827_c0_g2_i1	TRINITY_DN15983_c0_g1_i1	TRINITY_DN11455_c0_g1_i1	TRINITY_DN7983_c0_g1_i3	TRINITY_DN23267_c0_g1_i7		TRINITY_DN14096_c0_g1_i4
TRINITY_DN9251_c0_g1_i2	TRINITY_DN21055_c0_g1_i1	TRINITY_DN4089_c0_g1_i1	TRINITY_DN8872_c0_g1_i1	TRINITY_DN22661_c1_g2_i1	TRINITY_DN158_c0_g1_i1	TRINITY_DN12464_c0_g1_i2	TRINITY_DN23346_c0_g1_i2	TRINITY_DN24042_c1_g1_i2		TRINITY_DN18789_c0_g1_i2
TRINITY_DN20223_c0_g3_i1	TRINITY_DN23828_c0_g2_i4	TRINITY_DN23123_c0_g3_i1	TRINITY_DN21013_c0_g1_i3	TRINITY_DN15845_c0_g1_i1		TRINITY_DN21980_c0_g1_i2	TRINITY_DN16962_c0_g1_i2	TRINITY_DN24091_c9_g1_i3		TRINITY_DN21237_c0_g1_i12
TRINITY_DN18075_c0_g1_i1	TRINITY_DN14771_c0_g1_i1	TRINITY_DN21626_c0_g1_i7	TRINITY_DN20347_c0_g1_i1	TRINITY_DN18339_c0_g1_i1		TRINITY_DN22015_c0_g1_i1	TRINITY_DN16799_c0_g1_i1	TRINITY_DN21288_c0_g1_i1		TRINITY_DN15970_c0_g1_i1
TRINITY_DN23198_c0_g1_i9	TRINITY_DN19864_c1_g2_i6	TRINITY_DN23860_c0_g3_i1	TRINITY_DN12776_c0_g1_i1	TRINITY_DN11973_c0_g1_i1		TRINITY_DN17247_c0_g2_i1	TRINITY_DN15721_c0_g1_i3			TRINITY_DN17008_c0_g1_i5
TRINITY_DN18363_c0_g1_i4	TRINITY_DN23897_c0_g1_i1	TRINITY_DN3729_c0_g1_i1	TRINITY_DN22693_c0_g1_i2	TRINITY_DN23937_c0_g1_i2		TRINITY_DN13377_c0_g1_i1	TRINITY_DN17115_c1_g1_i5			TRINITY_DN42508_c0_g1_i1
TRINITY_DN23827_c4_g3_i1	TRINITY_DN10598_c0_g1_i1	TRINITY_DN3287_c0_g1_i2	TRINITY_DN20595_c0_g1_i3	TRINITY_DN14682_c1_g1_i2		TRINITY_DN14268_c0_g1_i1	TRINITY_DN23810_c0_g1_i2			TRINITY_DN20745_c0_g2_i1
TRINITY_DN23344_c1_g2_i3	TRINITY_DN23173_c2_g1_i2	TRINITY_DN17035_c0_g1_i1	TRINITY_DN23391_c0_g1_i1	TRINITY_DN23693_c0_g1_i1		TRINITY_DN17428_c0_g1_i1	TRINITY_DN22858_c0_g1_i2			TRINITY_DN13420_c0_g1_i1
TRINITY_DN19800_c0_g1_i1	TRINITY_DN990_c0_g1_i1	TRINITY_DN18729_c0_g1_i1	TRINITY_DN23911_c1_g1_i1	TRINITY_DN25403_c0_g1_i1		TRINITY_DN11371_c0_g1_i2	TRINITY_DN24729_c0_g1_i1			TRINITY_DN4925_c0_g1_i2
TRINITY_DN23013_c0_g2_i1	TRINITY_DN13600_c0_g1_i5	TRINITY_DN1078_c0_g1_i1	TRINITY_DN20869_c0_g1_i4	TRINITY_DN12242_c0_g1_i1		TRINITY_DN24037_c2_g2_i5	TRINITY_DN23769_c1_g1_i1			TRINITY_DN41260_c0_g1_i1
TRINITY_DN21796_c0_g1_i8	TRINITY_DN22335_c0_g1_i2	TRINITY_DN23933_c0_g1_i2	TRINITY_DN8866_c0_g1_i3	TRINITY_DN23616_c0_g1_i13		TRINITY_DN19077_c0_g1_i2	TRINITY_DN41522_c0_g1_i1			TRINITY_DN23639_c1_g1_i5
TRINITY_DN24005_c0_g1_i2	TRINITY_DN12574_c0_g1_i1	TRINITY_DN24002_c1_g1_i6	TRINITY_DN23985_c0_g2_i2	TRINITY_DN24066_c2_g1_i4		TRINITY_DN2249_c0_g1_i1	TRINITY_DN17720_c0_g3_i1			TRINITY_DN23296_c0_g1_i1
TRINITY_DN23179_c0_g1_i2	TRINITY_DN9578_c0_g1_i1	TRINITY_DN14894_c0_g1_i3	TRINITY_DN21755_c0_g1_i5	TRINITY_DN19390_c0_g1_i1		TRINITY_DN42691_c0_g1_i1	TRINITY_DN20689_c0_g1_i1			TRINITY_DN44530_c0_g1_i1
TRINITY_DN24044_c3_g1_i4	TRINITY_DN27055_c0_g1_i1	TRINITY_DN9704_c0_g1_i1	TRINITY_DN24055_c0_g1_i1	TRINITY_DN17453_c1_g1_i1		TRINITY_DN27129_c0_g1_i1	TRINITY_DN23870_c0_g1_i1			TRINITY_DN8708_c0_g1_i1
TRINITY_DN18604_c0_g1_i1	TRINITY_DN22348_c0_g1_i1	TRINITY_DN17588_c0_g1_i2	TRINITY_DN16621_c0_g2_i1	TRINITY_DN22333_c0_g1_i2		TRINITY_DN17314_c0_g1_i1	TRINITY_DN14195_c0_g1_i1			TRINITY_DN15819_c0_g1_i2
TRINITY_DN23991_c0_g1_i2	TRINITY_DN16276_c0_g1_i2	TRINITY_DN23729_c1_g4_i8	TRINITY_DN17710_c0_g2_i1	TRINITY_DN13679_c0_g1_i1		TRINITY_DN23137_c1_g1_i1	TRINITY_DN9694_c0_g1_i1			TRINITY_DN38819_c0_g1_i1
TRINITY_DN10599_c0_g1_i1	TRINITY_DN23947_c2_g1_i5	TRINITY_DN2815_c0_g1_i1	TRINITY_DN24381_c0_g1_i1	TRINITY_DN11983_c0_g1_i1		TRINITY_DN20337_c0_g4_i1	TRINITY_DN23589_c0_g1_i4			TRINITY_DN24087_c3_g1_i1
TRINITY_DN22842_c1_g1_i9	TRINITY_DN11245_c0_g1_i2	TRINITY_DN13298_c0_g1_i1	TRINITY_DN23900_c0_g4_i1	TRINITY_DN17143_c0_g1_i1		TRINITY_DN17630_c0_g1_i1	TRINITY_DN18635_c0_g1_i1			TRINITY_DN14475_c0_g1_i1
TRINITY_DN21598_c0_g1_i4	TRINITY_DN23177_c2_g3_i2	TRINITY_DN20040_c0_g2_i3	TRINITY_DN6896_c0_g1_i1	TRINITY_DN20535_c0_g3_i1		TRINITY_DN23835_c0_g2_i3	TRINITY_DN16293_c0_g1_i1			TRINITY_DN14041_c0_g1_i1
TRINITY_DN17272_c0_g1_i2	TRINITY_DN8483_c0_g1_i1	TRINITY_DN9755_c0_g1_i1	TRINITY_DN15399_c0_g1_i2	TRINITY_DN2878_c0_g1_i1		TRINITY_DN22727_c0_g1_i4	TRINITY_DN3187_c0_g1_i1			TRINITY_DN23746_c1_g1_i5
TRINITY_DN19995_c0_g1_i4	TRINITY_DN27196_c0_g1_i1	TRINITY_DN14518_c0_g1_i1	TRINITY_DN24088_c6_g1_i11	TRINITY_DN19686_c0_g1_i1		TRINITY_DN3818_c0_g1_i1	TRINITY_DN7471_c0_g1_i1			TRINITY_DN14293_c0_g1_i1
TRINITY_DN20871_c1_g1_i1	TRINITY_DN19046_c0_g1_i3	TRINITY_DN23455_c1_g3_i2	TRINITY_DN22216_c0_g1_i2	TRINITY_DN10522_c0_g1_i1		TRINITY_DN22548_c0_g1_i2	TRINITY_DN22984_c0_g1_i2			TRINITY_DN14402_c0_g1_i3
TRINITY_DN10721_c1_g1_i1	TRINITY_DN19099_c0_g1_i6	TRINITY_DN20240_c0_g1_i3	TRINITY_DN21478_c0_g1_i3	TRINITY_DN7731_c0_g1_i1		TRINITY_DN3440_c0_g1_i1	TRINITY_DN18536_c0_g1_i1			TRINITY_DN9879_c0_g1_i1
TRINITY_DN22655_c0_g1_i3	TRINITY_DN4095_c0_g1_i1	TRINITY_DN19568_c0_g1_i1	TRINITY_DN22743_c0_g1_i3	TRINITY_DN11878_c0_g1_i3		TRINITY_DN21358_c0_g1_i1	TRINITY_DN23690_c1_g1_i3			TRINITY_DN21904_c0_g1_i2
TRINITY_DN25779_c0_g1_i1	TRINITY_DN16087_c0_g1_i2	TRINITY_DN22989_c0_g1_i1	TRINITY_DN17362_c0_g1_i1	TRINITY_DN15066_c0_g1_i1		TRINITY_DN12445_c0_g1_i1	TRINITY_DN22092_c0_g1_i5			TRINITY_DN6197_c0_g1_i1
TRINITY_DN20692_c0_g1_i1	TRINITY_DN20726_c0_g1_i1	TRINITY_DN22575_c1_g1_i4	TRINITY_DN22417_c0_g1_i1	TRINITY_DN21392_c0_g1_i1		TRINITY_DN25488_c0_g1_i1	TRINITY_DN8313_c0_g1_i1			TRINITY_DN19015_c0_g1_i1
TRINITY_DN9131_c0_g1_i1	TRINITY_DN23745_c1_g1_i1	TRINITY_DN19081_c0_g1_i1	TRINITY_DN15619_c0_g1_i1	TRINITY_DN21148_c0_g1_i2		TRINITY_DN22499_c0_g1_i1	TRINITY_DN44200_c0_g1_i1			TRINITY_DN15850_c1_g1_i1
TRINITY_DN12065_c0_g1_i1	TRINITY_DN20679_c2_g1_i2	TRINITY_DN22560_c0_g1_i3	TRINITY_DN19617_c0_g2_i1	TRINITY_DN11733_c0_g1_i1		TRINITY_DN14968_c0_g1_i1	TRINITY_DN46226_c0_g1_i1			TRINITY_DN8471_c0_g1_i1
TRINITY_DN8730_c0_g1_i1	TRINITY_DN23523_c2_g3_i5	TRINITY_DN23725_c0_g6_i1	TRINITY_DN22682_c1_g1_i10	TRINITY_DN8238_c0_g1_i1		TRINITY_DN20748_c0_g1_i1	TRINITY_DN23169_c0_g1_i3			TRINITY_DN44180_c0_g1_i1
TRINITY_DN22826_c0_g1_i1	TRINITY_DN23543_c2_g1_i1	TRINITY_DN24997_c0_g1_i1	TRINITY_DN24068_c0_g2_i4	TRINITY_DN2843_c0_g1_i1		TRINITY_DN20236_c0_g1_i2	TRINITY_DN8436_c1_g1_i1			TRINITY_DN3653_c0_g1_i2
TRINITY_DN19345_c0_g1_i3	TRINITY_DN24000_c5_g1_i5	TRINITY_DN22866_c0_g3_i1	TRINITY_DN30433_c0_g1_i1	TRINITY_DN21260_c0_g1_i1		TRINITY_DN23955_c0_g1_i8	TRINITY_DN23843_c0_g1_i3			TRINITY_DN20523_c0_g1_i2
TRINITY_DN23048_c0_g2_i4	TRINITY_DN23739_c0_g2_i18	TRINITY_DN22880_c0_g1_i4	TRINITY_DN20254_c0_g1_i4	TRINITY_DN22601_c0_g1_i1		TRINITY_DN23448_c1_g1_i5	TRINITY_DN19807_c0_g2_i1			TRINITY_DN19555_c0_g1_i1
TRINITY_DN20260_c0_g1_i1	TRINITY_DN24075_c0_g1_i4	TRINITY_DN6522_c0_g1_i2	TRINITY_DN23109_c1_g1_i4	TRINITY_DN21577_c0_g1_i1		TRINITY_DN17891_c0_g1_i2	TRINITY_DN23566_c0_g3_i2			TRINITY_DN21483_c0_g1_i3
TRINITY_DN16243_c0_g1_i4	TRINITY_DN687_c0_g1_i2	TRINITY_DN14502_c0_g1_i1	TRINITY_DN16606_c0_g1_i1	TRINITY_DN23817_c1_g1_i6		TRINITY_DN18825_c1_g1_i2	TRINITY_DN23289_c0_g1_i3			TRINITY_DN18388_c0_g1_i1
TRINITY_DN13468_c0_g1_i3	TRINITY_DN6034_c0_g1_i1	TRINITY_DN24944_c0_g1_i1	TRINITY_DN20694_c0_g1_i2	TRINITY_DN22490_c0_g1_i4		TRINITY_DN23637_c0_g1_i1	TRINITY_DN14115_c0_g1_i2			TRINITY_DN7063_c0_g1_i1
TRINITY_DN22317_c0_g1_i6	TRINITY_DN23381_c1_g3_i1	TRINITY_DN1832_c0_g1_i1	TRINITY_DN13014_c0_g1_i1	TRINITY_DN23663_c5_g1_i8		TRINITY_DN22234_c1_g1_i3	TRINITY_DN37390_c0_g1_i1			TRINITY_DN20366_c0_g1_i3
TRINITY_DN12410_c0_g1_i1	TRINITY_DN22961_c0_g1_i1	TRINITY_DN20068_c0_g1_i1	TRINITY_DN22689_c0_g1_i2	TRINITY_DN11923_c0_g1_i1		TRINITY_DN24392_c0_g1_i1	TRINITY_DN23176_c1_g1_i1			TRINITY_DN21323_c0_g1_i1
TRINITY_DN24036_c2_g1_i14	TRINITY_DN23895_c3_g3_i1	TRINITY_DN11236_c0_g1_i2	TRINITY_DN20554_c0_g1_i1	TRINITY_DN21070_c0_g1_i1		TRINITY_DN44780_c0_g1_i1	TRINITY_DN48987_c0_g1_i1			TRINITY_DN7394_c0_g1_i1
TRINITY_DN23518_c1_g2_i2	TRINITY_DN24293_c0_g1_i1	TRINITY_DN24001_c0_g1_i2	TRINITY_DN42965_c0_g1_i1	TRINITY_DN23808_c0_g1_i8		TRINITY_DN23349_c0_g1_i2	TRINITY_DN5010_c0_g1_i1			TRINITY_DN18857_c0_g1_i1
TRINITY_DN21867_c0_g1_i1	TRINITY_DN577_c0_g1_i1	TRINITY_DN23953_c1_g2_i2	TRINITY_DN21406_c1_g1_i1	TRINITY_DN23726_c0_g2_i10		TRINITY_DN2025_c0_g1_i1	TRINITY_DN19137_c1_g1_i2			TRINITY_DN20555_c1_g1_i4
TRINITY_DN22157_c0_g1_i7		TRINITY_DN24037_c1_g2_i3	TRINITY_DN14671_c0_g1_i1	TRINITY_DN16110_c0_g1_i1		TRINITY_DN608_c0_g1_i1	TRINITY_DN15397_c0_g1_i1			TRINITY_DN15933_c0_g1_i2
TRINITY_DN23916_c0_g1_i3		TRINITY_DN22100_c1_g1_i2	TRINITY_DN23175_c0_g1_i2	TRINITY_DN18700_c0_g1_i3		TRINITY_DN25909_c0_g1_i1	TRINITY_DN25287_c0_g1_i1			TRINITY_DN15709_c0_g1_i1
TRINITY_DN22860_c0_g1_i1		TRINITY_DN22513_c0_g1_i2	TRINITY_DN23823_c1_g2_i11	TRINITY_DN11508_c0_g1_i1		TRINITY_DN23559_c0_g2_i3	TRINITY_DN17334_c0_g1_i1			TRINITY_DN19384_c1_g1_i2
TRINITY_DN23985_c0_g5_i1		TRINITY_DN11331_c0_g1_i1	TRINITY_DN17441_c0_g1_i2	TRINITY_DN18126_c0_g1_i3		TRINITY_DN13753_c0_g1_i1	TRINITY_DN2977_c0_g1_i2			TRINITY_DN12512_c0_g1_i1
TRINITY_DN24030_c1_g1_i29		TRINITY_DN14501_c0_g1_i4	TRINITY_DN22659_c1_g1_i4	TRINITY_DN23231_c0_g2_i2		TRINITY_DN17380_c0_g1_i1	TRINITY_DN8633_c0_g1_i2			TRINITY_DN18677_c0_g2_i2
TRINITY_DN23376_c2_g1_i4		TRINITY_DN23986_c0_g4_i1	TRINITY_DN21507_c0_g1_i1	TRINITY_DN19718_c0_g1_i2		TRINITY_DN23371_c0_g1_i7	TRINITY_DN17494_c0_g2_i2			TRINITY_DN17180_c1_g1_i1
TRINITY_DN23891_c0_g2_i1		TRINITY_DN20721_c0_g1_i2	TRINITY_DN14598_c0_g1_i1	TRINITY_DN20509_c0_g1_i1		TRINITY_DN22865_c0_g1_i7	TRINITY_DN22403_c0_g1_i4			TRINITY_DN23181_c1_g1_i2
TRINITY_DN22883_c0_g2_i2		TRINITY_DN13298_c0_g2_i1	TRINITY_DN18159_c0_g1_i1	TRINITY_DN14309_c1_g1_i2		TRINITY_DN14464_c0_g1_i1	TRINITY_DN13936_c0_g1_i1			TRINITY_DN19238_c0_g1_i1
TRINITY_DN22716_c1_g6_i2		TRINITY_DN16372_c0_g1_i2	TRINITY_DN20379_c0_g1_i1	TRINITY_DN21884_c0_g1_i2		TRINITY_DN22678_c0_g1_i1	TRINITY_DN22321_c1_g2_i3			TRINITY_DN11946_c0_g1_i7
TRINITY_DN19658_c0_g1_i2		TRINITY_DN24037_c1_g1_i1	TRINITY_DN23968_c1_g1_i1	TRINITY_DN8332_c0_g1_i1		TRINITY_DN42071_c0_g1_i1	TRINITY_DN22575_c1_g2_i7			TRINITY_DN43861_c0_g1_i1
TRINITY_DN21912_c0_g1_i1		TRINITY_DN15226_c0_g1_i2	TRINITY_DN22918_c0_g1_i1	TRINITY_DN18553_c0_g1_i1		TRINITY_DN19310_c0_g1_i1	TRINITY_DN19815_c0_g1_i3			TRINITY_DN22645_c0_g1_i3
TRINITY_DN17174_c1_g2_i2		TRINITY_DN23053_c0_g1_i1	TRINITY_DN16067_c0_g1_i1	TRINITY_DN17392_c0_g1_i2		TRINITY_DN20430_c0_g1_i5	TRINITY_DN16698_c0_g1_i1			TRINITY_DN20820_c0_g1_i1
TRINITY_DN17838_c0_g1_i3		TRINITY_DN23517_c1_g1_i9	TRINITY_DN14117_c0_g1_i2	TRINITY_DN21698_c0_g1_i1		TRINITY_DN20337_c0_g2_i1	TRINITY_DN23560_c0_g6_i1			TRINITY_DN25769_c0_g1_i1
TRINITY_DN23618_c0_g1_i1		TRINITY_DN639_c0_g1_i1	TRINITY_DN22905_c0_g2_i1	TRINITY_DN22941_c0_g1_i1		TRINITY_DN19734_c0_g1_i2	TRINITY_DN22959_c1_g1_i6			TRINITY_DN12878_c0_g1_i2
TRINITY_DN23399_c0_g1_i4		TRINITY_DN23827_c4_g2_i2	TRINITY_DN21871_c0_g1_i2	TRINITY_DN4866_c0_g1_i1		TRINITY_DN32667_c0_g1_i1	TRINITY_DN23439_c1_g2_i2			TRINITY_DN11880_c0_g1_i1
TRINITY_DN22001_c0_g1_i1		TRINITY_DN18828_c0_g1_i1	TRINITY_DN22832_c0_g1_i3	TRINITY_DN25031_c0_g1_i1		TRINITY_DN15800_c0_g1_i5	TRINITY_DN20074_c0_g1_i2			TRINITY_DN10201_c0_g1_i1
TRINITY_DN23273_c0_g1_i1		TRINITY_DN23046_c0_g4_i3	TRINITY_DN22293_c0_g1_i2	TRINITY_DN13756_c0_g1_i2		TRINITY_DN12673_c0_g1_i1	TRINITY_DN40722_c0_g1_i1			TRINITY_DN26498_c0_g1_i1
TRINITY_DN20371_c0_g1_i5		TRINITY_DN16106_c1_g1_i4	TRINITY_DN21865_c1_g2_i1	TRINITY_DN21524_c0_g1_i1		TRINITY_DN17117_c0_g1_i1	TRINITY_DN4945_c0_g1_i1			TRINITY_DN20469_c0_g1_i1
TRINITY_DN20089_c0_g1_i1		TRINITY_DN23631_c0_g2_i1	TRINITY_DN16775_c0_g1_i1	TRINITY_DN7405_c0_g1_i1		TRINITY_DN12327_c0_g1_i3	TRINITY_DN13840_c0_g1_i4			TRINITY_DN19014_c1_g1_i2
TRINITY_DN21275_c1_g1_i2		TRINITY_DN12234_c0_g1_i2	TRINITY_DN23489_c0_g1_i2	TRINITY_DN654_c0_g1_i2		TRINITY_DN16458_c0_g1_i4	TRINITY_DN19055_c0_g1_i1			TRINITY_DN39946_c0_g1_i1
TRINITY_DN23712_c0_g1_i6		TRINITY_DN24046_c0_g3_i2	TRINITY_DN11783_c0_g1_i1	TRINITY_DN19586_c0_g1_i1		TRINITY_DN19708_c0_g1_i1	TRINITY_DN14562_c0_g1_i1			TRINITY_DN1065_c0_g1_i1
TRINITY_DN19677_c1_g1_i1		TRINITY_DN16267_c0_g1_i2	TRINITY_DN16226_c0_g1_i2	TRINITY_DN22555_c0_g1_i4		TRINITY_DN1974_c0_g1_i1	TRINITY_DN1194_c0_g1_i1			TRINITY_DN8849_c0_g1_i1
TRINITY_DN22292_c0_g1_i2		TRINITY_DN21968_c0_g1_i1	TRINITY_DN17351_c0_g1_i1	TRINITY_DN23599_c0_g1_i6		TRINITY_DN19086_c0_g1_i2				TRINITY_DN23914_c1_g2_i1
TRINITY_DN20298_c0_g1_i6		TRINITY_DN3381_c0_g1_i1	TRINITY_DN12666_c0_g1_i1	TRINITY_DN18492_c0_g1_i1		TRINITY_DN7409_c0_g1_i1				TRINITY_DN16535_c0_g1_i1
TRINITY_DN21402_c0_g2_i1		TRINITY_DN23405_c0_g3_i4	TRINITY_DN20075_c0_g1_i1	TRINITY_DN17750_c1_g2_i1		TRINITY_DN16144_c0_g1_i1				TRINITY_DN28205_c0_g1_i1
TRINITY_DN21324_c0_g2_i2		TRINITY_DN17057_c0_g1_i2	TRINITY_DN15496_c0_g2_i2	TRINITY_DN16303_c0_g1_i1		TRINITY_DN16767_c0_g1_i1				TRINITY_DN10230_c0_g1_i2
TRINITY_DN17539_c1_g1_i1		TRINITY_DN22302_c0_g1_i1	TRINITY_DN23393_c2_g1_i3	TRINITY_DN14877_c0_g1_i1		TRINITY_DN21407_c0_g1_i1				TRINITY_DN15944_c0_g1_i2
TRINITY_DN20657_c0_g2_i1		TRINITY_DN23626_c0_g2_i1	TRINITY_DN18113_c0_g1_i3	TRINITY_DN23515_c1_g1_i4		TRINITY_DN13494_c0_g1_i1				TRINITY_DN8830_c0_g1_i1
TRINITY_DN23394_c0_g1_i1		TRINITY_DN43532_c0_g1_i1	TRINITY_DN16114_c0_g1_i2	TRINITY_DN18211_c2_g1_i1		TRINITY_DN13436_c0_g1_i1				TRINITY_DN21673_c0_g1_i3
TRINITY_DN14431_c0_g1_i1		TRINITY_DN23278_c0_g1_i15	TRINITY_DN18784_c0_g1_i1	TRINITY_DN20784_c0_g1_i3		TRINITY_DN22152_c1_g1_i1				TRINITY_DN11491_c0_g1_i2
TRINITY_DN23937_c0_g2_i4		TRINITY_DN6780_c0_g1_i2	TRINITY_DN22675_c0_g1_i3	TRINITY_DN18962_c0_g1_i2		TRINITY_DN22446_c0_g1_i1				TRINITY_DN16870_c0_g1_i4
TRINITY_DN23592_c0_g5_i4		TRINITY_DN23606_c0_g1_i8	TRINITY_DN23063_c0_g1_i2	TRINITY_DN22298_c0_g1_i3		TRINITY_DN18917_c0_g1_i1				TRINITY_DN14663_c0_g1_i2
TRINITY_DN4176_c0_g1_i1		TRINITY_DN12203_c0_g1_i2	TRINITY_DN23856_c0_g1_i1	TRINITY_DN19942_c0_g1_i4		TRINITY_DN19465_c0_g1_i1				TRINITY_DN10247_c0_g1_i2
TRINITY_DN19330_c0_g1_i2		TRINITY_DN22263_c0_g2_i1	TRINITY_DN19833_c0_g1_i1	TRINITY_DN23848_c0_g2_i1		TRINITY_DN15134_c0_g1_i1				TRINITY_DN4409_c0_g1_i1
TRINITY_DN23833_c1_g1_i2		TRINITY_DN23729_c1_g3_i20	TRINITY_DN10_c0_g1_i1	TRINITY_DN23607_c1_g1_i5		TRINITY_DN5264_c0_g1_i1				TRINITY_DN15067_c0_g1_i3
TRINITY_DN23087_c1_g1_i4		TRINITY_DN23501_c2_g2_i1	TRINITY_DN22474_c0_g1_i2	TRINITY_DN15663_c0_g1_i3		TRINITY_DN22505_c0_g1_i3				TRINITY_DN20985_c0_g1_i3
TRINITY_DN19631_c0_g1_i1		TRINITY_DN23006_c0_g1_i1	TRINITY_DN4368_c0_g1_i1	TRINITY_DN22021_c0_g1_i2		TRINITY_DN14450_c0_g1_i1				TRINITY_DN12508_c0_g2_i1
TRINITY_DN23876_c5_g1_i9		TRINITY_DN23713_c0_g2_i2	TRINITY_DN10259_c0_g1_i1	TRINITY_DN8195_c0_g1_i1		TRINITY_DN23088_c0_g1_i3				TRINITY_DN23417_c0_g2_i1
TRINITY_DN18114_c0_g1_i2		TRINITY_DN23691_c2_g4_i5	TRINITY_DN21807_c0_g1_i2	TRINITY_DN21659_c0_g1_i1		TRINITY_DN21930_c0_g1_i3				TRINITY_DN13637_c0_g1_i1
		TRINITY_DN15073_c0_g1_i3	TRINITY_DN14915_c0_g1_i2	TRINITY_DN18054_c0_g1_i1		TRINITY_DN19315_c0_g1_i1				TRINITY_DN12815_c0_g1_i1
		TRINITY_DN43974_c0_g1_i1	TRINITY_DN17386_c0_g1_i1	TRINITY_DN20940_c0_g1_i1		TRINITY_DN20627_c0_g1_i2				TRINITY_DN22475_c0_g1_i1
		TRINITY_DN21922_c0_g1_i2	TRINITY_DN17485_c0_g1_i1	TRINITY_DN13371_c0_g1_i4		TRINITY_DN14828_c0_g1_i1				TRINITY_DN21031_c1_g1_i2
		TRINITY_DN41471_c0_g1_i1	TRINITY_DN19484_c0_g1_i4	TRINITY_DN22486_c0_g1_i6		TRINITY_DN9366_c0_g1_i1				TRINITY_DN23806_c0_g1_i2
		TRINITY_DN23986_c0_g5_i3	TRINITY_DN17432_c0_g1_i1	TRINITY_DN18060_c0_g1_i1		TRINITY_DN22892_c0_g2_i4				TRINITY_DN20489_c0_g1_i1
		TRINITY_DN46479_c0_g1_i1	TRINITY_DN16353_c0_g1_i2	TRINITY_DN22051_c0_g1_i2		TRINITY_DN17819_c1_g1_i1				TRINITY_DN41955_c0_g1_i1
		TRINITY_DN23918_c1_g1_i10	TRINITY_DN19335_c0_g1_i1	TRINITY_DN23815_c0_g1_i13		TRINITY_DN21335_c0_g1_i1				TRINITY_DN12571_c0_g1_i1
		TRINITY_DN12588_c0_g1_i1	TRINITY_DN21586_c1_g1_i1	TRINITY_DN854_c0_g1_i1		TRINITY_DN41171_c0_g1_i1				TRINITY_DN12610_c1_g1_i1
		TRINITY_DN23830_c0_g1_i3	TRINITY_DN16158_c0_g1_i1	TRINITY_DN14504_c0_g1_i2		TRINITY_DN14810_c0_g1_i2				TRINITY_DN15988_c0_g1_i2
		TRINITY_DN23876_c4_g1_i3	TRINITY_DN17311_c0_g1_i1			TRINITY_DN23877_c0_g1_i2				TRINITY_DN22075_c0_g1_i1
		TRINITY_DN8904_c0_g1_i1	TRINITY_DN20223_c0_g1_i1			TRINITY_DN22099_c0_g1_i2				TRINITY_DN19506_c0_g1_i1
		TRINITY_DN4613_c0_g1_i1	TRINITY_DN19941_c0_g1_i2			TRINITY_DN17093_c0_g1_i1				TRINITY_DN21701_c0_g1_i2
		TRINITY_DN17281_c0_g1_i1	TRINITY_DN16131_c0_g1_i6			TRINITY_DN8594_c0_g1_i1				TRINITY_DN11630_c0_g1_i1
		TRINITY_DN34404_c0_g1_i1	TRINITY_DN12188_c0_g1_i2			TRINITY_DN20556_c0_g1_i1				TRINITY_DN23941_c0_g1_i19
		TRINITY_DN20839_c0_g1_i7	TRINITY_DN10159_c0_g1_i1							TRINITY_DN21481_c0_g1_i1
			TRINITY_DN16594_c0_g1_i3							TRINITY_DN23207_c0_g1_i2
			TRINITY_DN20279_c0_g1_i4							TRINITY_DN23265_c0_g1_i1
			TRINITY_DN16924_c0_g1_i3							TRINITY_DN22977_c5_g1_i1
			TRINITY_DN20796_c0_g1_i3							TRINITY_DN12320_c0_g1_i2
			TRINITY_DN32690_c0_g1_i1							TRINITY_DN24324_c0_g1_i1
			TRINITY_DN20271_c0_g1_i1							TRINITY_DN16486_c0_g1_i1
			TRINITY_DN15739_c0_g1_i4							TRINITY_DN40865_c0_g1_i1
			TRINITY_DN17390_c0_g1_i1							TRINITY_DN14882_c0_g1_i1
			TRINITY_DN21254_c0_g1_i1							TRINITY_DN17619_c0_g1_i2
			TRINITY_DN40911_c0_g1_i1							TRINITY_DN24049_c2_g1_i3
			TRINITY_DN19351_c1_g2_i1							TRINITY_DN20936_c0_g1_i9
			TRINITY_DN4638_c0_g1_i1							TRINITY_DN18641_c0_g1_i2
			TRINITY_DN4623_c0_g1_i2							TRINITY_DN20665_c0_g2_i1
			TRINITY_DN17517_c0_g1_i1							TRINITY_DN10014_c0_g1_i1
			TRINITY_DN18630_c0_g1_i1							TRINITY_DN22257_c1_g2_i3
			TRINITY_DN20754_c0_g1_i2							TRINITY_DN13379_c0_g1_i1
			TRINITY_DN23605_c0_g1_i1							TRINITY_DN14696_c0_g1_i1
			TRINITY_DN21897_c0_g1_i1							TRINITY_DN25606_c0_g1_i1
			TRINITY_DN23895_c3_g2_i9							TRINITY_DN18556_c0_g1_i4
			TRINITY_DN19616_c0_g1_i1							TRINITY_DN21351_c0_g1_i1
			TRINITY_DN41316_c0_g1_i1							TRINITY_DN13809_c0_g1_i2
			TRINITY_DN13221_c0_g2_i1							TRINITY_DN18445_c0_g1_i2
			TRINITY_DN24048_c0_g3_i1							TRINITY_DN15573_c0_g1_i1
			TRINITY_DN23405_c1_g1_i10							TRINITY_DN8278_c0_g1_i1
			TRINITY_DN16827_c0_g1_i1							TRINITY_DN12290_c0_g1_i1
			TRINITY_DN19741_c0_g1_i5							TRINITY_DN22916_c0_g1_i1
			TRINITY_DN23216_c0_g1_i1							TRINITY_DN10447_c0_g1_i1
			TRINITY_DN13992_c0_g1_i2							TRINITY_DN9480_c0_g1_i1
			TRINITY_DN11768_c0_g1_i1							TRINITY_DN1538_c0_g1_i1
			TRINITY_DN23527_c1_g3_i2							TRINITY_DN22257_c1_g1_i1
			TRINITY_DN10261_c0_g1_i1							TRINITY_DN19358_c0_g1_i1
			TRINITY_DN18118_c0_g1_i2							TRINITY_DN5198_c0_g1_i1
			TRINITY_DN19922_c0_g1_i1							TRINITY_DN22364_c0_g1_i1
			TRINITY_DN14521_c0_g1_i1							TRINITY_DN22883_c0_g1_i1
			TRINITY_DN2021_c0_g1_i1							TRINITY_DN16111_c1_g1_i1
			TRINITY_DN8312_c0_g1_i1							TRINITY_DN23918_c0_g1_i1
			TRINITY_DN20116_c0_g1_i1							TRINITY_DN18915_c0_g1_i3
			TRINITY_DN10386_c0_g1_i1							TRINITY_DN8601_c0_g1_i6
			TRINITY_DN20272_c0_g1_i2							TRINITY_DN18662_c0_g1_i1
			TRINITY_DN22527_c0_g2_i2							TRINITY_DN13233_c0_g1_i2
			TRINITY_DN15698_c0_g1_i9							TRINITY_DN51955_c0_g1_i1
			TRINITY_DN2774_c0_g1_i2							TRINITY_DN17811_c0_g1_i3
			TRINITY_DN14457_c0_g1_i1							TRINITY_DN16500_c0_g1_i6
			TRINITY_DN22624_c0_g1_i2							TRINITY_DN7746_c0_g1_i1
			TRINITY_DN21138_c0_g1_i1							TRINITY_DN22793_c0_g1_i1
			TRINITY_DN18957_c0_g1_i1							TRINITY_DN31156_c0_g1_i1
			TRINITY_DN12637_c0_g1_i1							TRINITY_DN24519_c0_g1_i1
			TRINITY_DN15031_c1_g1_i1							TRINITY_DN23962_c0_g1_i5
			TRINITY_DN12481_c0_g2_i1							TRINITY_DN17934_c0_g1_i4
			TRINITY_DN23183_c0_g1_i2							TRINITY_DN15526_c0_g1_i2
			TRINITY_DN19158_c0_g1_i1							TRINITY_DN22927_c0_g2_i1
			TRINITY_DN15929_c0_g1_i1							TRINITY_DN15717_c0_g1_i1
			TRINITY_DN22000_c0_g1_i1							TRINITY_DN17915_c0_g1_i1
			TRINITY_DN23547_c1_g2_i3							TRINITY_DN19021_c0_g1_i1
			TRINITY_DN14136_c0_g1_i1							TRINITY_DN10940_c0_g1_i4
			TRINITY_DN22777_c0_g1_i2							TRINITY_DN49868_c0_g1_i1
			TRINITY_DN20530_c0_g2_i1							TRINITY_DN22027_c0_g1_i3
			TRINITY_DN19781_c0_g1_i4							TRINITY_DN20654_c0_g1_i1
			TRINITY_DN13195_c0_g1_i1							TRINITY_DN19943_c0_g1_i1
			TRINITY_DN16434_c0_g1_i1							TRINITY_DN15890_c0_g1_i1
			TRINITY_DN14623_c0_g1_i3							TRINITY_DN13793_c0_g1_i2
			TRINITY_DN17810_c0_g1_i1							TRINITY_DN13161_c0_g1_i1
			TRINITY_DN23481_c0_g1_i4							TRINITY_DN17194_c0_g1_i1
			TRINITY_DN23772_c0_g1_i2							TRINITY_DN14237_c0_g1_i1
			TRINITY_DN21258_c0_g1_i5							TRINITY_DN20056_c0_g1_i2
			TRINITY_DN17510_c0_g2_i2							TRINITY_DN14622_c0_g1_i3
			TRINITY_DN23430_c0_g1_i3							TRINITY_DN17501_c0_g1_i2
			TRINITY_DN22330_c0_g2_i1							TRINITY_DN12765_c0_g1_i5
			TRINITY_DN14340_c0_g1_i1							TRINITY_DN19377_c0_g1_i1
			TRINITY_DN42548_c0_g1_i1							TRINITY_DN13812_c0_g1_i1
			TRINITY_DN23317_c0_g2_i1							TRINITY_DN21944_c0_g2_i1
			TRINITY_DN23071_c1_g1_i1							TRINITY_DN13803_c0_g1_i2
			TRINITY_DN14281_c0_g1_i1							TRINITY_DN6782_c0_g1_i1
			TRINITY_DN18792_c0_g3_i1							TRINITY_DN51533_c0_g1_i1
			TRINITY_DN23909_c0_g1_i1							TRINITY_DN23868_c0_g1_i9
			TRINITY_DN24629_c0_g1_i1							TRINITY_DN13361_c0_g1_i2
			TRINITY_DN14613_c0_g1_i1							TRINITY_DN56837_c0_g1_i1
			TRINITY_DN9487_c0_g1_i1							TRINITY_DN19146_c0_g1_i1
			TRINITY_DN14072_c0_g1_i3							TRINITY_DN23368_c0_g1_i3
			TRINITY_DN19220_c1_g1_i2							TRINITY_DN4114_c0_g1_i1
			TRINITY_DN3793_c0_g1_i1							TRINITY_DN33441_c0_g1_i1
			TRINITY_DN20010_c0_g1_i1							TRINITY_DN17304_c0_g1_i1
			TRINITY_DN22663_c0_g1_i1							TRINITY_DN16635_c0_g1_i3
			TRINITY_DN13240_c0_g1_i2							TRINITY_DN21657_c0_g1_i1
			TRINITY_DN21964_c2_g1_i4							TRINITY_DN19162_c0_g1_i2
			TRINITY_DN23123_c0_g2_i4							TRINITY_DN23601_c0_g1_i1
			TRINITY_DN19626_c0_g1_i2							TRINITY_DN22033_c0_g1_i3
			TRINITY_DN8132_c0_g1_i1							TRINITY_DN18822_c0_g1_i1
			TRINITY_DN20503_c0_g1_i2							TRINITY_DN4475_c0_g1_i1
			TRINITY_DN17806_c0_g1_i1							TRINITY_DN10972_c0_g1_i2
			TRINITY_DN7904_c0_g1_i1							TRINITY_DN15090_c0_g1_i1
			TRINITY_DN9565_c0_g1_i1							TRINITY_DN20088_c0_g1_i1
			TRINITY_DN10461_c0_g1_i1							TRINITY_DN14699_c0_g1_i1
			TRINITY_DN8624_c0_g1_i1							TRINITY_DN21574_c0_g1_i1
			TRINITY_DN13401_c0_g1_i1							TRINITY_DN3505_c0_g1_i1
			TRINITY_DN23699_c0_g1_i8							TRINITY_DN20535_c0_g2_i2
			TRINITY_DN55258_c0_g1_i1							TRINITY_DN18062_c0_g1_i1
			TRINITY_DN40920_c0_g1_i1							TRINITY_DN23870_c1_g3_i1
			TRINITY_DN8289_c0_g1_i1							TRINITY_DN21100_c0_g1_i4
			TRINITY_DN2513_c0_g1_i1							TRINITY_DN19863_c0_g1_i2
			TRINITY_DN22851_c0_g1_i5							TRINITY_DN18800_c0_g1_i1
			TRINITY_DN50718_c0_g1_i1							TRINITY_DN23337_c2_g3_i1
			TRINITY_DN23295_c0_g1_i1							TRINITY_DN18177_c0_g1_i1
			TRINITY_DN18022_c0_g1_i1							TRINITY_DN11906_c0_g1_i1
			TRINITY_DN16485_c0_g1_i2							TRINITY_DN13002_c0_g1_i2
			TRINITY_DN10474_c0_g1_i2							TRINITY_DN22455_c2_g2_i1
			TRINITY_DN23483_c0_g1_i2							TRINITY_DN22338_c1_g1_i2
			TRINITY_DN20873_c0_g1_i3							TRINITY_DN13428_c0_g1_i1
			TRINITY_DN16671_c0_g1_i1							TRINITY_DN2219_c0_g1_i1
			TRINITY_DN18819_c0_g1_i2							TRINITY_DN23462_c0_g1_i1
			TRINITY_DN5925_c0_g1_i1							TRINITY_DN41528_c0_g1_i1
			TRINITY_DN18290_c0_g1_i5							TRINITY_DN16259_c0_g1_i1
			TRINITY_DN19240_c0_g1_i1							TRINITY_DN40618_c0_g1_i1
			TRINITY_DN21778_c0_g2_i1							TRINITY_DN23970_c2_g1_i24
			TRINITY_DN18439_c0_g1_i2							TRINITY_DN23013_c0_g4_i1
			TRINITY_DN20652_c0_g1_i1							TRINITY_DN14996_c0_g1_i2
			TRINITY_DN17948_c0_g1_i3							TRINITY_DN22530_c0_g1_i1
			TRINITY_DN21015_c0_g1_i1							TRINITY_DN16437_c0_g3_i1
			TRINITY_DN23531_c0_g2_i1							TRINITY_DN43642_c0_g1_i1
			TRINITY_DN11273_c0_g1_i3							TRINITY_DN21587_c0_g2_i2
			TRINITY_DN22499_c0_g2_i1							TRINITY_DN11967_c0_g1_i2
			TRINITY_DN16649_c0_g1_i1							TRINITY_DN2472_c0_g1_i1
			TRINITY_DN19431_c0_g1_i1							TRINITY_DN23188_c1_g1_i1
			TRINITY_DN17967_c0_g1_i4							TRINITY_DN24262_c0_g1_i1
			TRINITY_DN19440_c0_g1_i1							TRINITY_DN22660_c0_g1_i1
			TRINITY_DN16435_c0_g2_i1							TRINITY_DN19318_c0_g1_i1
			TRINITY_DN23593_c3_g4_i7							TRINITY_DN20933_c0_g1_i1
			TRINITY_DN9858_c0_g1_i1							TRINITY_DN23791_c4_g1_i1
			TRINITY_DN20809_c0_g2_i1							TRINITY_DN18255_c0_g1_i1
			TRINITY_DN7030_c0_g1_i1							TRINITY_DN23863_c0_g3_i5
			TRINITY_DN22389_c0_g2_i3							TRINITY_DN16787_c0_g1_i2
			TRINITY_DN19215_c0_g1_i2							TRINITY_DN17928_c0_g1_i6
			TRINITY_DN17047_c1_g1_i1							TRINITY_DN8388_c0_g1_i2
			TRINITY_DN19892_c0_g1_i4							TRINITY_DN19756_c1_g1_i4
			TRINITY_DN23116_c0_g3_i1							TRINITY_DN20910_c0_g1_i2
			TRINITY_DN19553_c0_g1_i1							TRINITY_DN1812_c0_g1_i1
			TRINITY_DN14578_c0_g1_i1							TRINITY_DN4142_c0_g1_i1
			TRINITY_DN22379_c0_g3_i1							TRINITY_DN19715_c0_g1_i6
			TRINITY_DN16680_c0_g1_i1							TRINITY_DN21845_c0_g1_i1
			TRINITY_DN14667_c0_g1_i2							TRINITY_DN20463_c0_g1_i3
			TRINITY_DN1158_c0_g1_i1							TRINITY_DN16532_c0_g1_i3
			TRINITY_DN17278_c0_g1_i2							TRINITY_DN16237_c0_g1_i1
			TRINITY_DN19719_c0_g1_i3							TRINITY_DN13274_c0_g1_i1
			TRINITY_DN23642_c2_g1_i1							TRINITY_DN19582_c0_g1_i1
			TRINITY_DN8320_c0_g1_i2							TRINITY_DN56695_c0_g1_i1
			TRINITY_DN18545_c0_g1_i2							TRINITY_DN3695_c0_g1_i2
			TRINITY_DN22736_c0_g1_i6							TRINITY_DN22940_c1_g1_i2
			TRINITY_DN22951_c0_g1_i1							TRINITY_DN14394_c0_g1_i1
			TRINITY_DN14147_c0_g1_i1							TRINITY_DN18569_c0_g1_i2
			TRINITY_DN18090_c0_g3_i2							TRINITY_DN23027_c0_g4_i4
			TRINITY_DN21316_c0_g1_i4							TRINITY_DN18026_c0_g1_i2
			TRINITY_DN14818_c0_g1_i2							TRINITY_DN13284_c0_g1_i1
			TRINITY_DN22884_c0_g1_i3							TRINITY_DN1112_c0_g1_i1
			TRINITY_DN19343_c0_g1_i2							TRINITY_DN13920_c0_g1_i2
			TRINITY_DN23967_c1_g1_i2							TRINITY_DN43234_c0_g1_i1
			TRINITY_DN21036_c0_g1_i1							TRINITY_DN9442_c0_g1_i1
			TRINITY_DN23719_c0_g1_i3							TRINITY_DN42233_c0_g1_i1
			TRINITY_DN10169_c0_g1_i1							TRINITY_DN18003_c1_g1_i1
			TRINITY_DN23337_c2_g2_i4							TRINITY_DN16521_c0_g1_i4
			TRINITY_DN20596_c0_g1_i1							TRINITY_DN9741_c0_g1_i1
			TRINITY_DN17233_c0_g1_i1							TRINITY_DN48571_c0_g1_i1
			TRINITY_DN46545_c0_g1_i1							TRINITY_DN1708_c0_g1_i1
			TRINITY_DN22254_c1_g1_i2							TRINITY_DN16579_c0_g1_i1
			TRINITY_DN17789_c0_g1_i1							TRINITY_DN4430_c0_g1_i1
			TRINITY_DN47482_c0_g1_i1							TRINITY_DN15122_c0_g1_i1
			TRINITY_DN18433_c0_g1_i1							TRINITY_DN13048_c0_g1_i1
			TRINITY_DN18686_c0_g1_i3							TRINITY_DN19117_c0_g1_i1
			TRINITY_DN12832_c0_g1_i2							TRINITY_DN11462_c0_g1_i1
			TRINITY_DN15438_c0_g1_i2							TRINITY_DN52697_c0_g1_i1
			TRINITY_DN24017_c0_g1_i1							TRINITY_DN30937_c0_g1_i1
			TRINITY_DN9229_c0_g1_i1							TRINITY_DN5232_c0_g1_i1
			TRINITY_DN19983_c0_g1_i1							TRINITY_DN36086_c0_g1_i1
			TRINITY_DN23493_c2_g1_i4							TRINITY_DN17796_c0_g1_i1
			TRINITY_DN15291_c0_g1_i1							TRINITY_DN23947_c3_g2_i2
			TRINITY_DN19079_c0_g1_i3							TRINITY_DN23320_c3_g1_i1
			TRINITY_DN22268_c0_g1_i1							TRINITY_DN4503_c0_g1_i1
			TRINITY_DN20247_c0_g1_i1							TRINITY_DN41557_c0_g1_i1
			TRINITY_DN23697_c1_g1_i1							TRINITY_DN27067_c0_g1_i1
			TRINITY_DN13028_c0_g1_i1							TRINITY_DN22895_c0_g1_i4
			TRINITY_DN19634_c0_g1_i1							TRINITY_DN14953_c0_g1_i1
			TRINITY_DN2930_c0_g1_i1							TRINITY_DN5397_c0_g1_i1
			TRINITY_DN15576_c0_g1_i2							TRINITY_DN17088_c0_g1_i2
			TRINITY_DN19287_c0_g1_i1							TRINITY_DN15448_c0_g1_i1
			TRINITY_DN20867_c0_g2_i1							TRINITY_DN20343_c0_g1_i1
			TRINITY_DN15736_c0_g1_i3							TRINITY_DN23034_c0_g1_i1
			TRINITY_DN18925_c0_g1_i1							TRINITY_DN15718_c0_g1_i3
			TRINITY_DN11535_c0_g1_i1							TRINITY_DN21442_c0_g1_i1
			TRINITY_DN22583_c0_g1_i4							TRINITY_DN16544_c0_g1_i1
			TRINITY_DN22089_c0_g1_i1							TRINITY_DN16278_c0_g1_i1
			TRINITY_DN20681_c0_g1_i1							TRINITY_DN25292_c0_g1_i1
			TRINITY_DN18041_c0_g1_i1							TRINITY_DN23713_c0_g4_i1
			TRINITY_DN23978_c0_g1_i5							TRINITY_DN23392_c1_g2_i1
			TRINITY_DN14989_c0_g1_i1							TRINITY_DN24683_c0_g1_i1
			TRINITY_DN13041_c0_g1_i2							TRINITY_DN12651_c0_g1_i2
			TRINITY_DN16013_c0_g1_i3							TRINITY_DN19505_c0_g1_i1
			TRINITY_DN9823_c0_g1_i1							TRINITY_DN18390_c0_g1_i2
			TRINITY_DN22640_c0_g1_i4							TRINITY_DN12224_c0_g1_i1
			TRINITY_DN22843_c2_g1_i7							TRINITY_DN17245_c0_g2_i1
			TRINITY_DN10946_c0_g1_i2							TRINITY_DN5076_c0_g1_i1
			TRINITY_DN20504_c0_g1_i2							TRINITY_DN30119_c0_g1_i1
			TRINITY_DN1300_c0_g1_i1							TRINITY_DN12758_c0_g1_i1
			TRINITY_DN22404_c0_g2_i1							TRINITY_DN11487_c0_g1_i2
			TRINITY_DN11253_c0_g2_i1							TRINITY_DN8665_c0_g1_i1
			TRINITY_DN18493_c0_g1_i1							TRINITY_DN20859_c0_g3_i2
			TRINITY_DN21854_c1_g1_i2							TRINITY_DN41606_c0_g1_i1
			TRINITY_DN23587_c0_g1_i7							TRINITY_DN13487_c0_g1_i1
			TRINITY_DN19876_c0_g1_i2							TRINITY_DN11188_c0_g1_i1
			TRINITY_DN12269_c0_g1_i1							TRINITY_DN24947_c0_g1_i1
			TRINITY_DN42_c0_g1_i2							TRINITY_DN14306_c0_g1_i1
			TRINITY_DN45884_c0_g1_i1							TRINITY_DN12419_c0_g1_i1
			TRINITY_DN23617_c0_g1_i2							TRINITY_DN17650_c0_g1_i3
			TRINITY_DN9565_c0_g2_i1							TRINITY_DN10422_c0_g1_i1
			TRINITY_DN8767_c0_g1_i1							TRINITY_DN22703_c0_g1_i1
			TRINITY_DN3044_c0_g1_i2							TRINITY_DN21545_c0_g1_i2
			TRINITY_DN16696_c0_g1_i1							TRINITY_DN18564_c0_g1_i1
			TRINITY_DN21829_c0_g1_i1							TRINITY_DN16533_c0_g1_i1
			TRINITY_DN19470_c0_g1_i1							TRINITY_DN11960_c0_g1_i1
			TRINITY_DN14423_c0_g1_i2							TRINITY_DN20321_c0_g1_i3
			TRINITY_DN9428_c0_g1_i1							TRINITY_DN19959_c0_g1_i2
			TRINITY_DN12325_c0_g1_i1							TRINITY_DN14784_c0_g1_i2
			TRINITY_DN17064_c1_g1_i1							TRINITY_DN8294_c0_g1_i1
			TRINITY_DN19106_c0_g1_i1							TRINITY_DN42059_c0_g1_i1
			TRINITY_DN14245_c0_g1_i2							TRINITY_DN25511_c0_g1_i1
			TRINITY_DN22536_c0_g2_i4							TRINITY_DN311_c0_g1_i1
			TRINITY_DN21508_c0_g1_i1							TRINITY_DN22996_c0_g1_i1
			TRINITY_DN19758_c0_g1_i1							TRINITY_DN17127_c0_g1_i1
			TRINITY_DN18074_c0_g1_i1							TRINITY_DN13994_c0_g1_i4
			TRINITY_DN14940_c0_g1_i3							TRINITY_DN5300_c0_g1_i2
			TRINITY_DN21345_c0_g1_i1							TRINITY_DN43355_c0_g1_i1
			TRINITY_DN11121_c0_g1_i1							TRINITY_DN12427_c0_g1_i1
			TRINITY_DN19945_c0_g1_i1							TRINITY_DN4981_c0_g1_i1
			TRINITY_DN12268_c0_g1_i4							TRINITY_DN40614_c0_g1_i1
			TRINITY_DN15524_c0_g1_i1							TRINITY_DN3922_c0_g1_i2
			TRINITY_DN21695_c0_g1_i3							TRINITY_DN16671_c0_g2_i1
			TRINITY_DN21381_c0_g1_i1							TRINITY_DN8942_c0_g1_i1
			TRINITY_DN18680_c0_g1_i3							TRINITY_DN36369_c0_g1_i1
			TRINITY_DN18847_c0_g1_i1							TRINITY_DN1062_c0_g1_i2
			TRINITY_DN14098_c0_g1_i1							TRINITY_DN34672_c0_g1_i1
			TRINITY_DN25109_c0_g1_i1							TRINITY_DN22828_c0_g1_i3
			TRINITY_DN24582_c0_g1_i1							TRINITY_DN11342_c0_g1_i2
			TRINITY_DN10968_c0_g1_i1							TRINITY_DN18224_c0_g1_i3
			TRINITY_DN17243_c0_g2_i1							TRINITY_DN9147_c0_g1_i1
			TRINITY_DN13624_c0_g1_i1							TRINITY_DN55716_c0_g1_i1
			TRINITY_DN23670_c1_g1_i4							TRINITY_DN16348_c0_g1_i1
			TRINITY_DN14732_c0_g1_i2							TRINITY_DN16311_c0_g1_i5
			TRINITY_DN20064_c0_g1_i1							TRINITY_DN23506_c1_g2_i2
			TRINITY_DN15059_c0_g1_i1							TRINITY_DN23315_c0_g1_i1
			TRINITY_DN15216_c0_g1_i3							TRINITY_DN14123_c0_g1_i3
			TRINITY_DN23997_c2_g1_i1							TRINITY_DN9420_c0_g1_i1
			TRINITY_DN14434_c0_g1_i1							TRINITY_DN23147_c0_g1_i7
			TRINITY_DN14239_c0_g1_i1							TRINITY_DN14812_c0_g1_i2
			TRINITY_DN12917_c0_g1_i1							TRINITY_DN16197_c0_g1_i1
			TRINITY_DN20446_c1_g1_i1							TRINITY_DN22057_c0_g1_i2
			TRINITY_DN19518_c0_g1_i1							TRINITY_DN20407_c0_g1_i1
			TRINITY_DN24047_c0_g1_i5							TRINITY_DN19284_c0_g3_i1
			TRINITY_DN17533_c0_g1_i1							TRINITY_DN18720_c0_g1_i1
			TRINITY_DN11013_c0_g1_i1							TRINITY_DN6139_c0_g1_i1
			TRINITY_DN20869_c0_g4_i1							TRINITY_DN45256_c0_g1_i1
			TRINITY_DN12021_c0_g1_i1							TRINITY_DN23995_c0_g5_i3
			TRINITY_DN18415_c0_g1_i1							TRINITY_DN21053_c0_g1_i2
			TRINITY_DN12169_c0_g1_i1							TRINITY_DN4319_c0_g1_i1
			TRINITY_DN20565_c0_g1_i1							TRINITY_DN12760_c0_g1_i1
			TRINITY_DN21993_c1_g1_i17							TRINITY_DN10866_c0_g1_i1
			TRINITY_DN13352_c0_g2_i1							TRINITY_DN14244_c0_g1_i1
			TRINITY_DN19857_c0_g1_i1							TRINITY_DN10782_c0_g1_i1
			TRINITY_DN22102_c0_g1_i1							TRINITY_DN10897_c0_g1_i1
			TRINITY_DN20852_c0_g1_i5							TRINITY_DN23731_c0_g1_i2
			TRINITY_DN20984_c0_g1_i1							TRINITY_DN23811_c1_g2_i1
			TRINITY_DN23720_c0_g1_i1							TRINITY_DN15495_c0_g1_i2
			TRINITY_DN22820_c0_g1_i5							TRINITY_DN25485_c0_g1_i1
			TRINITY_DN22421_c0_g2_i1							TRINITY_DN23812_c0_g1_i2
			TRINITY_DN21499_c0_g2_i1							TRINITY_DN23365_c0_g1_i1
			TRINITY_DN13716_c0_g1_i2							TRINITY_DN13828_c0_g1_i2
			TRINITY_DN22627_c0_g2_i3							TRINITY_DN11276_c0_g1_i1
			TRINITY_DN18166_c1_g1_i2							TRINITY_DN22967_c0_g1_i2
			TRINITY_DN7928_c0_g1_i2							TRINITY_DN23362_c0_g1_i2
			TRINITY_DN19296_c0_g1_i1							TRINITY_DN17709_c0_g1_i1
			TRINITY_DN20026_c0_g1_i1							TRINITY_DN20266_c0_g1_i2
			TRINITY_DN18198_c0_g1_i4							TRINITY_DN8540_c0_g1_i1
			TRINITY_DN20077_c0_g1_i1							TRINITY_DN23258_c1_g1_i1
			TRINITY_DN22190_c0_g1_i1							TRINITY_DN20532_c1_g1_i1
			TRINITY_DN23794_c0_g2_i4							TRINITY_DN1374_c0_g1_i1
			TRINITY_DN21377_c0_g1_i11							TRINITY_DN19129_c0_g1_i1
			TRINITY_DN12686_c0_g2_i1							TRINITY_DN41325_c0_g1_i1
			TRINITY_DN15641_c0_g1_i1							TRINITY_DN25025_c0_g1_i1
			TRINITY_DN20416_c0_g1_i2							TRINITY_DN11555_c0_g1_i1
			TRINITY_DN22978_c2_g1_i2							TRINITY_DN14221_c0_g1_i1
			TRINITY_DN23259_c2_g1_i7							TRINITY_DN13471_c0_g1_i2
			TRINITY_DN6617_c0_g1_i1							TRINITY_DN42121_c0_g1_i1
			TRINITY_DN22869_c0_g1_i2							TRINITY_DN25627_c0_g1_i1
			TRINITY_DN16042_c0_g1_i6							TRINITY_DN8285_c0_g1_i1
			TRINITY_DN19813_c0_g1_i4							TRINITY_DN20362_c1_g1_i1
			TRINITY_DN12269_c0_g2_i2							TRINITY_DN25521_c0_g1_i1
			TRINITY_DN21227_c0_g1_i1							TRINITY_DN23819_c0_g1_i1
			TRINITY_DN21895_c0_g1_i1							TRINITY_DN20776_c0_g1_i5
			TRINITY_DN23230_c0_g1_i1							TRINITY_DN23626_c0_g4_i1
			TRINITY_DN18160_c0_g1_i1							TRINITY_DN16022_c0_g1_i1
			TRINITY_DN13357_c0_g1_i1							TRINITY_DN13994_c0_g2_i1
			TRINITY_DN9258_c0_g1_i1							TRINITY_DN19027_c0_g1_i1
			TRINITY_DN19048_c0_g1_i2							TRINITY_DN18588_c0_g1_i1
			TRINITY_DN21982_c0_g1_i2							TRINITY_DN12710_c0_g1_i1
			TRINITY_DN23740_c1_g1_i1							TRINITY_DN17080_c0_g1_i2
			TRINITY_DN21787_c0_g1_i3							TRINITY_DN23881_c1_g1_i1
			TRINITY_DN23424_c1_g1_i18							TRINITY_DN18007_c0_g1_i1
			TRINITY_DN21153_c0_g1_i1							TRINITY_DN21110_c1_g1_i1
			TRINITY_DN12475_c0_g1_i2							TRINITY_DN20520_c0_g1_i2
			TRINITY_DN23144_c0_g2_i1							TRINITY_DN3302_c0_g1_i1
			TRINITY_DN23947_c3_g1_i21							TRINITY_DN24140_c0_g1_i1
			TRINITY_DN23741_c1_g2_i1							TRINITY_DN22098_c0_g1_i4
			TRINITY_DN12742_c0_g1_i1							TRINITY_DN14379_c0_g1_i2
			TRINITY_DN22907_c0_g1_i1							TRINITY_DN20714_c0_g1_i1
			TRINITY_DN5201_c0_g1_i2							TRINITY_DN18144_c0_g1_i1
			TRINITY_DN22506_c4_g7_i1							TRINITY_DN18073_c0_g1_i1
			TRINITY_DN2520_c0_g1_i1							TRINITY_DN11156_c0_g1_i1
			TRINITY_DN8234_c0_g1_i2							TRINITY_DN17884_c0_g1_i1
			TRINITY_DN23824_c0_g1_i4							TRINITY_DN24579_c0_g1_i1
			TRINITY_DN19152_c0_g1_i2							TRINITY_DN12416_c0_g1_i2
			TRINITY_DN22900_c0_g1_i3							TRINITY_DN2283_c0_g1_i1
			TRINITY_DN21913_c0_g1_i1							TRINITY_DN20333_c0_g1_i11
			TRINITY_DN24056_c1_g1_i16							TRINITY_DN14918_c0_g1_i1
			TRINITY_DN23186_c3_g2_i1							TRINITY_DN12775_c1_g1_i1
			TRINITY_DN19964_c0_g2_i1							TRINITY_DN640_c0_g1_i1
			TRINITY_DN20665_c0_g1_i1							TRINITY_DN4670_c0_g1_i1
			TRINITY_DN19974_c1_g1_i6							TRINITY_DN3250_c0_g1_i1
			TRINITY_DN15312_c0_g1_i1							TRINITY_DN16654_c0_g1_i1
			TRINITY_DN21165_c1_g1_i1							TRINITY_DN13023_c0_g1_i1
			TRINITY_DN17400_c0_g1_i1							TRINITY_DN17871_c1_g1_i2
			TRINITY_DN5907_c0_g1_i1							TRINITY_DN4314_c0_g1_i1
			TRINITY_DN21408_c0_g1_i6							TRINITY_DN20579_c0_g1_i1
			TRINITY_DN20329_c0_g1_i1							TRINITY_DN8611_c0_g1_i2
			TRINITY_DN21688_c0_g1_i2							TRINITY_DN20740_c0_g1_i1
			TRINITY_DN21918_c0_g1_i4							TRINITY_DN21223_c0_g1_i1
			TRINITY_DN13211_c0_g1_i1							TRINITY_DN11209_c0_g2_i1
			TRINITY_DN20049_c0_g1_i3							TRINITY_DN11786_c0_g1_i1
			TRINITY_DN16061_c0_g1_i3							TRINITY_DN15636_c0_g1_i1
			TRINITY_DN22388_c0_g1_i4							TRINITY_DN12737_c0_g1_i2
			TRINITY_DN1342_c0_g1_i1							TRINITY_DN4234_c0_g1_i1
			TRINITY_DN17323_c0_g1_i3							TRINITY_DN12842_c0_g1_i3
			TRINITY_DN22354_c0_g1_i4							TRINITY_DN24021_c2_g1_i15
			TRINITY_DN8619_c0_g1_i1							TRINITY_DN12547_c0_g1_i2
			TRINITY_DN23971_c0_g1_i22							TRINITY_DN26857_c0_g1_i1
			TRINITY_DN20192_c0_g1_i3							TRINITY_DN17006_c0_g1_i2
			TRINITY_DN14820_c0_g1_i1							TRINITY_DN17183_c0_g2_i1
			TRINITY_DN40624_c0_g1_i1							TRINITY_DN14637_c0_g1_i1
			TRINITY_DN7303_c0_g1_i1							TRINITY_DN18584_c0_g1_i2
			TRINITY_DN8023_c0_g1_i3							TRINITY_DN40680_c0_g1_i1
			TRINITY_DN20777_c0_g1_i1							TRINITY_DN23534_c0_g1_i3
			TRINITY_DN19600_c0_g1_i2							TRINITY_DN20637_c0_g1_i9
			TRINITY_DN17497_c1_g1_i4							TRINITY_DN18947_c0_g1_i1
			TRINITY_DN15834_c0_g1_i1							TRINITY_DN11039_c0_g1_i1
			TRINITY_DN23217_c1_g1_i10							TRINITY_DN15859_c0_g1_i2
			TRINITY_DN22665_c0_g1_i4							TRINITY_DN47140_c0_g1_i1
			TRINITY_DN23041_c0_g1_i1							TRINITY_DN4708_c0_g1_i1
			TRINITY_DN21144_c0_g1_i5							TRINITY_DN20707_c0_g1_i2
			TRINITY_DN21702_c0_g1_i1							TRINITY_DN11550_c0_g1_i1
			TRINITY_DN14938_c0_g1_i1							TRINITY_DN42314_c0_g1_i1
			TRINITY_DN7261_c0_g1_i2							TRINITY_DN24198_c0_g1_i1
			TRINITY_DN17659_c0_g1_i3							TRINITY_DN26054_c0_g1_i1
			TRINITY_DN25825_c0_g1_i1							TRINITY_DN23677_c1_g2_i7
			TRINITY_DN8224_c0_g1_i2							TRINITY_DN15480_c0_g1_i1
			TRINITY_DN19816_c0_g1_i1							TRINITY_DN14170_c0_g1_i1
			TRINITY_DN9619_c0_g1_i1							TRINITY_DN706_c0_g1_i1
			TRINITY_DN15997_c0_g1_i2							TRINITY_DN39855_c0_g1_i1
			TRINITY_DN4159_c0_g1_i3							TRINITY_DN9035_c0_g1_i2
			TRINITY_DN12919_c0_g1_i1							TRINITY_DN11850_c0_g1_i3
			TRINITY_DN23839_c0_g1_i5							TRINITY_DN10249_c0_g1_i1
			TRINITY_DN13441_c0_g1_i3							TRINITY_DN2669_c0_g1_i1
			TRINITY_DN12190_c0_g2_i1							TRINITY_DN21423_c0_g1_i5
			TRINITY_DN4185_c0_g1_i1							TRINITY_DN9519_c0_g1_i1
			TRINITY_DN23563_c1_g1_i3							TRINITY_DN17030_c1_g1_i1
			TRINITY_DN21668_c0_g1_i5							TRINITY_DN43500_c0_g1_i1
			TRINITY_DN19062_c0_g1_i5							TRINITY_DN20571_c0_g1_i1
			TRINITY_DN44221_c0_g1_i1							TRINITY_DN15976_c0_g1_i3
			TRINITY_DN746_c0_g1_i1							TRINITY_DN14584_c0_g1_i2
			TRINITY_DN22458_c0_g1_i3							TRINITY_DN15716_c0_g2_i1
			TRINITY_DN15342_c0_g1_i1							TRINITY_DN11606_c0_g1_i1
			TRINITY_DN20377_c0_g2_i4							TRINITY_DN16518_c0_g1_i2
			TRINITY_DN17327_c2_g1_i1							TRINITY_DN4085_c0_g1_i1
			TRINITY_DN20453_c0_g1_i1							TRINITY_DN8931_c0_g1_i1
			TRINITY_DN24042_c0_g2_i1							TRINITY_DN17554_c0_g1_i1
			TRINITY_DN13213_c0_g1_i1							TRINITY_DN20238_c0_g1_i1
			TRINITY_DN995_c0_g1_i1							TRINITY_DN28369_c0_g1_i1
			TRINITY_DN21466_c0_g1_i1							TRINITY_DN11762_c0_g1_i1
			TRINITY_DN18808_c0_g1_i1							TRINITY_DN8759_c0_g1_i1
			TRINITY_DN23098_c0_g1_i4							TRINITY_DN24070_c0_g2_i9
			TRINITY_DN11217_c0_g1_i2							TRINITY_DN23912_c2_g1_i4
			TRINITY_DN3543_c0_g1_i1							TRINITY_DN5075_c0_g1_i1
			TRINITY_DN16016_c0_g1_i1							TRINITY_DN40786_c0_g1_i1
			TRINITY_DN15849_c0_g1_i1							TRINITY_DN17661_c0_g1_i1
			TRINITY_DN24658_c0_g1_i1							TRINITY_DN14603_c0_g1_i3
			TRINITY_DN23961_c0_g1_i6							TRINITY_DN22992_c0_g1_i4
			TRINITY_DN11494_c0_g1_i1							TRINITY_DN20329_c0_g3_i1
			TRINITY_DN10275_c0_g1_i1							TRINITY_DN13573_c0_g1_i2
			TRINITY_DN23283_c0_g1_i1							TRINITY_DN13483_c0_g1_i1
			TRINITY_DN21730_c0_g1_i1							TRINITY_DN18211_c1_g1_i3
			TRINITY_DN22731_c0_g1_i1							TRINITY_DN16688_c0_g1_i2
			TRINITY_DN15823_c0_g1_i1							TRINITY_DN1072_c0_g1_i1
			TRINITY_DN12700_c0_g1_i1							TRINITY_DN14602_c0_g2_i1
			TRINITY_DN8922_c0_g1_i2							TRINITY_DN11135_c0_g1_i2
			TRINITY_DN23895_c3_g4_i1							TRINITY_DN20953_c0_g1_i1
			TRINITY_DN13921_c0_g1_i2							TRINITY_DN10031_c0_g1_i1
			TRINITY_DN19998_c0_g1_i2							TRINITY_DN9549_c0_g1_i3
			TRINITY_DN18402_c2_g1_i1							TRINITY_DN12686_c0_g1_i2
			TRINITY_DN40688_c0_g1_i1							TRINITY_DN23910_c0_g1_i1
			TRINITY_DN8913_c0_g1_i1							TRINITY_DN21077_c0_g1_i1
			TRINITY_DN23834_c0_g3_i1							TRINITY_DN20859_c0_g1_i1
			TRINITY_DN23005_c0_g1_i3							TRINITY_DN21843_c0_g1_i1
			TRINITY_DN16553_c0_g1_i1							TRINITY_DN23977_c0_g1_i6
			TRINITY_DN23225_c0_g1_i2							TRINITY_DN22069_c0_g1_i1
			TRINITY_DN42655_c0_g1_i1							TRINITY_DN23662_c0_g1_i4
			TRINITY_DN11975_c0_g1_i1							TRINITY_DN12273_c0_g1_i1
			TRINITY_DN20146_c0_g1_i6							TRINITY_DN4362_c0_g1_i1
			TRINITY_DN15595_c0_g1_i2							TRINITY_DN47064_c0_g1_i1
			TRINITY_DN22922_c0_g1_i1							TRINITY_DN44235_c0_g1_i1
			TRINITY_DN10232_c0_g1_i1							TRINITY_DN19864_c1_g1_i1
			TRINITY_DN23484_c1_g2_i7							TRINITY_DN21117_c0_g1_i3
			TRINITY_DN21734_c0_g1_i1							TRINITY_DN18141_c0_g1_i1
			TRINITY_DN23381_c1_g2_i9							TRINITY_DN14125_c0_g1_i2
			TRINITY_DN23381_c1_g1_i2							TRINITY_DN10446_c0_g1_i2
			TRINITY_DN22876_c0_g1_i1							TRINITY_DN9262_c0_g1_i3
			TRINITY_DN20444_c0_g1_i2							TRINITY_DN12874_c0_g1_i2
			TRINITY_DN4276_c0_g1_i1							TRINITY_DN17276_c0_g3_i2
			TRINITY_DN16297_c0_g1_i1							TRINITY_DN37906_c0_g1_i1
			TRINITY_DN15834_c1_g1_i3							TRINITY_DN18407_c0_g1_i1
			TRINITY_DN23548_c0_g1_i1							TRINITY_DN17745_c0_g1_i1
			TRINITY_DN23442_c0_g2_i3							TRINITY_DN16315_c0_g1_i1
			TRINITY_DN19037_c0_g1_i2							TRINITY_DN21115_c0_g1_i3
			TRINITY_DN15566_c0_g1_i1							TRINITY_DN19590_c0_g1_i1
			TRINITY_DN23053_c1_g1_i1							TRINITY_DN16455_c0_g2_i1
			TRINITY_DN21333_c0_g1_i1							TRINITY_DN46134_c0_g1_i1
			TRINITY_DN14544_c0_g1_i2							TRINITY_DN17351_c1_g2_i1
			TRINITY_DN20876_c0_g1_i2							TRINITY_DN12622_c0_g1_i1
			TRINITY_DN20564_c0_g2_i1							TRINITY_DN9632_c0_g1_i1
			TRINITY_DN23998_c1_g3_i8							TRINITY_DN14019_c0_g1_i1
			TRINITY_DN19860_c0_g1_i2							TRINITY_DN17020_c0_g1_i1
			TRINITY_DN45746_c0_g1_i1							TRINITY_DN15754_c0_g1_i2
			TRINITY_DN23921_c0_g1_i9							TRINITY_DN6877_c0_g1_i1
			TRINITY_DN22119_c0_g1_i8							TRINITY_DN16066_c0_g1_i1
			TRINITY_DN23361_c0_g1_i3							TRINITY_DN22618_c0_g2_i4
			TRINITY_DN23281_c0_g1_i1							TRINITY_DN23945_c1_g3_i9
			TRINITY_DN24822_c0_g1_i1							TRINITY_DN23858_c1_g1_i1
			TRINITY_DN4798_c0_g1_i1							TRINITY_DN31086_c0_g1_i1
			TRINITY_DN16763_c0_g1_i1							TRINITY_DN24404_c0_g1_i1
			TRINITY_DN23639_c1_g2_i2							TRINITY_DN21752_c0_g1_i4
			TRINITY_DN23530_c0_g1_i7							TRINITY_DN13307_c0_g1_i1
			TRINITY_DN17558_c0_g1_i1							TRINITY_DN34902_c0_g1_i1
			TRINITY_DN23389_c0_g1_i1							TRINITY_DN22067_c0_g2_i1
			TRINITY_DN12103_c0_g1_i1							TRINITY_DN16795_c0_g1_i2
			TRINITY_DN25874_c0_g1_i1							TRINITY_DN40740_c0_g1_i1
			TRINITY_DN15539_c0_g1_i1							TRINITY_DN15126_c0_g1_i1
			TRINITY_DN24058_c0_g1_i12							TRINITY_DN17351_c1_g1_i1
			TRINITY_DN22461_c0_g1_i2							TRINITY_DN17557_c0_g1_i1
			TRINITY_DN18294_c0_g1_i7							TRINITY_DN4720_c0_g1_i1
			TRINITY_DN17862_c0_g1_i2							TRINITY_DN21282_c0_g1_i1
			TRINITY_DN21197_c0_g1_i1							TRINITY_DN7064_c0_g1_i1
			TRINITY_DN10986_c0_g2_i1							TRINITY_DN17683_c0_g1_i1
			TRINITY_DN13574_c0_g1_i3							TRINITY_DN36231_c0_g1_i1
			TRINITY_DN18706_c0_g1_i1							TRINITY_DN22308_c0_g2_i1
			TRINITY_DN4910_c0_g1_i1							TRINITY_DN18451_c0_g1_i1
			TRINITY_DN55349_c0_g1_i1							TRINITY_DN17125_c0_g1_i2
			TRINITY_DN23426_c0_g2_i3							TRINITY_DN3955_c0_g1_i1
			TRINITY_DN2380_c0_g1_i1							TRINITY_DN11099_c0_g1_i1
			TRINITY_DN20212_c0_g1_i3							TRINITY_DN19544_c0_g1_i1
			TRINITY_DN18418_c0_g1_i4							TRINITY_DN17695_c0_g1_i2
			TRINITY_DN20767_c0_g1_i1							TRINITY_DN14666_c0_g1_i3
			TRINITY_DN16112_c0_g1_i2							TRINITY_DN6424_c0_g1_i1
			TRINITY_DN17226_c0_g1_i1							TRINITY_DN41412_c0_g1_i1
			TRINITY_DN11254_c0_g1_i1							TRINITY_DN10821_c0_g2_i1
			TRINITY_DN12186_c0_g1_i2							TRINITY_DN5539_c0_g1_i2
			TRINITY_DN6096_c0_g1_i1							TRINITY_DN24523_c0_g1_i1
			TRINITY_DN20766_c0_g1_i1							TRINITY_DN18770_c0_g1_i5
			TRINITY_DN13785_c0_g1_i1							TRINITY_DN14277_c0_g1_i2
			TRINITY_DN18977_c0_g1_i1							TRINITY_DN41671_c0_g1_i1
			TRINITY_DN23975_c1_g1_i7							TRINITY_DN804_c0_g1_i2
			TRINITY_DN16821_c0_g1_i1							TRINITY_DN21472_c0_g1_i1
			TRINITY_DN20638_c0_g1_i1							TRINITY_DN20249_c0_g1_i1
			TRINITY_DN19455_c0_g1_i2							TRINITY_DN16225_c0_g1_i2
			TRINITY_DN17294_c0_g2_i1							TRINITY_DN19270_c0_g1_i1
			TRINITY_DN22325_c0_g1_i2							TRINITY_DN6841_c0_g1_i1
			TRINITY_DN21322_c2_g1_i2							TRINITY_DN22888_c0_g2_i1
			TRINITY_DN22853_c0_g1_i2							TRINITY_DN18792_c0_g2_i2
			TRINITY_DN13124_c0_g1_i1							TRINITY_DN21625_c0_g1_i1
			TRINITY_DN22993_c0_g1_i1							TRINITY_DN15665_c0_g1_i8
			TRINITY_DN9643_c0_g1_i1							TRINITY_DN23261_c0_g4_i2
			TRINITY_DN23998_c1_g2_i26							TRINITY_DN21939_c1_g1_i1
			TRINITY_DN8998_c0_g1_i1							TRINITY_DN19746_c0_g1_i25
			TRINITY_DN13334_c0_g1_i2							TRINITY_DN22595_c0_g4_i1
			TRINITY_DN4243_c0_g1_i2							TRINITY_DN22931_c0_g1_i3
			TRINITY_DN16062_c0_g1_i1							TRINITY_DN38106_c0_g1_i1
			TRINITY_DN17669_c0_g1_i1							TRINITY_DN25886_c0_g1_i1
			TRINITY_DN11932_c0_g1_i1							TRINITY_DN10102_c0_g1_i1
			TRINITY_DN23108_c1_g3_i1							TRINITY_DN12555_c0_g1_i1
			TRINITY_DN21710_c0_g1_i1							TRINITY_DN23240_c0_g1_i4
			TRINITY_DN17900_c0_g1_i1							TRINITY_DN21958_c0_g1_i9
			TRINITY_DN23069_c0_g1_i1							TRINITY_DN11567_c0_g1_i1
			TRINITY_DN20730_c0_g1_i1							TRINITY_DN16400_c0_g1_i3
			TRINITY_DN23704_c1_g1_i2							TRINITY_DN12187_c0_g1_i3
			TRINITY_DN15142_c0_g1_i4							TRINITY_DN40954_c0_g1_i1
			TRINITY_DN19191_c0_g1_i1							TRINITY_DN16965_c0_g1_i1
			TRINITY_DN19667_c0_g1_i1							TRINITY_DN23995_c0_g1_i9
			TRINITY_DN21957_c0_g1_i1							TRINITY_DN9351_c0_g1_i2
			TRINITY_DN21235_c0_g1_i2							TRINITY_DN41726_c0_g1_i1
			TRINITY_DN15829_c0_g1_i1							TRINITY_DN6146_c0_g1_i1
			TRINITY_DN23539_c0_g1_i3							TRINITY_DN41645_c0_g1_i1
			TRINITY_DN23705_c0_g1_i1							TRINITY_DN22571_c0_g2_i1
			TRINITY_DN673_c0_g1_i1							TRINITY_DN17276_c0_g2_i1
			TRINITY_DN23591_c1_g2_i6							TRINITY_DN15470_c0_g1_i1
			TRINITY_DN23850_c2_g3_i11							TRINITY_DN4340_c0_g1_i1
			TRINITY_DN21378_c0_g1_i1							TRINITY_DN12044_c0_g1_i1
			TRINITY_DN22921_c0_g1_i1							TRINITY_DN15587_c0_g1_i12
			TRINITY_DN18463_c0_g1_i2							TRINITY_DN21460_c0_g1_i3
			TRINITY_DN5357_c0_g1_i1							TRINITY_DN12982_c0_g1_i1
			TRINITY_DN9711_c1_g1_i1							TRINITY_DN16902_c0_g1_i2
			TRINITY_DN21846_c0_g1_i1							TRINITY_DN14683_c0_g1_i2
			TRINITY_DN691_c0_g1_i1							TRINITY_DN20983_c0_g1_i1
			TRINITY_DN21650_c0_g1_i1							TRINITY_DN13787_c0_g1_i1
			TRINITY_DN23867_c0_g2_i3							TRINITY_DN10255_c0_g1_i2
			TRINITY_DN55999_c0_g1_i1							TRINITY_DN5768_c0_g1_i1
			TRINITY_DN12913_c0_g1_i1							TRINITY_DN16375_c0_g1_i2
			TRINITY_DN8078_c0_g1_i1							TRINITY_DN994_c0_g1_i2
			TRINITY_DN16517_c0_g2_i1							TRINITY_DN13076_c0_g1_i1
			TRINITY_DN23472_c2_g4_i2							TRINITY_DN22635_c0_g1_i2
			TRINITY_DN23511_c0_g1_i3							TRINITY_DN21372_c0_g1_i2
			TRINITY_DN18093_c0_g1_i1							TRINITY_DN5067_c0_g1_i1
			TRINITY_DN12792_c0_g1_i1							TRINITY_DN25210_c0_g1_i1
			TRINITY_DN23202_c0_g1_i2							TRINITY_DN24441_c0_g1_i1
			TRINITY_DN20329_c0_g4_i1							TRINITY_DN24077_c2_g2_i3
			TRINITY_DN21674_c0_g1_i2							TRINITY_DN5133_c0_g1_i1
			TRINITY_DN15997_c0_g2_i2							TRINITY_DN22422_c0_g1_i1
			TRINITY_DN23071_c0_g1_i2							TRINITY_DN23586_c0_g1_i15
			TRINITY_DN25382_c0_g1_i2							TRINITY_DN13588_c0_g1_i2
			TRINITY_DN20903_c0_g1_i3							TRINITY_DN36884_c0_g1_i1
			TRINITY_DN18484_c1_g1_i3							TRINITY_DN20614_c0_g1_i3
			TRINITY_DN21768_c0_g2_i2							TRINITY_DN21034_c0_g1_i1
			TRINITY_DN22178_c0_g2_i5							TRINITY_DN8606_c0_g1_i1
			TRINITY_DN16678_c0_g1_i1							TRINITY_DN41619_c0_g1_i1
			TRINITY_DN24054_c3_g1_i9							TRINITY_DN23022_c0_g1_i1
			TRINITY_DN8609_c0_g1_i3							TRINITY_DN22827_c0_g1_i7
			TRINITY_DN19407_c0_g1_i4							TRINITY_DN12988_c0_g1_i2
			TRINITY_DN16626_c0_g1_i2							TRINITY_DN43450_c0_g1_i1
			TRINITY_DN22243_c0_g1_i1							TRINITY_DN22526_c0_g1_i15
			TRINITY_DN4548_c0_g1_i1							TRINITY_DN18652_c0_g1_i3
			TRINITY_DN20635_c0_g1_i1							TRINITY_DN19196_c0_g1_i5
			TRINITY_DN20076_c0_g1_i1							TRINITY_DN19784_c0_g1_i2
			TRINITY_DN11170_c0_g1_i2							TRINITY_DN17258_c0_g1_i1
			TRINITY_DN22897_c1_g2_i5							TRINITY_DN4235_c0_g1_i1
			TRINITY_DN22362_c0_g1_i1							TRINITY_DN22421_c0_g1_i6
			TRINITY_DN9919_c0_g1_i1							TRINITY_DN26064_c0_g1_i1
			TRINITY_DN16189_c0_g1_i2							TRINITY_DN10148_c0_g1_i2
			TRINITY_DN22632_c0_g1_i1							TRINITY_DN2332_c0_g1_i1
			TRINITY_DN23126_c1_g1_i1							TRINITY_DN22428_c6_g3_i2
			TRINITY_DN19957_c0_g1_i2							TRINITY_DN19127_c0_g1_i1
			TRINITY_DN21601_c0_g1_i6							TRINITY_DN21613_c0_g1_i15
			TRINITY_DN23170_c0_g1_i3							TRINITY_DN24041_c2_g1_i1
			TRINITY_DN12969_c0_g1_i1							TRINITY_DN20258_c1_g1_i1
			TRINITY_DN25565_c0_g1_i1							TRINITY_DN1184_c0_g1_i1
			TRINITY_DN19293_c0_g1_i1							TRINITY_DN23792_c0_g2_i4
			TRINITY_DN21254_c0_g2_i2							TRINITY_DN23753_c0_g2_i1
			TRINITY_DN18371_c1_g1_i1							TRINITY_DN15655_c0_g1_i5
			TRINITY_DN16076_c0_g1_i7							TRINITY_DN9477_c0_g1_i1
			TRINITY_DN24739_c0_g1_i1							TRINITY_DN28385_c0_g1_i1
			TRINITY_DN41123_c0_g1_i1							TRINITY_DN12303_c0_g1_i1
			TRINITY_DN20679_c2_g2_i1							TRINITY_DN23961_c0_g2_i10
			TRINITY_DN23863_c0_g1_i4							TRINITY_DN13838_c0_g1_i1
			TRINITY_DN21447_c0_g1_i2							TRINITY_DN14278_c0_g1_i1
			TRINITY_DN15234_c0_g1_i2							TRINITY_DN19468_c0_g1_i4
			TRINITY_DN20581_c0_g1_i3							TRINITY_DN12455_c0_g1_i1
			TRINITY_DN23694_c0_g2_i6							TRINITY_DN15370_c0_g1_i4
			TRINITY_DN22932_c0_g1_i1							TRINITY_DN9449_c0_g1_i2
			TRINITY_DN19778_c1_g1_i1							TRINITY_DN8917_c0_g1_i1
			TRINITY_DN22935_c0_g1_i3							TRINITY_DN19682_c0_g1_i9
			TRINITY_DN23468_c0_g1_i3							TRINITY_DN43628_c0_g1_i1
			TRINITY_DN12456_c0_g1_i1							TRINITY_DN16217_c0_g1_i1
			TRINITY_DN18821_c0_g1_i1							TRINITY_DN8445_c0_g1_i1
			TRINITY_DN21429_c1_g1_i3							TRINITY_DN44624_c0_g1_i1
			TRINITY_DN8650_c0_g1_i1							TRINITY_DN23493_c1_g1_i1
			TRINITY_DN20895_c0_g1_i3							TRINITY_DN8297_c0_g1_i1
			TRINITY_DN11709_c0_g1_i1							TRINITY_DN20914_c0_g3_i1
			TRINITY_DN21729_c2_g1_i5							TRINITY_DN11006_c0_g1_i1
			TRINITY_DN22716_c1_g8_i1							TRINITY_DN12175_c0_g2_i1
			TRINITY_DN13626_c0_g1_i1							TRINITY_DN6172_c0_g1_i1
			TRINITY_DN20319_c0_g1_i2							TRINITY_DN24257_c0_g1_i1
			TRINITY_DN12146_c0_g1_i1							TRINITY_DN19603_c1_g1_i2
			TRINITY_DN22395_c0_g1_i1							TRINITY_DN23486_c0_g1_i3
			TRINITY_DN8223_c0_g1_i1							TRINITY_DN14545_c0_g1_i4
			TRINITY_DN20096_c1_g1_i1							TRINITY_DN8287_c0_g1_i1
			TRINITY_DN23561_c2_g6_i3							TRINITY_DN17825_c0_g1_i7
			TRINITY_DN14386_c0_g1_i1							TRINITY_DN20268_c0_g2_i1
			TRINITY_DN462_c0_g1_i1							TRINITY_DN14148_c0_g1_i1
			TRINITY_DN21738_c1_g1_i7							TRINITY_DN10303_c0_g1_i1
			TRINITY_DN23359_c0_g1_i2							TRINITY_DN14014_c0_g1_i1
			TRINITY_DN17977_c0_g1_i1							TRINITY_DN7718_c0_g1_i1
			TRINITY_DN23931_c7_g2_i1							TRINITY_DN45431_c0_g1_i1
			TRINITY_DN22427_c0_g1_i3							TRINITY_DN21160_c1_g1_i2
			TRINITY_DN20223_c0_g2_i1							TRINITY_DN15530_c0_g1_i2
			TRINITY_DN22781_c0_g1_i1							TRINITY_DN13152_c0_g1_i1
			TRINITY_DN14786_c0_g1_i2							TRINITY_DN21561_c0_g1_i1
			TRINITY_DN22680_c0_g1_i2							TRINITY_DN23529_c1_g1_i7
			TRINITY_DN19376_c1_g1_i1							TRINITY_DN22618_c0_g1_i5
			TRINITY_DN14429_c0_g1_i1							TRINITY_DN23002_c0_g1_i1
			TRINITY_DN23015_c0_g1_i1							TRINITY_DN25960_c0_g1_i1
			TRINITY_DN23794_c0_g1_i2							TRINITY_DN23642_c0_g1_i1
			TRINITY_DN11360_c0_g1_i1							TRINITY_DN18424_c0_g1_i1
			TRINITY_DN20239_c0_g1_i1							TRINITY_DN20569_c0_g1_i1
			TRINITY_DN23860_c0_g1_i11							TRINITY_DN8217_c0_g1_i2
			TRINITY_DN43832_c0_g1_i1							TRINITY_DN8590_c0_g1_i1
			TRINITY_DN23304_c0_g1_i11							TRINITY_DN42930_c0_g1_i1
			TRINITY_DN23141_c1_g1_i3							TRINITY_DN23771_c0_g1_i2
			TRINITY_DN20129_c0_g1_i1							TRINITY_DN8597_c0_g1_i2
			TRINITY_DN20294_c0_g1_i1							TRINITY_DN664_c0_g1_i1
			TRINITY_DN12382_c0_g1_i4							TRINITY_DN22597_c1_g1_i1
			TRINITY_DN21217_c0_g1_i5							TRINITY_DN23309_c0_g1_i1
			TRINITY_DN5988_c0_g1_i1							TRINITY_DN21199_c0_g1_i1
			TRINITY_DN41570_c0_g1_i1							TRINITY_DN23597_c1_g2_i1
			TRINITY_DN14755_c0_g1_i1							TRINITY_DN14698_c0_g1_i1
			TRINITY_DN23742_c0_g1_i1							TRINITY_DN5262_c0_g1_i1
			TRINITY_DN22570_c2_g1_i1							TRINITY_DN24018_c0_g2_i1
			TRINITY_DN21665_c0_g1_i3							TRINITY_DN21588_c0_g1_i5
			TRINITY_DN6565_c0_g1_i1							TRINITY_DN16077_c0_g2_i2
			TRINITY_DN7701_c0_g1_i1							TRINITY_DN11814_c0_g1_i2
			TRINITY_DN23985_c0_g1_i6							TRINITY_DN20665_c0_g4_i1
			TRINITY_DN27872_c0_g1_i1							TRINITY_DN16770_c0_g1_i5
			TRINITY_DN21158_c0_g1_i4							TRINITY_DN19637_c0_g1_i2
			TRINITY_DN20826_c0_g1_i1							TRINITY_DN19547_c0_g1_i1
			TRINITY_DN18649_c0_g1_i3							TRINITY_DN28762_c0_g1_i1
			TRINITY_DN15897_c0_g1_i1							TRINITY_DN23949_c1_g1_i9
			TRINITY_DN26223_c0_g1_i1							TRINITY_DN23854_c0_g2_i1
			TRINITY_DN21334_c0_g1_i1							TRINITY_DN5819_c0_g1_i1
			TRINITY_DN18376_c0_g1_i1							TRINITY_DN23328_c0_g1_i2
			TRINITY_DN13559_c0_g1_i2							TRINITY_DN19625_c0_g1_i1
			TRINITY_DN12852_c0_g1_i1							TRINITY_DN19680_c0_g1_i3
			TRINITY_DN23749_c0_g1_i8							TRINITY_DN14631_c0_g1_i1
			TRINITY_DN11816_c0_g1_i1							TRINITY_DN24416_c0_g1_i1
			TRINITY_DN23030_c0_g1_i1							TRINITY_DN11955_c1_g1_i2
			TRINITY_DN10659_c0_g1_i1							TRINITY_DN21363_c0_g1_i1
			TRINITY_DN12426_c0_g1_i1							TRINITY_DN22141_c0_g1_i8
			TRINITY_DN23575_c0_g2_i2							TRINITY_DN21347_c0_g1_i1
			TRINITY_DN4407_c0_g1_i2							TRINITY_DN12617_c0_g1_i1
			TRINITY_DN21275_c2_g1_i2							TRINITY_DN21271_c0_g1_i1
			TRINITY_DN20461_c1_g1_i1							TRINITY_DN29243_c0_g1_i1
			TRINITY_DN22744_c0_g1_i1							TRINITY_DN12100_c0_g2_i1
			TRINITY_DN13794_c0_g1_i2							TRINITY_DN18984_c0_g1_i1
			TRINITY_DN17558_c0_g2_i1							TRINITY_DN23934_c1_g2_i8
			TRINITY_DN17949_c0_g1_i1							TRINITY_DN29178_c0_g1_i1
			TRINITY_DN21292_c0_g1_i4							TRINITY_DN14673_c0_g1_i3
			TRINITY_DN23895_c3_g5_i1							TRINITY_DN21841_c0_g1_i2
			TRINITY_DN36920_c0_g1_i1							TRINITY_DN17999_c0_g1_i1
			TRINITY_DN21292_c1_g1_i1							TRINITY_DN9113_c0_g1_i3
			TRINITY_DN22789_c0_g1_i2							TRINITY_DN23965_c0_g1_i13
			TRINITY_DN33025_c0_g1_i1							TRINITY_DN11883_c0_g1_i1
			TRINITY_DN0_c0_g1_i1							TRINITY_DN23375_c9_g3_i1
			TRINITY_DN21240_c0_g1_i3							TRINITY_DN16469_c0_g1_i1
			TRINITY_DN11184_c0_g1_i1							TRINITY_DN21364_c0_g1_i2
			TRINITY_DN23044_c0_g1_i2							TRINITY_DN22877_c0_g1_i5
			TRINITY_DN23543_c1_g1_i3							TRINITY_DN26928_c0_g1_i1
			TRINITY_DN17499_c0_g1_i2							TRINITY_DN22504_c0_g1_i1
			TRINITY_DN22890_c1_g1_i1							TRINITY_DN15861_c0_g1_i1
			TRINITY_DN16169_c0_g1_i1							TRINITY_DN20263_c0_g3_i1
			TRINITY_DN13266_c0_g1_i2							TRINITY_DN20062_c0_g1_i15
			TRINITY_DN20114_c0_g2_i1							TRINITY_DN17180_c0_g1_i4
			TRINITY_DN774_c0_g1_i1							TRINITY_DN21098_c2_g1_i5
			TRINITY_DN23760_c3_g2_i11							TRINITY_DN14712_c0_g1_i1
			TRINITY_DN20198_c0_g1_i1							TRINITY_DN21839_c0_g1_i1
			TRINITY_DN18080_c0_g3_i2							TRINITY_DN45311_c0_g1_i1
			TRINITY_DN19692_c0_g1_i12							TRINITY_DN9320_c0_g1_i1
			TRINITY_DN23331_c0_g1_i5							TRINITY_DN20219_c0_g1_i1
			TRINITY_DN23469_c1_g1_i2							TRINITY_DN12783_c0_g1_i4
			TRINITY_DN23071_c2_g1_i3							TRINITY_DN20900_c0_g1_i2
			TRINITY_DN21966_c1_g1_i4							TRINITY_DN20099_c0_g1_i1
			TRINITY_DN23108_c1_g2_i3							TRINITY_DN41588_c0_g1_i1
			TRINITY_DN22073_c0_g1_i1							TRINITY_DN21720_c0_g1_i1
			TRINITY_DN23576_c0_g1_i3							TRINITY_DN6404_c0_g1_i1
			TRINITY_DN22485_c0_g1_i3							TRINITY_DN8093_c0_g1_i1
			TRINITY_DN10785_c0_g1_i2							TRINITY_DN14765_c0_g1_i1
			TRINITY_DN23821_c0_g1_i3							TRINITY_DN24209_c0_g1_i1
			TRINITY_DN23651_c0_g1_i5							TRINITY_DN20959_c1_g1_i1
			TRINITY_DN4118_c0_g1_i1							TRINITY_DN13263_c0_g1_i1
			TRINITY_DN18029_c0_g1_i1							TRINITY_DN1704_c0_g1_i1
			TRINITY_DN17012_c0_g1_i1							TRINITY_DN18663_c0_g1_i1
			TRINITY_DN23102_c1_g1_i7							TRINITY_DN21123_c0_g3_i1
			TRINITY_DN24414_c0_g1_i1							TRINITY_DN16283_c0_g1_i2
			TRINITY_DN19331_c0_g1_i1							TRINITY_DN4186_c0_g1_i1
			TRINITY_DN11585_c0_g1_i1							TRINITY_DN16833_c1_g1_i1
			TRINITY_DN11757_c0_g1_i1							TRINITY_DN23291_c0_g1_i1
			TRINITY_DN22917_c0_g2_i5							TRINITY_DN21941_c0_g1_i15
			TRINITY_DN42477_c0_g1_i1							TRINITY_DN20051_c0_g1_i5
			TRINITY_DN23039_c0_g1_i1							TRINITY_DN16913_c0_g1_i1
			TRINITY_DN22638_c0_g1_i3							TRINITY_DN25053_c0_g1_i1
			TRINITY_DN21595_c0_g1_i1							TRINITY_DN41095_c0_g1_i1
			TRINITY_DN3385_c0_g1_i1							TRINITY_DN41488_c0_g1_i1
			TRINITY_DN19550_c0_g1_i6							TRINITY_DN7575_c0_g1_i1
			TRINITY_DN15711_c0_g1_i1							TRINITY_DN13543_c0_g1_i1
			TRINITY_DN20837_c0_g1_i1							TRINITY_DN16073_c0_g1_i1
			TRINITY_DN17710_c0_g1_i1							TRINITY_DN20905_c0_g1_i2
			TRINITY_DN21915_c1_g1_i1							TRINITY_DN9347_c0_g1_i1
			TRINITY_DN23644_c0_g1_i3							TRINITY_DN45949_c0_g1_i1
			TRINITY_DN22622_c0_g1_i2							TRINITY_DN13252_c0_g1_i1
			TRINITY_DN8322_c1_g1_i1							TRINITY_DN18503_c0_g1_i2
			TRINITY_DN20575_c0_g1_i1							TRINITY_DN21242_c0_g1_i1
			TRINITY_DN22892_c0_g1_i2							TRINITY_DN18534_c0_g1_i5
			TRINITY_DN16351_c0_g1_i2							TRINITY_DN16839_c0_g2_i1
			TRINITY_DN23373_c0_g1_i5							TRINITY_DN18807_c0_g1_i1
			TRINITY_DN21529_c0_g1_i1							TRINITY_DN8272_c0_g1_i2
			TRINITY_DN21109_c0_g1_i3							TRINITY_DN6717_c0_g1_i1
			TRINITY_DN9044_c0_g1_i1							TRINITY_DN9887_c0_g1_i2
			TRINITY_DN5157_c0_g1_i1							TRINITY_DN55097_c0_g1_i1
			TRINITY_DN16228_c0_g1_i2							TRINITY_DN19889_c0_g1_i1
			TRINITY_DN9488_c0_g2_i1							TRINITY_DN19527_c0_g1_i1
			TRINITY_DN22368_c0_g2_i1							TRINITY_DN20214_c0_g1_i3
			TRINITY_DN14569_c0_g1_i2							TRINITY_DN20107_c0_g1_i3
			TRINITY_DN25040_c0_g1_i1							TRINITY_DN10994_c0_g1_i1
			TRINITY_DN22859_c0_g1_i1							TRINITY_DN23555_c0_g1_i5
			TRINITY_DN23740_c1_g2_i1							TRINITY_DN23174_c0_g1_i1
			TRINITY_DN13717_c0_g1_i1							TRINITY_DN1382_c0_g1_i1
			TRINITY_DN24900_c0_g1_i1							TRINITY_DN9479_c0_g1_i3
			TRINITY_DN607_c0_g1_i2							TRINITY_DN25967_c0_g1_i1
			TRINITY_DN6647_c0_g1_i1							TRINITY_DN16266_c0_g1_i1
			TRINITY_DN22587_c0_g1_i1							TRINITY_DN4384_c0_g1_i1
			TRINITY_DN23826_c2_g1_i1							TRINITY_DN19869_c0_g1_i1
			TRINITY_DN23310_c1_g1_i19							TRINITY_DN24450_c0_g1_i1
			TRINITY_DN14738_c0_g1_i1							TRINITY_DN18538_c0_g1_i2
			TRINITY_DN22222_c0_g1_i5							TRINITY_DN20632_c0_g1_i2
			TRINITY_DN15427_c0_g1_i1							TRINITY_DN10935_c0_g1_i1
			TRINITY_DN23363_c0_g1_i1							TRINITY_DN15228_c0_g1_i1
			TRINITY_DN23711_c0_g2_i4							TRINITY_DN19183_c0_g1_i1
			TRINITY_DN16855_c0_g1_i4							TRINITY_DN21322_c2_g2_i3
			TRINITY_DN10620_c0_g1_i3							TRINITY_DN4024_c0_g1_i1
			TRINITY_DN23640_c0_g1_i6							TRINITY_DN21106_c0_g2_i1
			TRINITY_DN19691_c0_g1_i1							TRINITY_DN24101_c0_g1_i1
			TRINITY_DN23502_c0_g1_i2							TRINITY_DN15681_c0_g1_i3
			TRINITY_DN23900_c0_g3_i2							TRINITY_DN21338_c0_g1_i2
			TRINITY_DN36988_c0_g1_i1							TRINITY_DN18069_c1_g1_i1
			TRINITY_DN23949_c1_g2_i1							TRINITY_DN20668_c0_g1_i2
			TRINITY_DN14944_c0_g1_i1							TRINITY_DN21802_c0_g1_i2
			TRINITY_DN22721_c0_g1_i3							TRINITY_DN21289_c0_g2_i1
			TRINITY_DN21502_c0_g1_i1							TRINITY_DN7774_c0_g1_i1
			TRINITY_DN23901_c1_g1_i5							TRINITY_DN21161_c0_g1_i1
			TRINITY_DN20559_c0_g1_i1							TRINITY_DN11013_c0_g2_i1
			TRINITY_DN17612_c0_g1_i2							TRINITY_DN28075_c0_g1_i1
			TRINITY_DN15506_c0_g1_i1							TRINITY_DN22977_c7_g1_i11
			TRINITY_DN22610_c0_g1_i5							TRINITY_DN17333_c0_g1_i1
			TRINITY_DN20417_c0_g1_i1							TRINITY_DN23113_c0_g1_i1
			TRINITY_DN20564_c0_g1_i1							TRINITY_DN23905_c0_g1_i12
			TRINITY_DN23648_c0_g2_i1							TRINITY_DN20819_c0_g1_i4
			TRINITY_DN8184_c0_g1_i1							TRINITY_DN20303_c1_g1_i2
			TRINITY_DN10514_c0_g1_i3							TRINITY_DN20080_c0_g1_i1
			TRINITY_DN21275_c2_g3_i3							TRINITY_DN21249_c0_g1_i1
			TRINITY_DN24082_c0_g1_i6							TRINITY_DN15314_c1_g1_i1
			TRINITY_DN14048_c0_g1_i1							TRINITY_DN27356_c0_g1_i1
			TRINITY_DN24024_c0_g1_i2							TRINITY_DN43086_c0_g1_i1
			TRINITY_DN16132_c0_g1_i2							TRINITY_DN10492_c0_g1_i1
			TRINITY_DN21851_c0_g1_i1							TRINITY_DN17025_c0_g1_i3
			TRINITY_DN18869_c0_g1_i1							TRINITY_DN12510_c0_g1_i1
			TRINITY_DN21975_c0_g1_i1							TRINITY_DN17150_c0_g1_i1
			TRINITY_DN22963_c0_g1_i7							TRINITY_DN22407_c0_g1_i1
			TRINITY_DN21197_c0_g2_i1							TRINITY_DN9953_c0_g2_i2
			TRINITY_DN11076_c0_g1_i1							TRINITY_DN23817_c1_g4_i1
			TRINITY_DN10124_c0_g1_i1							TRINITY_DN23636_c0_g1_i2
			TRINITY_DN20083_c0_g1_i1							TRINITY_DN13504_c0_g1_i1
			TRINITY_DN20542_c0_g1_i1							TRINITY_DN23760_c2_g2_i3
			TRINITY_DN11592_c0_g1_i1							TRINITY_DN8954_c0_g1_i2
			TRINITY_DN22619_c1_g1_i2							TRINITY_DN14834_c0_g1_i2
			TRINITY_DN20055_c0_g2_i1							TRINITY_DN14392_c0_g1_i1
			TRINITY_DN18033_c0_g1_i2							TRINITY_DN23348_c0_g2_i3
			TRINITY_DN10018_c0_g1_i1							TRINITY_DN11145_c0_g1_i1
			TRINITY_DN23972_c1_g1_i9							TRINITY_DN17337_c0_g1_i3
			TRINITY_DN16740_c0_g1_i1							TRINITY_DN20253_c0_g1_i1
			TRINITY_DN11753_c0_g1_i1							TRINITY_DN14382_c0_g1_i2
			TRINITY_DN40923_c0_g1_i1							TRINITY_DN22833_c0_g2_i1
			TRINITY_DN24072_c2_g1_i9							TRINITY_DN14679_c0_g1_i2
			TRINITY_DN23860_c0_g2_i1							TRINITY_DN23292_c0_g1_i3
			TRINITY_DN23593_c2_g1_i2							TRINITY_DN20071_c0_g1_i1
			TRINITY_DN29800_c0_g1_i1							TRINITY_DN19365_c0_g1_i2
			TRINITY_DN19700_c1_g1_i1							TRINITY_DN54890_c0_g1_i1
			TRINITY_DN20848_c0_g1_i1							TRINITY_DN22923_c0_g3_i2
			TRINITY_DN22453_c0_g1_i2							TRINITY_DN389_c0_g1_i1
			TRINITY_DN12237_c0_g1_i1							TRINITY_DN31912_c0_g1_i1
			TRINITY_DN20063_c0_g1_i1							TRINITY_DN22838_c0_g1_i2
			TRINITY_DN12183_c0_g1_i1							TRINITY_DN16470_c0_g1_i1
			TRINITY_DN40888_c0_g1_i1							TRINITY_DN13790_c0_g1_i1
			TRINITY_DN14465_c0_g1_i1							TRINITY_DN15250_c0_g1_i2
			TRINITY_DN22945_c1_g1_i2							TRINITY_DN633_c0_g1_i1
			TRINITY_DN17447_c0_g1_i2							TRINITY_DN17366_c0_g1_i3
			TRINITY_DN10590_c0_g1_i2							TRINITY_DN26122_c0_g1_i1
			TRINITY_DN43410_c0_g1_i1							TRINITY_DN20570_c0_g1_i1
			TRINITY_DN22908_c0_g2_i2							TRINITY_DN11718_c0_g1_i1
			TRINITY_DN10073_c0_g1_i1							TRINITY_DN24569_c0_g1_i1
			TRINITY_DN15768_c0_g1_i1							TRINITY_DN14777_c0_g1_i2
			TRINITY_DN24009_c0_g1_i1							TRINITY_DN50707_c0_g1_i1
			TRINITY_DN20797_c0_g1_i6							TRINITY_DN21500_c0_g1_i1
			TRINITY_DN21596_c0_g1_i10							TRINITY_DN18577_c0_g1_i1
			TRINITY_DN22276_c0_g2_i2							TRINITY_DN13737_c0_g1_i2
			TRINITY_DN22239_c0_g1_i3							TRINITY_DN16370_c0_g1_i1
			TRINITY_DN15783_c0_g1_i1							TRINITY_DN10647_c0_g1_i3
			TRINITY_DN15649_c0_g1_i2							TRINITY_DN22971_c0_g1_i2
			TRINITY_DN13026_c0_g1_i1							TRINITY_DN20775_c0_g1_i1
			TRINITY_DN10746_c0_g1_i1							TRINITY_DN17034_c0_g1_i1
			TRINITY_DN42900_c0_g1_i1							TRINITY_DN11391_c0_g1_i1
			TRINITY_DN44860_c0_g1_i1							TRINITY_DN18040_c0_g1_i4
			TRINITY_DN21183_c0_g1_i1							TRINITY_DN21996_c0_g1_i1
			TRINITY_DN21781_c0_g1_i3							TRINITY_DN19644_c0_g1_i1
			TRINITY_DN28146_c0_g1_i1							TRINITY_DN45213_c0_g1_i1
			TRINITY_DN22561_c0_g1_i2							TRINITY_DN13958_c0_g1_i3
			TRINITY_DN13940_c0_g1_i2							TRINITY_DN8694_c0_g1_i2
			TRINITY_DN22753_c0_g1_i1							TRINITY_DN23035_c0_g2_i8
			TRINITY_DN20635_c0_g2_i1							TRINITY_DN23432_c2_g1_i6
										TRINITY_DN17246_c0_g1_i2
										TRINITY_DN11632_c0_g1_i1
										TRINITY_DN7959_c0_g1_i1
										TRINITY_DN22808_c0_g1_i2
										TRINITY_DN19958_c0_g1_i2
										TRINITY_DN17219_c0_g1_i1
										TRINITY_DN11794_c0_g1_i2
										TRINITY_DN20171_c0_g1_i2
										TRINITY_DN42288_c0_g1_i1
										TRINITY_DN21090_c0_g1_i4
										TRINITY_DN22849_c0_g1_i1
										TRINITY_DN18963_c0_g1_i1
										TRINITY_DN14629_c0_g1_i1
										TRINITY_DN18393_c1_g1_i5
										TRINITY_DN24048_c0_g2_i8
										TRINITY_DN18385_c0_g1_i1
										TRINITY_DN8271_c0_g1_i1
										TRINITY_DN40603_c0_g1_i1
										TRINITY_DN22288_c0_g1_i3
										TRINITY_DN20497_c0_g1_i3
										TRINITY_DN11987_c0_g1_i1
										TRINITY_DN3929_c0_g1_i1
										TRINITY_DN21663_c0_g2_i3
										TRINITY_DN22442_c0_g1_i1
										TRINITY_DN8797_c0_g1_i2
										TRINITY_DN8531_c0_g1_i2
										TRINITY_DN22998_c0_g1_i3
										TRINITY_DN988_c0_g1_i1
										TRINITY_DN4217_c0_g1_i3
										TRINITY_DN3277_c0_g1_i1
										TRINITY_DN8192_c0_g1_i2
										TRINITY_DN22336_c0_g1_i1
										TRINITY_DN21681_c0_g1_i2
										TRINITY_DN21437_c0_g2_i1
										TRINITY_DN16401_c0_g1_i4
										TRINITY_DN21869_c1_g1_i1
										TRINITY_DN20461_c0_g1_i1
										TRINITY_DN12811_c0_g1_i1
										TRINITY_DN4838_c0_g1_i1
										TRINITY_DN17342_c0_g1_i2
										TRINITY_DN895_c0_g1_i1
										TRINITY_DN17067_c0_g1_i2
										TRINITY_DN20921_c0_g1_i7
										TRINITY_DN18163_c0_g1_i1
										TRINITY_DN11450_c0_g1_i1
										TRINITY_DN23336_c0_g1_i3
										TRINITY_DN20437_c0_g2_i1
										TRINITY_DN14932_c0_g2_i1
										TRINITY_DN22125_c0_g1_i1
										TRINITY_DN16705_c0_g1_i1
										TRINITY_DN4657_c0_g1_i2
										TRINITY_DN2959_c0_g1_i1
										TRINITY_DN23021_c0_g1_i2
										TRINITY_DN19422_c0_g1_i1
										TRINITY_DN21078_c0_g2_i1
										TRINITY_DN12733_c0_g1_i2
										TRINITY_DN20114_c0_g1_i1
										TRINITY_DN18673_c0_g1_i5
										TRINITY_DN23293_c0_g2_i1
										TRINITY_DN22958_c0_g1_i1
										TRINITY_DN4190_c0_g1_i1
										TRINITY_DN13090_c0_g1_i1
										TRINITY_DN20818_c0_g1_i6
										TRINITY_DN13453_c0_g1_i1
										TRINITY_DN14399_c0_g1_i2
										TRINITY_DN20293_c0_g1_i4
										TRINITY_DN40130_c0_g1_i1
										TRINITY_DN3373_c0_g1_i1
										TRINITY_DN13811_c0_g1_i2
										TRINITY_DN19819_c0_g1_i1
										TRINITY_DN4047_c0_g1_i1
										TRINITY_DN19605_c0_g1_i1
										TRINITY_DN13699_c0_g1_i2
										TRINITY_DN748_c0_g1_i1
										TRINITY_DN18049_c0_g1_i1
										TRINITY_DN23219_c0_g1_i2
										TRINITY_DN41213_c0_g1_i1
										TRINITY_DN20883_c0_g1_i2
										TRINITY_DN15899_c0_g1_i2
										TRINITY_DN15672_c1_g1_i1
										TRINITY_DN2742_c0_g1_i1
										TRINITY_DN12513_c0_g1_i1
										TRINITY_DN21700_c1_g2_i1
										TRINITY_DN20496_c0_g1_i2
										TRINITY_DN18261_c0_g1_i8
										TRINITY_DN16355_c0_g1_i1
										TRINITY_DN13668_c1_g1_i1
										TRINITY_DN40683_c0_g1_i1
										TRINITY_DN23593_c3_g2_i7
										TRINITY_DN21523_c0_g1_i5
										TRINITY_DN17062_c0_g1_i2
										TRINITY_DN20942_c0_g1_i4
										TRINITY_DN25976_c0_g1_i1
										TRINITY_DN23322_c1_g1_i6
										TRINITY_DN11251_c0_g1_i3
										TRINITY_DN5575_c0_g1_i1
										TRINITY_DN17892_c0_g1_i2
										TRINITY_DN18095_c0_g1_i1
										TRINITY_DN26743_c0_g1_i1
										TRINITY_DN15405_c0_g1_i2
										TRINITY_DN24007_c1_g1_i2
										TRINITY_DN23228_c0_g1_i3
										TRINITY_DN32806_c0_g1_i1
										TRINITY_DN18026_c1_g1_i1
										TRINITY_DN22985_c0_g1_i1
										TRINITY_DN22128_c0_g1_i3
										TRINITY_DN18362_c0_g1_i2
										TRINITY_DN27934_c0_g1_i1
										TRINITY_DN1502_c0_g1_i1
										TRINITY_DN23645_c0_g2_i1
										TRINITY_DN24982_c0_g1_i1
										TRINITY_DN22497_c0_g1_i1
										TRINITY_DN24247_c0_g1_i1
										TRINITY_DN4373_c0_g1_i1
										TRINITY_DN21206_c0_g1_i2
										TRINITY_DN12018_c0_g1_i1
										TRINITY_DN42524_c0_g1_i1
										TRINITY_DN12590_c0_g1_i1
										TRINITY_DN18886_c0_g1_i1
										TRINITY_DN12598_c0_g1_i1
										TRINITY_DN19168_c0_g1_i1
										TRINITY_DN4166_c0_g1_i1
										TRINITY_DN16025_c0_g1_i1
										TRINITY_DN5287_c0_g1_i1
										TRINITY_DN41613_c0_g1_i1
										TRINITY_DN27313_c0_g1_i1
										TRINITY_DN23953_c1_g4_i1
										TRINITY_DN29246_c0_g1_i1
										TRINITY_DN19915_c0_g1_i4
										TRINITY_DN21638_c1_g1_i2
										TRINITY_DN23433_c0_g5_i1
										TRINITY_DN16221_c0_g2_i1
										TRINITY_DN13670_c0_g1_i1
										TRINITY_DN26517_c0_g1_i1
										TRINITY_DN14462_c0_g1_i1
										TRINITY_DN9994_c0_g1_i1
										TRINITY_DN44675_c0_g1_i1
										TRINITY_DN21233_c0_g1_i1
										TRINITY_DN7770_c0_g1_i1
										TRINITY_DN21707_c0_g1_i1
										TRINITY_DN11124_c0_g1_i1
										TRINITY_DN23697_c2_g2_i1
										TRINITY_DN25746_c0_g1_i1
										TRINITY_DN13895_c0_g1_i2
										TRINITY_DN2900_c0_g1_i1
										TRINITY_DN43428_c0_g1_i1
										TRINITY_DN13460_c0_g1_i2
										TRINITY_DN7882_c0_g1_i1
										TRINITY_DN20019_c0_g1_i1
										TRINITY_DN16077_c0_g1_i1
										TRINITY_DN20882_c0_g1_i2
										TRINITY_DN18950_c0_g1_i1
										TRINITY_DN44864_c0_g1_i1
										TRINITY_DN20234_c0_g1_i2
										TRINITY_DN47448_c0_g1_i1
										TRINITY_DN21799_c0_g1_i2
										TRINITY_DN21402_c0_g1_i3
										TRINITY_DN722_c0_g1_i1
										TRINITY_DN8961_c0_g1_i1
										TRINITY_DN16865_c0_g1_i1
										TRINITY_DN11529_c0_g1_i1
										TRINITY_DN23904_c0_g5_i1
										TRINITY_DN20175_c0_g1_i1
										TRINITY_DN19814_c0_g1_i1
										TRINITY_DN19696_c0_g1_i2
										TRINITY_DN18578_c0_g1_i3
										TRINITY_DN14388_c1_g2_i2
										TRINITY_DN18807_c0_g3_i3
										TRINITY_DN32977_c0_g1_i1
										TRINITY_DN21122_c0_g1_i1
										TRINITY_DN10418_c0_g1_i1
										TRINITY_DN40723_c0_g1_i1
										TRINITY_DN21647_c0_g1_i5
										TRINITY_DN22550_c0_g2_i1
										TRINITY_DN15189_c1_g1_i2
										TRINITY_DN17307_c0_g1_i1
										TRINITY_DN17923_c0_g1_i5
										TRINITY_DN15553_c0_g1_i4
										TRINITY_DN9567_c0_g1_i2
										TRINITY_DN12220_c0_g1_i1
										TRINITY_DN8681_c0_g1_i2
										TRINITY_DN9404_c0_g1_i3
										TRINITY_DN8109_c0_g1_i1
										TRINITY_DN23766_c0_g1_i14
										TRINITY_DN18961_c0_g2_i1
										TRINITY_DN12521_c0_g1_i1
										TRINITY_DN22107_c0_g1_i1
										TRINITY_DN17383_c0_g2_i1
										TRINITY_DN15996_c0_g1_i1
										TRINITY_DN22263_c0_g3_i1
										TRINITY_DN21498_c0_g2_i1
										TRINITY_DN41402_c0_g1_i1
										TRINITY_DN23449_c0_g1_i1
										TRINITY_DN23803_c0_g1_i16
										TRINITY_DN21941_c0_g2_i1
										TRINITY_DN22208_c0_g1_i1
										TRINITY_DN11105_c0_g1_i3
										TRINITY_DN22414_c0_g1_i5
										TRINITY_DN23851_c0_g1_i4
										TRINITY_DN18992_c0_g1_i2
										TRINITY_DN12625_c0_g1_i2
										TRINITY_DN16302_c0_g1_i1
										TRINITY_DN42976_c0_g1_i1
										TRINITY_DN39302_c0_g1_i1
										TRINITY_DN23629_c1_g1_i5
										TRINITY_DN22309_c0_g1_i5
										TRINITY_DN14756_c0_g1_i1
										TRINITY_DN20865_c0_g1_i2
										TRINITY_DN19173_c0_g1_i1
										TRINITY_DN12111_c0_g1_i2
										TRINITY_DN11429_c0_g1_i1
										TRINITY_DN21464_c5_g2_i6
										TRINITY_DN12004_c0_g1_i1
										TRINITY_DN9475_c0_g2_i1
										TRINITY_DN15109_c0_g1_i1
										TRINITY_DN21627_c0_g1_i2
										TRINITY_DN21247_c0_g1_i1
										TRINITY_DN24225_c0_g1_i1
										TRINITY_DN8331_c0_g1_i1
										TRINITY_DN47950_c0_g1_i1
										TRINITY_DN20382_c0_g1_i10
										TRINITY_DN17770_c0_g1_i1
										TRINITY_DN1336_c0_g1_i1
										TRINITY_DN19429_c0_g1_i1
										TRINITY_DN18470_c0_g1_i2
										TRINITY_DN11831_c0_g1_i2
										TRINITY_DN18486_c0_g1_i3
										TRINITY_DN16789_c0_g1_i2
										TRINITY_DN44387_c0_g1_i1
										TRINITY_DN5147_c0_g1_i1
										TRINITY_DN1369_c0_g1_i1
										TRINITY_DN13514_c0_g1_i1
										TRINITY_DN21856_c0_g2_i1
										TRINITY_DN22498_c0_g1_i2
										TRINITY_DN10087_c0_g1_i1
										TRINITY_DN24029_c0_g1_i4
										TRINITY_DN4843_c0_g1_i1
										TRINITY_DN24086_c4_g1_i6
										TRINITY_DN23904_c0_g3_i1
										TRINITY_DN12544_c0_g1_i1
										TRINITY_DN902_c0_g1_i1
										TRINITY_DN23562_c0_g1_i2
										TRINITY_DN14412_c0_g2_i1
										TRINITY_DN16265_c0_g1_i3
										TRINITY_DN1824_c0_g1_i1
										TRINITY_DN20357_c0_g1_i1
										TRINITY_DN18904_c0_g1_i1
										TRINITY_DN18550_c0_g1_i1
										TRINITY_DN20612_c0_g1_i1
										TRINITY_DN3986_c0_g1_i1
										TRINITY_DN8617_c0_g1_i3
										TRINITY_DN8156_c0_g1_i1
										TRINITY_DN23145_c0_g1_i1
										TRINITY_DN19731_c0_g1_i1
										TRINITY_DN14916_c0_g1_i2
										TRINITY_DN14837_c0_g1_i1
										TRINITY_DN20483_c0_g1_i2
										TRINITY_DN18961_c0_g1_i1
										TRINITY_DN16215_c0_g2_i3
										TRINITY_DN48697_c0_g1_i1
										TRINITY_DN10153_c0_g1_i2
										TRINITY_DN13824_c0_g1_i2
										TRINITY_DN16081_c0_g1_i1
										TRINITY_DN12352_c1_g1_i1
										TRINITY_DN11865_c0_g1_i1
										TRINITY_DN683_c0_g1_i2
										TRINITY_DN19321_c0_g2_i1
										TRINITY_DN22018_c0_g1_i1
										TRINITY_DN4902_c0_g1_i1
										TRINITY_DN7960_c0_g1_i1
										TRINITY_DN4330_c0_g1_i1
										TRINITY_DN23859_c0_g3_i1
										TRINITY_DN3805_c0_g1_i1
										TRINITY_DN21306_c0_g1_i1
										TRINITY_DN5636_c0_g1_i2
										TRINITY_DN25636_c0_g1_i1
										TRINITY_DN16234_c0_g1_i1
										TRINITY_DN23996_c1_g2_i8
										TRINITY_DN15134_c0_g2_i1
										TRINITY_DN14727_c0_g1_i1
										TRINITY_DN23814_c1_g1_i15
										TRINITY_DN22522_c0_g1_i3
										TRINITY_DN22137_c0_g1_i5
										TRINITY_DN16819_c0_g1_i1
										TRINITY_DN1141_c0_g1_i1
										TRINITY_DN21831_c0_g1_i1
										TRINITY_DN19961_c0_g1_i1
										TRINITY_DN4830_c0_g1_i1
										TRINITY_DN24663_c0_g1_i1
										TRINITY_DN16433_c0_g1_i1
										TRINITY_DN13604_c0_g1_i1
										TRINITY_DN26636_c0_g1_i1
										TRINITY_DN23335_c1_g3_i1
										TRINITY_DN18778_c0_g1_i2
										TRINITY_DN16337_c0_g1_i1
										TRINITY_DN23477_c1_g1_i3
										TRINITY_DN22224_c0_g1_i1
										TRINITY_DN8868_c0_g1_i2
										TRINITY_DN18757_c0_g1_i1
										TRINITY_DN17052_c0_g1_i2
										TRINITY_DN21436_c0_g1_i1
										TRINITY_DN32736_c0_g1_i1
										TRINITY_DN23940_c3_g2_i15
										TRINITY_DN23064_c0_g1_i1
										TRINITY_DN10289_c0_g1_i1
										TRINITY_DN21693_c0_g1_i2
										TRINITY_DN14999_c0_g1_i2
										TRINITY_DN17198_c0_g1_i2
										TRINITY_DN9938_c0_g1_i1
										TRINITY_DN18477_c0_g1_i2
										TRINITY_DN17555_c0_g1_i4
										TRINITY_DN9370_c0_g1_i1
										TRINITY_DN24033_c0_g1_i1
										TRINITY_DN25345_c0_g1_i1
										TRINITY_DN21421_c0_g1_i1
										TRINITY_DN3322_c0_g1_i1
										TRINITY_DN7897_c0_g1_i1
										TRINITY_DN40617_c0_g1_i1
										TRINITY_DN21145_c0_g1_i2
										TRINITY_DN25047_c0_g1_i1
										TRINITY_DN23590_c0_g1_i1
										TRINITY_DN12866_c0_g1_i2
										TRINITY_DN5175_c0_g1_i1
										TRINITY_DN10947_c1_g1_i2
										TRINITY_DN23243_c0_g1_i3
										TRINITY_DN14358_c0_g1_i2
										TRINITY_DN2175_c0_g1_i2
										TRINITY_DN18848_c0_g1_i1
										TRINITY_DN13475_c0_g1_i1
										TRINITY_DN21758_c0_g1_i4
										TRINITY_DN21044_c0_g2_i1
										TRINITY_DN22345_c0_g1_i1
										TRINITY_DN22514_c0_g1_i1
										TRINITY_DN5445_c0_g1_i1
										TRINITY_DN23983_c0_g1_i6
										TRINITY_DN23310_c0_g1_i1
										TRINITY_DN16637_c0_g1_i1
										TRINITY_DN13971_c0_g1_i2
										TRINITY_DN14323_c0_g1_i1
										TRINITY_DN20257_c1_g1_i4
										TRINITY_DN48363_c0_g1_i1
										TRINITY_DN19357_c0_g1_i1
										TRINITY_DN13160_c1_g2_i1
										TRINITY_DN49346_c0_g1_i1
										TRINITY_DN21329_c0_g1_i4
										TRINITY_DN30816_c0_g1_i1
										TRINITY_DN20965_c0_g1_i2
										TRINITY_DN45524_c0_g1_i1
										TRINITY_DN22586_c0_g2_i1
										TRINITY_DN21325_c0_g1_i12
										TRINITY_DN14282_c0_g1_i1
										TRINITY_DN9203_c0_g1_i1
										TRINITY_DN18884_c0_g1_i2
										TRINITY_DN16551_c0_g1_i1
										TRINITY_DN16822_c0_g1_i2
										TRINITY_DN444_c0_g1_i1
										TRINITY_DN41099_c0_g1_i1
										TRINITY_DN23417_c0_g1_i1
										TRINITY_DN4299_c0_g1_i1
										TRINITY_DN10193_c0_g1_i1
										TRINITY_DN24111_c0_g1_i1
										TRINITY_DN4892_c0_g1_i1
										TRINITY_DN15941_c0_g1_i1
										TRINITY_DN23118_c0_g1_i1
										TRINITY_DN40697_c0_g1_i1
										TRINITY_DN23950_c1_g1_i3
										TRINITY_DN19398_c0_g1_i1
										TRINITY_DN18579_c1_g1_i1
										TRINITY_DN15809_c0_g2_i1
										TRINITY_DN51756_c0_g1_i1
										TRINITY_DN25898_c0_g1_i1
										TRINITY_DN19491_c0_g1_i2
										TRINITY_DN23247_c1_g1_i1
										TRINITY_DN6528_c0_g1_i1
										TRINITY_DN10306_c0_g1_i1
										TRINITY_DN12240_c0_g1_i4
										TRINITY_DN15366_c0_g1_i1
										TRINITY_DN5080_c0_g1_i1
										TRINITY_DN15786_c0_g1_i1
										TRINITY_DN5710_c0_g1_i1
										TRINITY_DN16546_c0_g2_i1
										TRINITY_DN23304_c0_g2_i1
										TRINITY_DN41665_c0_g1_i1
										TRINITY_DN22766_c0_g2_i1
										TRINITY_DN16590_c0_g1_i2
										TRINITY_DN22147_c0_g2_i1
										TRINITY_DN23261_c0_g2_i1
										TRINITY_DN20893_c0_g1_i1
										TRINITY_DN19881_c0_g1_i1
										TRINITY_DN14200_c0_g1_i1
										TRINITY_DN23695_c2_g2_i1
										TRINITY_DN44362_c0_g1_i1
										TRINITY_DN22464_c0_g1_i2
										TRINITY_DN52299_c0_g1_i1
										TRINITY_DN17863_c0_g1_i1
										TRINITY_DN16558_c0_g1_i2
										TRINITY_DN21791_c0_g1_i2
										TRINITY_DN22827_c1_g3_i2
										TRINITY_DN23392_c1_g5_i1
										TRINITY_DN6791_c0_g1_i1
										TRINITY_DN17853_c0_g1_i1
										TRINITY_DN19337_c0_g1_i1
										TRINITY_DN16820_c0_g1_i1
										TRINITY_DN26897_c0_g1_i1
										TRINITY_DN11963_c0_g1_i1
										TRINITY_DN4341_c0_g1_i1
										TRINITY_DN47387_c0_g1_i1
										TRINITY_DN13887_c0_g1_i1
										TRINITY_DN16849_c0_g1_i1
										TRINITY_DN19615_c0_g1_i1
										TRINITY_DN13645_c0_g1_i2
										TRINITY_DN24157_c0_g1_i1
										TRINITY_DN19447_c0_g1_i1
										TRINITY_DN13247_c0_g1_i3
										TRINITY_DN971_c0_g1_i2
										TRINITY_DN20331_c0_g1_i1
										TRINITY_DN18692_c0_g1_i3
										TRINITY_DN5091_c0_g1_i1
										TRINITY_DN23280_c0_g1_i11
										TRINITY_DN22129_c0_g1_i1
										TRINITY_DN22629_c0_g1_i1
										TRINITY_DN21110_c0_g2_i2
										TRINITY_DN2901_c0_g1_i1
										TRINITY_DN23763_c0_g1_i8
										TRINITY_DN4391_c0_g1_i1
										TRINITY_DN18568_c1_g1_i3
										TRINITY_DN24605_c0_g1_i1
										TRINITY_DN20732_c1_g1_i2
										TRINITY_DN14088_c0_g1_i1
										TRINITY_DN20456_c0_g1_i1
										TRINITY_DN15340_c0_g1_i7
										TRINITY_DN6970_c0_g1_i1
										TRINITY_DN23790_c0_g1_i1
										TRINITY_DN15467_c0_g1_i1
										TRINITY_DN14190_c0_g1_i1
										TRINITY_DN18386_c0_g1_i4
										TRINITY_DN21825_c0_g1_i1
										TRINITY_DN17303_c0_g2_i1
										TRINITY_DN8833_c0_g1_i1
										TRINITY_DN589_c0_g1_i1
										TRINITY_DN20834_c0_g1_i2
										TRINITY_DN15488_c0_g1_i1
										TRINITY_DN12885_c0_g1_i1
										TRINITY_DN22786_c1_g1_i2
										TRINITY_DN21428_c0_g1_i1
										TRINITY_DN13084_c0_g1_i1
										TRINITY_DN28548_c0_g1_i1
										TRINITY_DN11954_c0_g1_i3
										TRINITY_DN16160_c0_g1_i6
										TRINITY_DN7341_c0_g1_i1
										TRINITY_DN7937_c0_g1_i3
										TRINITY_DN6080_c0_g1_i1
										TRINITY_DN13160_c1_g1_i2
										TRINITY_DN55565_c0_g1_i1
										TRINITY_DN14983_c0_g1_i3
										TRINITY_DN19763_c0_g1_i1
										TRINITY_DN7228_c0_g1_i1
										TRINITY_DN23447_c0_g1_i3
										TRINITY_DN14688_c0_g1_i3
										TRINITY_DN40924_c0_g1_i1
										TRINITY_DN17746_c0_g1_i4
										TRINITY_DN16662_c0_g1_i1
										TRINITY_DN15938_c0_g1_i1
										TRINITY_DN18806_c0_g1_i1
										TRINITY_DN16989_c0_g1_i3
										TRINITY_DN96_c0_g1_i1
										TRINITY_DN19091_c0_g1_i1
										TRINITY_DN16944_c0_g1_i2
										TRINITY_DN9387_c0_g1_i1
										TRINITY_DN23244_c0_g2_i1
										TRINITY_DN15087_c0_g1_i1
										TRINITY_DN16981_c0_g1_i1
										TRINITY_DN4376_c0_g1_i2
										TRINITY_DN18051_c0_g1_i1
										TRINITY_DN12199_c0_g1_i2
										TRINITY_DN14912_c0_g1_i4
										TRINITY_DN17720_c0_g2_i2
										TRINITY_DN19710_c0_g1_i3
										TRINITY_DN11838_c0_g1_i3
										TRINITY_DN10060_c0_g1_i3
										TRINITY_DN10957_c0_g1_i1
										TRINITY_DN16199_c0_g1_i1
										TRINITY_DN41943_c0_g1_i1
										TRINITY_DN41917_c0_g1_i1
										TRINITY_DN19796_c0_g1_i2
										TRINITY_DN17574_c0_g1_i1
										TRINITY_DN23727_c0_g1_i3
										TRINITY_DN22420_c0_g1_i1
										TRINITY_DN19968_c0_g1_i1
										TRINITY_DN931_c0_g1_i1
										TRINITY_DN15092_c0_g1_i2
										TRINITY_DN18712_c0_g1_i1
										TRINITY_DN11206_c0_g1_i1
										TRINITY_DN22668_c0_g1_i1
										TRINITY_DN20938_c0_g1_i1
										TRINITY_DN18766_c1_g1_i3
										TRINITY_DN20744_c0_g1_i6
										TRINITY_DN21352_c0_g1_i2
										TRINITY_DN22443_c1_g1_i1
										TRINITY_DN12042_c1_g1_i2
										TRINITY_DN17938_c0_g1_i5
										TRINITY_DN19827_c1_g1_i4
										TRINITY_DN30023_c0_g1_i1
										TRINITY_DN12683_c0_g1_i4
										TRINITY_DN21151_c0_g1_i2
										TRINITY_DN16092_c0_g1_i5
										TRINITY_DN3218_c0_g1_i1
										TRINITY_DN12618_c0_g1_i1
										TRINITY_DN1852_c0_g1_i1
										TRINITY_DN18956_c0_g1_i1
										TRINITY_DN6145_c0_g1_i2
										TRINITY_DN8282_c0_g1_i1
										TRINITY_DN23357_c1_g2_i2
										TRINITY_DN13544_c0_g1_i1
										TRINITY_DN22242_c0_g1_i1
										TRINITY_DN20327_c0_g1_i1
										TRINITY_DN9665_c0_g1_i1
										TRINITY_DN17812_c0_g1_i9
										TRINITY_DN23524_c0_g2_i1
										TRINITY_DN21220_c0_g1_i1
										TRINITY_DN23288_c0_g1_i4
										TRINITY_DN7182_c0_g1_i1
										TRINITY_DN22795_c0_g1_i2
										TRINITY_DN22188_c0_g2_i1
										TRINITY_DN9376_c0_g1_i2
										TRINITY_DN8575_c0_g1_i2
										TRINITY_DN22300_c1_g1_i12
										TRINITY_DN21949_c1_g1_i3
										TRINITY_DN11323_c0_g1_i1
										TRINITY_DN22866_c0_g2_i7
										TRINITY_DN23942_c2_g1_i5
										TRINITY_DN22261_c0_g1_i2
										TRINITY_DN10203_c0_g1_i1
										TRINITY_DN13513_c1_g1_i1
										TRINITY_DN10084_c0_g1_i1
										TRINITY_DN42822_c0_g1_i1
										TRINITY_DN7403_c0_g1_i1
										TRINITY_DN22391_c0_g1_i3
										TRINITY_DN12903_c0_g1_i1
										TRINITY_DN6232_c0_g1_i1
										TRINITY_DN23212_c0_g1_i1
										TRINITY_DN18474_c0_g1_i3
										TRINITY_DN16877_c0_g1_i1
										TRINITY_DN17054_c0_g1_i1
										TRINITY_DN8437_c0_g1_i2
										TRINITY_DN8256_c0_g1_i1
										TRINITY_DN6971_c0_g1_i1
										TRINITY_DN1544_c0_g1_i1
										TRINITY_DN41562_c0_g1_i1
										TRINITY_DN18839_c1_g1_i1
										TRINITY_DN1360_c0_g1_i1
										TRINITY_DN5398_c0_g1_i1
										TRINITY_DN22420_c1_g1_i2
										TRINITY_DN19762_c0_g1_i2
										TRINITY_DN17553_c0_g1_i2
										TRINITY_DN8793_c0_g1_i3
										TRINITY_DN15129_c0_g1_i1
										TRINITY_DN12069_c0_g1_i1
										TRINITY_DN23615_c1_g2_i1
										TRINITY_DN22878_c0_g1_i7
										TRINITY_DN15387_c0_g1_i3
										TRINITY_DN18246_c0_g1_i1
										TRINITY_DN17509_c0_g1_i1
										TRINITY_DN14872_c0_g1_i1
										TRINITY_DN17519_c0_g1_i3
										TRINITY_DN1011_c0_g1_i1
										TRINITY_DN23718_c0_g1_i4
										TRINITY_DN22543_c0_g1_i1
										TRINITY_DN15199_c0_g1_i2
										TRINITY_DN13308_c0_g1_i1
										TRINITY_DN11461_c0_g1_i1
										TRINITY_DN21736_c0_g1_i3
										TRINITY_DN16773_c0_g1_i5
										TRINITY_DN31851_c0_g1_i1
										TRINITY_DN22454_c0_g1_i16
										TRINITY_DN21364_c0_g2_i2
										TRINITY_DN8254_c0_g1_i2
										TRINITY_DN23490_c0_g1_i1
										TRINITY_DN9265_c0_g1_i1
										TRINITY_DN19197_c0_g1_i2
										TRINITY_DN22209_c0_g1_i2
										TRINITY_DN14886_c0_g1_i1
										TRINITY_DN2588_c0_g1_i1
										TRINITY_DN19286_c0_g1_i2
										TRINITY_DN17617_c0_g1_i1
										TRINITY_DN16806_c0_g1_i1
										TRINITY_DN7128_c0_g1_i1
										TRINITY_DN44684_c0_g1_i1
										TRINITY_DN43353_c0_g1_i1
										TRINITY_DN22634_c0_g1_i3
										TRINITY_DN27295_c0_g1_i1
										TRINITY_DN26676_c0_g1_i1
										TRINITY_DN42581_c0_g1_i1
										TRINITY_DN5342_c0_g1_i2
										TRINITY_DN10901_c0_g1_i2
										TRINITY_DN20389_c0_g2_i1
										TRINITY_DN16221_c0_g1_i1
										TRINITY_DN41529_c0_g1_i1
										TRINITY_DN15289_c0_g1_i2
										TRINITY_DN23864_c0_g1_i9
										TRINITY_DN22687_c0_g1_i3
										TRINITY_DN8721_c0_g1_i1
										TRINITY_DN18031_c0_g1_i1
										TRINITY_DN23330_c0_g2_i1
										TRINITY_DN23704_c2_g2_i1
										TRINITY_DN14618_c0_g1_i1
										TRINITY_DN16978_c0_g1_i1
										TRINITY_DN32523_c0_g1_i1
										TRINITY_DN14181_c0_g1_i2
										TRINITY_DN837_c0_g1_i1
										TRINITY_DN17504_c0_g1_i1
										TRINITY_DN20418_c0_g1_i3
										TRINITY_DN1350_c0_g1_i1
										TRINITY_DN13399_c0_g1_i1
										TRINITY_DN5847_c0_g1_i1
										TRINITY_DN3937_c0_g1_i1
										TRINITY_DN20566_c0_g1_i3
										TRINITY_DN3752_c0_g1_i1
										TRINITY_DN43263_c0_g1_i1
										TRINITY_DN22290_c0_g1_i1
										TRINITY_DN22723_c0_g1_i1
										TRINITY_DN19790_c0_g1_i4
										TRINITY_DN23706_c0_g1_i13
										TRINITY_DN11422_c0_g1_i2
										TRINITY_DN6615_c0_g1_i1
										TRINITY_DN2230_c0_g1_i1
										TRINITY_DN47090_c0_g1_i1
										TRINITY_DN17712_c0_g1_i5
										TRINITY_DN54464_c0_g1_i1
										TRINITY_DN23254_c1_g1_i6
										TRINITY_DN12355_c0_g1_i1
										TRINITY_DN19426_c0_g1_i3
										TRINITY_DN40561_c0_g1_i1
										TRINITY_DN16602_c0_g1_i1
										TRINITY_DN14326_c0_g1_i1
										TRINITY_DN12850_c0_g1_i1
										TRINITY_DN14833_c0_g1_i2
										TRINITY_DN5571_c0_g1_i1
										TRINITY_DN23997_c1_g1_i2
										TRINITY_DN13366_c0_g1_i1
										TRINITY_DN18845_c0_g1_i1
										TRINITY_DN24084_c3_g1_i1
										TRINITY_DN23708_c1_g2_i1
										TRINITY_DN24505_c0_g1_i1
										TRINITY_DN5474_c0_g1_i1
										TRINITY_DN42631_c0_g1_i1
										TRINITY_DN20455_c0_g1_i4
										TRINITY_DN20449_c1_g1_i1
										TRINITY_DN22788_c0_g1_i3
										TRINITY_DN10854_c0_g1_i1
										TRINITY_DN531_c0_g1_i2
										TRINITY_DN13365_c1_g1_i1
										TRINITY_DN9932_c0_g1_i1
										TRINITY_DN46055_c0_g1_i1
										TRINITY_DN15229_c0_g1_i1
										TRINITY_DN4490_c0_g1_i1
										TRINITY_DN18516_c0_g1_i3
										TRINITY_DN9224_c0_g1_i1
										TRINITY_DN20722_c0_g1_i2
										TRINITY_DN9279_c0_g1_i1
										TRINITY_DN19529_c0_g1_i3
										TRINITY_DN16273_c0_g1_i3
										TRINITY_DN10985_c0_g2_i1
										TRINITY_DN979_c0_g1_i1
										TRINITY_DN22944_c0_g1_i1
										TRINITY_DN22452_c0_g3_i2
										TRINITY_DN25158_c0_g1_i1
										TRINITY_DN23847_c2_g1_i2
										TRINITY_DN20018_c0_g1_i1
										TRINITY_DN1686_c0_g1_i1
										TRINITY_DN16597_c0_g1_i2
										TRINITY_DN13036_c0_g1_i1
										TRINITY_DN22393_c0_g1_i1
										TRINITY_DN20607_c0_g1_i4
										TRINITY_DN17859_c0_g1_i1
										TRINITY_DN14799_c0_g2_i1
										TRINITY_DN14057_c0_g1_i2
										TRINITY_DN23623_c1_g1_i2
										TRINITY_DN14958_c0_g1_i3
										TRINITY_DN2054_c0_g1_i1
										TRINITY_DN8125_c0_g1_i1
										TRINITY_DN22751_c0_g1_i1
										TRINITY_DN4996_c0_g1_i1
										TRINITY_DN17933_c0_g1_i1
										TRINITY_DN18726_c0_g1_i2
										TRINITY_DN11400_c0_g2_i1
										TRINITY_DN44833_c0_g1_i1
										TRINITY_DN18039_c0_g1_i6
										TRINITY_DN23101_c0_g1_i1
										TRINITY_DN20184_c0_g1_i1
										TRINITY_DN5333_c0_g1_i1
										TRINITY_DN5343_c0_g1_i1
										TRINITY_DN8160_c0_g1_i2
										TRINITY_DN14842_c0_g1_i3
										TRINITY_DN17754_c0_g1_i1
										TRINITY_DN38125_c0_g1_i1
										TRINITY_DN19967_c0_g2_i4
										TRINITY_DN4484_c0_g1_i1
										TRINITY_DN20292_c0_g1_i4
										TRINITY_DN43156_c0_g1_i1
										TRINITY_DN9699_c0_g1_i1
										TRINITY_DN22705_c0_g1_i2
										TRINITY_DN25129_c0_g1_i1
										TRINITY_DN6935_c0_g1_i1
										TRINITY_DN19608_c0_g1_i1
										TRINITY_DN5652_c0_g1_i1
										TRINITY_DN3448_c0_g1_i1
										TRINITY_DN21885_c0_g1_i1
										TRINITY_DN15626_c0_g1_i2
										TRINITY_DN27547_c0_g1_i1
										TRINITY_DN12377_c0_g1_i2
										TRINITY_DN11453_c0_g1_i1
										TRINITY_DN18694_c0_g1_i1
										TRINITY_DN22314_c0_g1_i2
										TRINITY_DN17782_c0_g1_i1
										TRINITY_DN1006_c0_g1_i1
										TRINITY_DN45403_c0_g1_i1
										TRINITY_DN16493_c0_g1_i4
										TRINITY_DN14967_c0_g1_i1
										TRINITY_DN23434_c0_g1_i1
										TRINITY_DN14090_c0_g1_i1
										TRINITY_DN11383_c0_g1_i1
										TRINITY_DN22946_c1_g3_i1
										TRINITY_DN5246_c0_g1_i1
										TRINITY_DN20201_c0_g1_i12
										TRINITY_DN21346_c0_g2_i1
										TRINITY_DN914_c0_g1_i1
										TRINITY_DN16068_c0_g1_i5
										TRINITY_DN11329_c0_g1_i1
										TRINITY_DN32021_c0_g1_i1
										TRINITY_DN18897_c0_g1_i1
										TRINITY_DN28218_c0_g1_i1
										TRINITY_DN6270_c0_g1_i2
										TRINITY_DN23963_c0_g1_i1
										TRINITY_DN23893_c0_g4_i1
										TRINITY_DN18687_c0_g1_i3
										TRINITY_DN17544_c0_g1_i1
										TRINITY_DN5972_c0_g1_i1
										TRINITY_DN20324_c0_g1_i4
										TRINITY_DN18191_c0_g1_i3
										TRINITY_DN14868_c0_g1_i1
										TRINITY_DN12697_c0_g2_i2
										TRINITY_DN22790_c0_g1_i2
										TRINITY_DN19435_c0_g1_i5
										TRINITY_DN22468_c0_g1_i3
										TRINITY_DN21640_c0_g1_i1
										TRINITY_DN18494_c0_g1_i1
										TRINITY_DN40115_c0_g1_i1
										TRINITY_DN24015_c1_g1_i3
										TRINITY_DN23998_c0_g1_i3
										TRINITY_DN5522_c0_g1_i1
										TRINITY_DN22286_c0_g1_i3
										TRINITY_DN1896_c0_g1_i1
										TRINITY_DN18775_c0_g1_i1
										TRINITY_DN18464_c0_g1_i1
										TRINITY_DN17535_c0_g1_i1
										TRINITY_DN16615_c0_g1_i1
										TRINITY_DN18993_c0_g1_i1
										TRINITY_DN20030_c0_g2_i1
										TRINITY_DN17549_c0_g1_i3
										TRINITY_DN21947_c0_g1_i7
										TRINITY_DN21409_c0_g1_i3
										TRINITY_DN15647_c1_g2_i1
										TRINITY_DN17290_c0_g1_i1
										TRINITY_DN7516_c0_g1_i1
										TRINITY_DN23696_c3_g2_i1
										TRINITY_DN4281_c0_g1_i1
										TRINITY_DN28423_c0_g1_i1
										TRINITY_DN16684_c0_g1_i1
										TRINITY_DN11793_c0_g1_i2
										TRINITY_DN18585_c0_g1_i2
										TRINITY_DN23301_c0_g1_i2
										TRINITY_DN41127_c0_g1_i1
										TRINITY_DN54708_c0_g1_i1
										TRINITY_DN23855_c0_g1_i3
										TRINITY_DN2047_c0_g1_i1
										TRINITY_DN22593_c0_g1_i1
										TRINITY_DN18357_c0_g1_i1
										TRINITY_DN25081_c0_g1_i1
										TRINITY_DN21987_c1_g1_i1
										TRINITY_DN11821_c0_g3_i1
										TRINITY_DN23841_c0_g1_i5
										TRINITY_DN25266_c0_g1_i1
										TRINITY_DN17874_c0_g1_i8
										TRINITY_DN9102_c0_g1_i1
										TRINITY_DN14924_c0_g1_i1
										TRINITY_DN19031_c2_g1_i1
										TRINITY_DN22258_c0_g1_i1
										TRINITY_DN24438_c0_g1_i1
										TRINITY_DN20436_c0_g1_i6
										TRINITY_DN11109_c0_g1_i1
										TRINITY_DN23065_c0_g1_i9
										TRINITY_DN22919_c0_g1_i3
										TRINITY_DN19827_c2_g1_i1
										TRINITY_DN16326_c0_g1_i1
										TRINITY_DN18482_c0_g1_i4
										TRINITY_DN12049_c0_g1_i1
										TRINITY_DN13914_c0_g1_i1
										TRINITY_DN7559_c0_g1_i1
										TRINITY_DN24200_c0_g1_i1
										TRINITY_DN16199_c1_g2_i1
										TRINITY_DN20459_c0_g1_i1
										TRINITY_DN15805_c0_g1_i3
										TRINITY_DN3566_c0_g1_i1
										TRINITY_DN17244_c0_g1_i1
										TRINITY_DN5228_c0_g1_i1
										TRINITY_DN16146_c0_g1_i1
										TRINITY_DN3838_c0_g1_i1
										TRINITY_DN4389_c0_g1_i1
										TRINITY_DN22823_c0_g1_i7
										TRINITY_DN22162_c0_g1_i2
										TRINITY_DN17175_c0_g1_i1
										TRINITY_DN21917_c0_g1_i2
										TRINITY_DN23825_c0_g1_i3
										TRINITY_DN18018_c0_g1_i1
										TRINITY_DN17370_c0_g1_i1
										TRINITY_DN22187_c0_g1_i3
										TRINITY_DN9508_c0_g1_i1
										TRINITY_DN20318_c0_g1_i3
										TRINITY_DN9349_c0_g1_i2
										TRINITY_DN6470_c0_g1_i1
										TRINITY_DN23404_c0_g2_i3
										TRINITY_DN24641_c0_g1_i1
										TRINITY_DN10800_c0_g1_i2
										TRINITY_DN21772_c0_g1_i2
										TRINITY_DN16966_c0_g1_i2
										TRINITY_DN20358_c0_g1_i1
										TRINITY_DN9065_c0_g1_i1
										TRINITY_DN23557_c2_g3_i1
										TRINITY_DN31438_c0_g1_i1
										TRINITY_DN8386_c0_g1_i1
										TRINITY_DN786_c0_g1_i1
										TRINITY_DN23884_c0_g2_i9
										TRINITY_DN21146_c0_g1_i1
										TRINITY_DN11250_c0_g1_i3
										TRINITY_DN16564_c0_g1_i1
										TRINITY_DN10810_c0_g1_i1
										TRINITY_DN19919_c0_g1_i1
										TRINITY_DN4346_c0_g1_i1
										TRINITY_DN16631_c0_g1_i1
										TRINITY_DN15850_c2_g1_i1
										TRINITY_DN17951_c0_g1_i1
										TRINITY_DN23840_c2_g1_i2
										TRINITY_DN12532_c0_g1_i2
										TRINITY_DN19450_c2_g1_i1
										TRINITY_DN12621_c0_g1_i1
										TRINITY_DN10176_c0_g1_i1
										TRINITY_DN605_c0_g1_i2
										TRINITY_DN8428_c0_g1_i1
										TRINITY_DN23358_c0_g1_i3
										TRINITY_DN12235_c0_g1_i1
										TRINITY_DN13681_c0_g1_i2
										TRINITY_DN21819_c1_g1_i1
										TRINITY_DN23035_c0_g4_i1
										TRINITY_DN23952_c1_g1_i5
										TRINITY_DN22950_c0_g2_i2
										TRINITY_DN22591_c4_g2_i1
										TRINITY_DN15991_c0_g1_i2
										TRINITY_DN56484_c0_g1_i1
										TRINITY_DN22186_c0_g1_i1
										TRINITY_DN44222_c0_g1_i1
										TRINITY_DN13034_c0_g1_i1
										TRINITY_DN5065_c0_g1_i1
										TRINITY_DN21209_c0_g1_i3
										TRINITY_DN14341_c0_g2_i1
										TRINITY_DN22053_c0_g1_i2
										TRINITY_DN23922_c0_g1_i2
										TRINITY_DN23250_c0_g1_i1
										TRINITY_DN21693_c0_g2_i1
										TRINITY_DN3998_c0_g1_i1
										TRINITY_DN12974_c0_g2_i1
										TRINITY_DN10319_c0_g1_i1
										TRINITY_DN11094_c0_g1_i3
										TRINITY_DN23335_c1_g5_i1
										TRINITY_DN16389_c0_g1_i1
										TRINITY_DN13251_c0_g1_i2
										TRINITY_DN3533_c0_g1_i1
										TRINITY_DN16350_c0_g1_i1
										TRINITY_DN19290_c0_g1_i2
										TRINITY_DN56748_c0_g1_i1
										TRINITY_DN22246_c0_g1_i1
										TRINITY_DN21050_c0_g1_i2
										TRINITY_DN21717_c0_g1_i1
										TRINITY_DN19961_c0_g2_i1
										TRINITY_DN8242_c0_g1_i1
										TRINITY_DN16673_c0_g1_i2
										TRINITY_DN19242_c1_g1_i1
										TRINITY_DN21361_c0_g1_i5
										TRINITY_DN23286_c0_g1_i3
										TRINITY_DN10158_c0_g1_i1
										TRINITY_DN18515_c0_g1_i4
										TRINITY_DN13677_c0_g1_i1
										TRINITY_DN21445_c0_g1_i1
										TRINITY_DN19525_c0_g1_i2
										TRINITY_DN21684_c0_g1_i8
										TRINITY_DN16574_c0_g1_i2
										TRINITY_DN15254_c0_g1_i1
										TRINITY_DN4113_c0_g1_i1
										TRINITY_DN9059_c0_g1_i1
										TRINITY_DN10734_c0_g1_i1
										TRINITY_DN22517_c0_g1_i1
										TRINITY_DN21283_c0_g1_i1
										TRINITY_DN21744_c0_g1_i2
										TRINITY_DN15257_c0_g1_i3
										TRINITY_DN9529_c0_g1_i1
										TRINITY_DN22438_c3_g1_i4
										TRINITY_DN18090_c0_g1_i1
										TRINITY_DN16899_c0_g1_i1
										TRINITY_DN12482_c0_g1_i1
										TRINITY_DN14255_c0_g1_i2
										TRINITY_DN15476_c0_g1_i2
										TRINITY_DN13605_c0_g1_i1
										TRINITY_DN9680_c0_g1_i1
										TRINITY_DN47083_c0_g1_i1
										TRINITY_DN22133_c2_g5_i5
										TRINITY_DN1793_c0_g1_i1
										TRINITY_DN23348_c1_g2_i5
										TRINITY_DN21253_c0_g2_i1
										TRINITY_DN21853_c0_g1_i1
										TRINITY_DN22043_c2_g6_i6
										TRINITY_DN21485_c0_g2_i1
										TRINITY_DN20946_c0_g1_i2
										TRINITY_DN48366_c0_g1_i1
										TRINITY_DN22410_c0_g1_i1
										TRINITY_DN18194_c0_g1_i2
										TRINITY_DN13017_c0_g1_i1
										TRINITY_DN8417_c0_g2_i1
										TRINITY_DN23130_c2_g2_i2
										TRINITY_DN18462_c0_g1_i1
										TRINITY_DN16410_c0_g1_i1
										TRINITY_DN9431_c0_g1_i1
										TRINITY_DN14474_c0_g1_i1
										TRINITY_DN688_c0_g1_i1
										TRINITY_DN813_c0_g1_i1
										TRINITY_DN20610_c0_g1_i2
										TRINITY_DN15776_c0_g1_i2
										TRINITY_DN22957_c0_g2_i1
										TRINITY_DN19501_c0_g1_i2
										TRINITY_DN22676_c0_g1_i2
										TRINITY_DN31380_c0_g1_i1
										TRINITY_DN21294_c0_g1_i1
										TRINITY_DN20464_c0_g1_i2
										TRINITY_DN18238_c0_g1_i1
										TRINITY_DN23215_c0_g1_i10
										TRINITY_DN23077_c0_g1_i5
										TRINITY_DN23818_c0_g1_i7
										TRINITY_DN50922_c0_g1_i1
										TRINITY_DN11064_c0_g1_i2
										TRINITY_DN11240_c0_g1_i1
										TRINITY_DN16121_c0_g1_i1
										TRINITY_DN19362_c0_g1_i1
										TRINITY_DN22374_c1_g1_i3
										TRINITY_DN16655_c0_g1_i4
										TRINITY_DN21424_c0_g1_i4
										TRINITY_DN9328_c0_g1_i1
										TRINITY_DN42321_c0_g1_i1
										TRINITY_DN23862_c2_g3_i1
										TRINITY_DN16317_c0_g2_i1
										TRINITY_DN23059_c0_g1_i1
										TRINITY_DN14761_c0_g1_i2
										TRINITY_DN45928_c0_g1_i1
										TRINITY_DN13502_c0_g1_i2
										TRINITY_DN21814_c0_g1_i1
										TRINITY_DN39518_c0_g1_i1
										TRINITY_DN19076_c0_g1_i3
										TRINITY_DN7893_c1_g1_i1
										TRINITY_DN20811_c0_g1_i3
										TRINITY_DN9984_c0_g1_i1
										TRINITY_DN8801_c0_g2_i1
										TRINITY_DN52585_c0_g1_i1
										TRINITY_DN20785_c0_g1_i5
										TRINITY_DN18735_c0_g1_i1
										TRINITY_DN21700_c0_g1_i1
										TRINITY_DN26456_c0_g1_i1
										TRINITY_DN18769_c0_g1_i1
										TRINITY_DN17610_c0_g1_i3
										TRINITY_DN23857_c0_g1_i6
										TRINITY_DN5360_c0_g1_i1
										TRINITY_DN14650_c0_g1_i2
										TRINITY_DN9408_c0_g1_i1
										TRINITY_DN18028_c0_g1_i3
										TRINITY_DN23122_c0_g1_i2
										TRINITY_DN19742_c0_g1_i1
										TRINITY_DN22122_c0_g2_i1
										TRINITY_DN16154_c0_g1_i4
										TRINITY_DN23382_c0_g2_i3
										TRINITY_DN22782_c0_g1_i2
										TRINITY_DN23572_c2_g1_i10
										TRINITY_DN21985_c0_g1_i1
										TRINITY_DN15687_c0_g1_i1
										TRINITY_DN17744_c0_g1_i1
										TRINITY_DN14811_c0_g1_i1
										TRINITY_DN14458_c0_g1_i1
										TRINITY_DN21490_c0_g1_i1
										TRINITY_DN23007_c0_g1_i3
										TRINITY_DN22278_c0_g1_i3
										TRINITY_DN18836_c0_g1_i2
										TRINITY_DN20857_c0_g1_i3
										TRINITY_DN12601_c0_g1_i2
										TRINITY_DN45784_c0_g1_i1
										TRINITY_DN8723_c0_g1_i1
										TRINITY_DN7946_c0_g1_i1
										TRINITY_DN21129_c0_g1_i2
										TRINITY_DN15077_c0_g1_i1
										TRINITY_DN9198_c0_g1_i1
										TRINITY_DN21429_c1_g2_i2
										TRINITY_DN15527_c0_g1_i1
										TRINITY_DN13287_c0_g1_i3
										TRINITY_DN17070_c0_g1_i1
										TRINITY_DN20123_c0_g1_i2
										TRINITY_DN15110_c0_g1_i1
										TRINITY_DN22653_c0_g1_i3
										TRINITY_DN20568_c0_g2_i2
										TRINITY_DN19442_c0_g1_i2
										TRINITY_DN12693_c0_g1_i3
										TRINITY_DN9161_c0_g1_i2
										TRINITY_DN16923_c0_g1_i1
										TRINITY_DN18326_c0_g1_i1
										TRINITY_DN23737_c2_g1_i4
										TRINITY_DN23955_c0_g2_i10
										TRINITY_DN18080_c0_g1_i2
										TRINITY_DN20086_c0_g1_i5
										TRINITY_DN17865_c0_g2_i1
										TRINITY_DN23988_c2_g1_i18
										TRINITY_DN15815_c0_g1_i2
										TRINITY_DN15206_c0_g1_i1
										TRINITY_DN24270_c0_g1_i1
										TRINITY_DN12372_c0_g1_i2
										TRINITY_DN9594_c0_g1_i1
										TRINITY_DN23244_c0_g1_i4
										TRINITY_DN16604_c0_g1_i2
										TRINITY_DN13873_c0_g1_i1
										TRINITY_DN23089_c0_g2_i1
										TRINITY_DN6812_c0_g1_i1
										TRINITY_DN5082_c0_g1_i1
										TRINITY_DN18837_c0_g1_i1
										TRINITY_DN13394_c0_g1_i3
										TRINITY_DN22656_c0_g1_i2
										TRINITY_DN17291_c0_g1_i4
										TRINITY_DN685_c0_g1_i1
										TRINITY_DN37917_c0_g1_i1
										TRINITY_DN56584_c0_g1_i1
										TRINITY_DN20758_c0_g1_i3
										TRINITY_DN15567_c0_g1_i2
										TRINITY_DN2933_c0_g1_i1
										TRINITY_DN17195_c0_g1_i1
										TRINITY_DN14332_c0_g1_i2
										TRINITY_DN23987_c1_g1_i9
										TRINITY_DN13176_c0_g1_i3
										TRINITY_DN11516_c0_g1_i1
										TRINITY_DN19137_c1_g2_i1
										TRINITY_DN10985_c0_g1_i1
										TRINITY_DN12658_c0_g1_i2
										TRINITY_DN42772_c0_g1_i1
										TRINITY_DN20931_c2_g1_i2
										TRINITY_DN17121_c0_g1_i1
										TRINITY_DN11599_c0_g1_i1
										TRINITY_DN8472_c0_g1_i1
										TRINITY_DN370_c0_g1_i1
										TRINITY_DN41167_c0_g1_i1
										TRINITY_DN22087_c1_g1_i1
										TRINITY_DN14412_c0_g1_i1
										TRINITY_DN720_c0_g1_i1
										TRINITY_DN9682_c0_g1_i1
										TRINITY_DN19030_c0_g1_i2
										TRINITY_DN20544_c0_g1_i2
										TRINITY_DN23969_c1_g3_i3
[truncated: 12,493 more rows]
