# Supplementary material for: Exploring the genetics of lesion and nodal resistance in pea (Pisum sativum L.) to Sclerotinia sclerotiorum using genome‐wide association studies and RNA‐Seq
Source: Plant Direct. 2018 Jun 26;2(6):e00064. doi: 10.1002/pld3.64 (PMC6508546; doi:10.1002/pld3.64)
Supplement: Supplementary file 16 [file PLD3-2-e00064-s016.xlsx]

## Sheet: Sheet1
Table S11 Significant DEs of the 119 candidate transcripts controlling WM resistance and susceptibility
Transcript	Lifter-M-12	Lifter-M-24	Lifter-M-48	Lifter-WM-12	Lifter-WM-24	Lifter-WM-48	PI240515-M-12	PI240515-M-24	PI240515-M-48	PI240515-WM-12	PI240515-WM-24	PI240515-WM-48	Cluster	Significance	GmW82a2v1	TAIR10	E value
TRINITY_DN19686_c0_g1_i1	35.3081	37.8723	34.7371	21.0669	30.366	34.9178	52.8199	30.1698	27.6589	78.3462	105.176	54.469	1	5.28532e-06	Glyma.07G106600	Annexin	0
TRINITY_DN17520_c0_g1_i6	10.002	9.24817	7.23541	7.17019	0.743073	0.281548	9.26812	6.20655	5.99294	5.99833	5.48956	1.63492	1	0.0783532	Glyma.12G058100	Tetratricopeptide repeat (TPR)-containg protein kinase	0
TRINITY_DN18339_c0_g1_i1	36.0678	32.5983	27.123	32.0483	7.35393	3.4295	31.9194	34.0752	22.134	52.0292	40.5115	6.45406	1	0.212478	Glyma.11G032200	Eukaryotic aspartyl protease family protein	0
TRINITY_DN22601_c0_g1_i1	9.474	8.30174	10.4093	9.16321	3.44652	1.14056	11.4788	10.3748	16.7525	14.4034	8.68814	3.00692	1	0.0119093	Glyma.17G088200	U3 small nucleolar ribonucleoprotein (snoRNP) subunit	0
TRINITY_DN23231_c0_g2_i2	16.8953	19.6048	30.8756	12.3868	6.67256	6.38267	19.7334	28.5255	25.9125	21.1215	15.7885	9.09974	1	0.000809266	Glyma.05G177500	Leucine-rich repeat receptor like protein	0
TRINITY_DN17392_c0_g1_i2	2.98914	3.06359	2.05815	3.82968	1.16417	0.913993	3.99351	4.4528	4.63173	7.58824	5.13582	2.09729	1	0.000277778	Glyma.05G116700	Amidase	0
TRINITY_DN15663_c0_g1_i3	27.5764	13.5254	36.4483	18.6012	17.1945	18.9176	29.1075	30.0311	33.2533	29.5901	34.4072	51.0452	1	1.20375e-05	Glyma.06G141200	Pectinacetylesterase	0
TRINITY_DN22021_c0_g1_i2	4.9865	2.62987	6.76002	2.97738	2.32548	2.01263	5.28163	3.12498	7.81133	6.42854	6.88366	5.26858	1	0.00280492	Glyma.11G154000	Sensitivity to red light reduced protein (SRR1)	0
TRINITY_DN22545_c0_g1_i5	5.32456	3.19502	2.52579	5.15961	1.54973	1.85875	10.5626	4.80741	10.9293	6.38086	6.9108	9.20834	1	0.00128568	Glyma.17G060000	Oxysterol-binding protein	7e-105
TRINITY_DN18668_c0_g1_i2	28.5023	42.3234	34.6716	29.7729	26.1537	10.417	36.9406	46.8231	48.0337	46.4415	58.5701	27.8386	1	5.92541e-05	Glyma.01G196600	Homeobox-leucine zipper protein family	6e-135
TRINITY_DN19122_c0_g3_i1	96.7258	91.6051	24.5649	62.5695	26.0126	23.0468	205.566	124.879	118.267	116.062	78.5211	118.374	1	0.00633976	Glyma.03G171400	Histone superfamily protein	1e-58
TRINITY_DN18700_c0_g1_i3	58.6061	49.9807	37.4205	29.8651	29.9988	19.3306	55.2921	70.9254	68.5357	69.3597	76.5887	44.5945	1	0.000124272	Glyma.03G142200	Ribosomal protein S10p/S20e family protein	3e-124
TRINITY_DN14309_c1_g1_i2	117.403	140.159	165.344	95.8602	40.6859	19.3725	145.942	155.849	153.396	126.064	123.27	39.2222	1	0.00346298	Glyma.10G162000	GDP-D-mannose 3',5'-epimerase	0
TRINITY_DN11733_c0_g1_i1	12.5163	6.23884	9.78143	9.87403	8.22626	9.08406	16.7077	14.467	25.9825	29.8218	25.7764	13.1756	1	3.95221e-05	Glyma.10G258500	Ribosomal protein S14p/S29e family protein	2e-20
TRINITY_DN16110_c0_g1_i1	20.5106	17.1652	11.5434	16.729	12.4197	10.581	19.3314	36.3521	34.4347	26.6974	25.6477	25.1646	1	1.87428e-05	Glyma.03G119400	delta(3,5),delta(2,4)-dienoyl-CoA isomerase	5e-168
TRINITY_DN23607_c1_g1_i5	11.5883	9.55293	11.8	12.9008	4.72654	4.11271	9.82541	8.97311	10.6344	22.5245	14.9465	8.85393	1	6.04567e-07	Glyma.10G211600	Para-aminobenzoate (PABA) synthase family protein	0
TRINITY_DN18492_c0_g1_i1	17.8457	24.0368	23.5393	31.4341	22.6551	17.0248	15.9113	12.377	20.8774	13.1174	13.5201	5.68314	1	3.76657e-05	Glyma.04G083900	Unknown	1e-98
TRINITY_DN20880_c0_g1_i1	24.6342	38.2233	39.8657	32.511	11.2176	8.55653	24.9505	32.0311	39.2026	14.0466	7.3361	3.02351	2	0.00858504	Glyma.05G139000	Zinc finger protein	8e-148
TRINITY_DN19552_c1_g2_i3	13.7462	13.3227	15.2917	6.55427	3.88761	2.86958	11.809	12.9893	16.872	11.5844	10.2894	5.86838	2	0.00255622	Glyma.16G151700	3'-5'-exoribonuclease family protein	0
TRINITY_DN23937_c0_g1_i2	13.6508	14.8308	17.7994	7.42436	2.37918	0.976298	7.14274	7.5354	11.2504	2.01032	0.480007	0.320432	2	5.10421e-05	Glyma.16G158700	Protein kinase superfamily protein	0
TRINITY_DN20535_c0_g3_i1	25.6778	18.1277	20.726	6.38488	3.71211	3.15426	21.2828	30.1283	21.7809	15.3199	8.73176	5.76307	2	0.00117303	Glyma.05G070500	Phosphoribosyltransferase family protein	0
TRINITY_DN21148_c0_g1_i2	22.3069	40.3813	35.0602	36.5703	26.0463	28.3904	23.6982	28.2263	26.4108	13.8698	14.5148	16.2248	2	4.25076e-05	Glyma.04G036200	Serpin (serine protease inhibitor)	0
TRINITY_DN23663_c5_g1_i8	5.92976	8.33432	8.58874	6.34574	2.38192	2.71671	4.63471	3.48538	4.40501	2.06045	0.934102	1.01273	2	0.00957007	–	–	–
TRINITY_DN23808_c0_g1_i8	18.2092	14.9939	16.2798	8.79722	3.17263	2.45336	21.1058	15.8536	24.6818	16.7934	11.1368	5.5396	2	0.00119157	Glyma.16G058400	Tetratricopeptide repeat (TPR)-like superfamily protein	0
TRINITY_DN23726_c0_g2_i10	9.42738	12.3583	8.61515	4.35416	0.809905	1.88986	16.412	13.1432	17.8346	6.97313	4.85438	3.23659	2	0.000999469	Glyma.14G144100	Haloacid dehalogenase-like hydrolase family protein	2e-56
TRINITY_DN4866_c0_g1_i1	258.611	402.055	326.891	206.558	120.412	111.637	181.718	271.414	251.481	83.6337	38.2201	77.7695	2	0.00107689	Glyma.14G061500	Plasma membrane intrinsic protein	0
TRINITY_DN23599_c0_g1_i6	10.7575	14.2175	13.4447	4.18944	0.251841	0.0735195	2.59723	7.2542	4.14848	8.34676	12.6841	21.4702	2	1	Glyma.02G230900	UDP-Glycosyltransferase superfamily protein	4e-152
TRINITY_DN20784_c0_g1_i3	71.7056	33.4965	25.9286	49.8107	27.8909	20.3021	44.1958	29.4378	27.6756	27.7216	10.7378	11.4956	2	0.0013425	Glyma.09G249700	Protein phosphatase 2C	0
TRINITY_DN21659_c0_g1_i1	14.4034	10.4736	11.2763	9.20619	9.81198	8.1097	14.5981	9.16338	8.333	6.34307	4.11585	2.95029	2	0.00726536	Glyma.09G015700	Calcium/lipid-binding and GRAM domain containing protein	0
TRINITY_DN18054_c0_g1_i1	21.1323	27.2795	31.8044	5.11617	2.28453	7.401	16.392	20.0482	24.7012	7.81463	7.9049	13.5928	2	0.0137769	Glyma.17G154500	Leucine-rich repeat containing protein	0
TRINITY_DN13371_c0_g1_i4	12.2021	7.52932	7.07231	8.90442	3.1002	1.44742	8.07806	6.9355	4.64499	3.83311	1.59639	0.267331	2	0.00751482	Glyma.04G233000	Oligopeptide transporter	0
TRINITY_DN22486_c0_g1_i6	18.6203	14.8636	24.3882	8.93619	2.29367	4.03428	19.4888	15.4459	16.9612	14.8052	9.31489	7.46354	2	0.0100337	Glyma.02G052900	Unknown	0
TRINITY_DN854_c0_g1_i1	342.06	514.316	398.413	214.096	103.459	36.4999	208.908	354.382	260.99	103.576	32.052	11.3009	2	2.29879e-05	Glyma.13G090700	Glycine-rich protein	2e-61
TRINITY_DN22296_c0_g1_i2	17.9524	21.5763	24.108	6.03536	2.86195	2.73527	21.5843	16.3147	17.8777	12.0471	7.54383	5.37446	2	0.00141826	Glyma.06G106800	Galactose oxidase/kelch repeat superfamily protein	0
TRINITY_DN20915_c0_g1_i1	19.5088	29.5979	38.7953	28.5665	32.3824	19.0798	24.3797	22.6312	21.1942	9.13421	11.6284	8.40063	2	0.00177751	Glyma.02G277500	TATA binding Transcription initiation factor	1e-136
TRINITY_DN20405_c0_g1_i4	6.12674	7.38179	15.4344	5.13561	1.19238	0.937245	15.6884	9.04511	15.6402	10.8234	10.9132	4.90874	2	0.0973495	Glyma.13G092800	BNR/Asp-box repeat family protein	0
TRINITY_DN23085_c0_g1_i2	4.77606	2.2936	5.75106	2.46278	0.184092	0.13492	9.39639	4.57376	6.9162	6.23466	4.70868	3.00378	2	0.314081	Glyma.12G191000	Kinesin-like protein	0
TRINITY_DN18603_c0_g1_i1	18.0212	12.858	15.1264	9.22884	6.47703	5.21143	17.0839	14.0102	17.2287	17.68	15.3851	16.4317	2	0.000230689	Glyma.11G001700	Radical SAM superfamily protein	0
TRINITY_DN21495_c0_g1_i2	6.77893	4.57575	3.48544	6.20819	3.13103	2.94371	5.24821	5.95373	4.6919	3.15083	0.78403	1.17194	2	0.0102292	Glyma.06G162700	Mitochondrial substrate carrier family protein	0
TRINITY_DN14682_c1_g1_i2	12.2369	13.6358	17.2334	14.2162	12.6195	6.1274	18.6462	9.59102	13.7623	6.04063	1.96086	3.11202	2	0.0525671	–	–	–
TRINITY_DN25403_c0_g1_i1	6.69381	6.04481	8.97122	11.1331	5.90704	5.43138	6.50177	8.31075	8.05899	4.40247	3.13802	2.61425	2	0.000693415	Glyma.01G223900	Galactose mutarotase-like superfamily protein	0
TRINITY_DN17453_c1_g1_i1	4.41891	5.80301	2.02409	2.59374	1.11368	0.442283	6.91756	4.94348	7.90632	4.79915	4.49339	2.58289	2	0.0177597	Glyma.11G084000	Isocitrate dehydrogenase	0
TRINITY_DN22333_c0_g1_i2	15.7627	15.4543	17.7193	5.51647	1.03165	0.709226	19.9636	21.3632	19.9189	11.6222	4.04551	3.89573	2	0.000331697	Glyma.08G288900	NHL domain-containing protein	0
TRINITY_DN13679_c0_g1_i1	127.899	81.7923	107.269	140.087	49.7126	41.9887	100.74	86.3714	73.8982	41.9834	18.0252	25.6216	2	0.00827619	Glyma.05G068000	Chloroplast beta-amylase	0
TRINITY_DN10522_c0_g1_i1	12.488	10.2135	11.1625	21.6574	9.17722	5.27893	17.6349	17.8896	14.6014	8.12402	3.40414	1.41183	2	0.327433	Glyma.14G223200	OPC-8:0 CoA ligase	0
TRINITY_DN23817_c1_g1_i6	8.49609	5.80013	6.00078	3.00775	0.390795	1.00331	10.9158	9.90819	15.8356	5.64513	5.75695	2.71149	2	0.00888696	–	–	–
TRINITY_DN21070_c0_g1_i1	19.3879	24.4809	24.6096	14.7413	8.22818	7.99054	13.3345	17.9886	17.9982	5.81397	5.53888	4.28558	2	0.00216465	Glyma.07G055200	Helix-loop-helix (bHLH) DNA-binding superfamily protein	0
TRINITY_DN18126_c0_g1_i3	25.9891	13.9685	20.7383	13.7861	8.85143	7.66186	10.4721	10.2789	20.5375	8.82499	2.3641	2.33368	2	0.0126602	Glyma.16G058800	Anthranilate synthase	0
TRINITY_DN21884_c0_g1_i2	17.0144	19.702	16.8541	6.61904	2.7308	3.54889	14.4002	23.784	18.6095	9.50763	7.6547	7.82432	2	0.00431561	Glyma.15G055600	Dicarboxylate transport	0
TRINITY_DN18553_c0_g1_i1	9.2604	5.76806	7.63176	3.65422	0.564067	0.722093	7.12605	7.2324	6.65337	5.79411	4.70298	2.4491	2	0.0773464	Glyma.12G133500	Protein kinase superfamily protein	0
TRINITY_DN25031_c0_g1_i1	30.3239	26.7482	20.6454	24.3311	27.8851	20.89	21.3467	25.9963	17.8059	12.6072	11.155	7.98914	2	0.000620462	Glyma.10G055400	Ribosomal L18p/L5e family protein	3e-76
TRINITY_DN13756_c0_g1_i2	3.43703	3.37823	2.50902	1.74581	0.678847	1.05219	6.88579	4.69707	5.22167	4.17389	3.37074	2.38939	2	0.00879805	Glyma.U031200	Unknown	0
TRINITY_DN7405_c0_g1_i1	14.7858	12.026	18.0587	5.50255	1.76553	1.575	13.0719	13.263	13.261	9.33728	5.6731	4.56848	2	0.00495153	Glyma.14G066300	Unknown	0
TRINITY_DN22298_c0_g1_i3	10.8167	7.19785	5.44585	9.83457	6.46984	6.08162	5.77841	4.8129	8.10103	5.23214	2.60006	1.51602	2	0.000933872	Glyma.11G082800	Transcription factor IIIC	0
TRINITY_DN23848_c0_g2_i1	7.14637	7.53392	13.0944	3.25053	0.975172	0.727946	5.60674	7.9354	9.27111	6.50005	7.38572	3.23569	2	0.384328	Glyma.15G166700	DNA ligase	0
TRINITY_DN20940_c0_g1_i1	14.1095	5.96669	9.85201	3.73788	1.00209	1.05451	14.652	17.5378	16.9323	8.46386	4.18189	4.62593	2	0.00476205	Glyma.15G260100	RNA methyltransferase family protein	0
TRINITY_DN22051_c0_g1_i2	15.4245	13.2927	25.8211	7.48287	2.88657	7.81175	8.50132	11.0064	15.5734	2.60353	0.463424	2.35412	2	0.00413354	Glyma.03G126600	F-box family protein	0
TRINITY_DN22841_c0_g1_i4	9.87636	5.31584	10.4036	14.1449	11.0755	10.6554	6.74509	12.2955	17.0589	6.10527	3.55274	7.03565	2	0.000366302	Glyma.16G104000	Unknown	0
TRINITY_DN18060_c0_g1_i1	3.09823	1.87915	3.19453	3.87827	4.52059	3.4162	4.17716	5.20486	6.39461	1.48194	0.914241	0.780679	2	0.108687	Glyma.08G091900	Potassium transporter	0
TRINITY_DN23815_c0_g1_i13	8.69695	7.86034	16.0843	9.13182	11.4904	18.0827	11.7294	14.6078	15.8964	4.54295	1.01145	3.39278	2	0.629392	Glyma.18G223100	Cytochrome P450	0
TRINITY_DN23891_c0_g3_i4	16.0043	17.7203	27.3528	18.9864	17.1882	28.695	7.59762	14.1004	25.1624	9.29195	8.93359	12.2314	2	9.17952e-05	Glyma.16G097200	β-glucosidase	4e-73
TRINITY_DN22555_c0_g1_i4	5.96983	20.676	15.6322	1.76749	1.87782	2.57137	13.1727	17.1638	23.1384	12.8642	5.19222	9.15434	2	0.0760509	Glyma.15G090300	Serine carboxypeptidase	0
TRINITY_DN20601_c0_g2_i2	15.1084	18.7722	27.2	28.5623	42.4281	37.6726	27.041	22.294	14.9642	20.4617	16.4031	14.8138	3	1.81795e-06	Glyma.10G221200	Protein kinase superfamily protein	0
TRINITY_DN2843_c0_g1_i1	15.4538	15.7966	7.18921	16.8293	30.6593	56.6865	4.80549	1.54284	0	8.90743	4.72142	6.39733	3	7.94855e-06	Glyma.02G222700	Heavy metal transport/detoxification superfamily protein	3e-136
TRINITY_DN16517_c0_g1_i3	31.3979	36.3055	35.639	67.1214	92.0914	57.3318	43.2768	45.5686	34.2302	37.0806	32.4282	19.0833	3	4.11388e-06	Glyma.04G021400	Thioredoxin superfamily protein	1e-76
TRINITY_DN23693_c0_g1_i1	71.7085	31.6519	52.3041	111.969	75.2285	70.3065	75.2268	32.5888	30.7241	61.798	27.3183	24.821	3	6.77071e-06	Glyma.13G115900	RING/U-box superfamily protein	2e-36
TRINITY_DN11983_c0_g1_i1	50.1312	30.2828	23.0715	34.69	31.6164	36.6356	21.3367	17.1228	17.0699	20.8072	14.3664	21.7066	3	8.15215e-06	Glyma.15G118900	NUDIX hydrolase	0
TRINITY_DN7731_c0_g1_i1	29.87	28.6991	12.3587	20.7721	23.0241	14.2412	11.9777	8.59462	9.13085	7.61421	12.3248	4.6073	3	0.000429579	Glyma.13G057400	Biotin carboxyl carrier protein	3e-171
TRINITY_DN21698_c0_g1_i1	7.88711	6.36407	5.9333	9.83593	4.69156	4.6272	3.2289	2.73781	2.64915	2.0941	0.782415	0.0660785	3	1	Glyma.11G097300	Multicopper oxidase	0
TRINITY_DN18962_c0_g1_i2	20.3865	4.49557	8.11641	16.5037	7.20121	7.98099	9.65012	5.93147	4.93963	6.20747	3.90684	3.56164	3	0.00133525	Glyma.16G154200	Syntaxin	0
TRINITY_DN21563_c0_g1_i4	21.8432	11.2863	11.3038	27.56	20.3173	14.5535	8.15882	10.042	12.1723	10.8528	9.64443	6.87274	3	1.36374e-05	Glyma.20G181200	Zim17-type zinc finger protein	2e-146
TRINITY_DN11887_c0_g1_i1	12.3419	22.7394	11.688	20.3905	20.0343	16.6782	5.04552	6.55142	4.64428	5.53131	5.72856	8.63721	3	0.000172506	Glyma.05G166500	Unknown	1e-89
TRINITY_DN11065_c0_g1_i1	47.6347	24.8178	21.6952	96.0054	69.1218	40.1185	50.1068	19.3288	18.5713	45.9094	16.542	10.2188	3	4.27551e-06	Glyma.17G043700	jasmonate-zim-domain protein 12	1e-47
TRINITY_DN11878_c0_g1_i3	15.3388	9.51537	10.6978	23.3807	18.9656	14.7026	7.14932	8.38007	16.0996	13.0688	10.7624	6.0246	3	7.96013e-07	Glyma.20G240600	Alpha/beta-Hydrolases superfamily protein	2e-68
TRINITY_DN21260_c0_g1_i1	9.07138	9.74884	14.1415	12.6067	7.50537	6.82991	4.71077	8.81372	8.35113	5.92129	2.87458	3.80916	3	0.000503748	Glyma.20G030800	Unknown	0
TRINITY_DN19586_c0_g1_i1	4.71601	9.92282	5.85278	9.25806	8.0886	5.9701	1.0315	5.21923	1.91033	1.15725	2.27632	2.38127	3	0.00218032	Glyma.13G224900	NOD26-like intrinsic protein	0
TRINITY_DN17750_c1_g2_i1	16.3557	9.18989	16.5055	26.3787	23.948	9.86741	7.36109	9.63642	9.45332	8.87407	9.54593	5.99547	3	3.4672e-06	–	–	–
TRINITY_DN15845_c0_g1_i1	5.09671	4.43705	3.67325	5.95393	5.88727	4.95956	5.24142	4.09997	4.96309	2.53939	1.70574	2.1016	3	0.00171923	Glyma.11G090000	Nodulin MtN21 /EamA-like transporter family protein	0
TRINITY_DN12242_c0_g1_i1	6.64086	4.23838	3.86222	6.98207	5.31028	4.68855	5.09629	4.53709	5.46896	2.79744	0.733588	1.41586	3	0.0115694	Glyma.20G053400	Unknown	0
TRINITY_DN21827_c0_g2_i1	21.5336	20.1867	20.0522	58.4519	16.8129	8.06513	28.7206	23.6752	20.8314	105.409	83.3475	20.1314	3	1.16524e-07	Glyma.10G261400	D-3-phosphoglycerate dehydrogenase	0
TRINITY_DN23616_c0_g1_i13	5.64647	3.6714	2.56006	6.316	2.23172	1.87482	4.33196	4.27632	3.53779	12.2668	12.116	4.781	3	1.28818e-05	Glyma.02G152100	Mitochondrial substrate carrier family protein	2e-144
TRINITY_DN17143_c0_g1_i1	32.9144	24.393	12.1404	43.8236	17.9722	12.6472	36.7226	31.1033	17.9336	57.3951	41.9896	46.7925	3	1.1601e-06	Glyma.03G148100	Histone superfamily protein	5e-120
TRINITY_DN14877_c0_g1_i1	6.77928	7.2499	6.9214	50.1806	37.8094	8.63442	1.35595	1.02595	0	10.8345	4.34347	4.77771	3	1.31569e-08	Glyma.09G093000	Pentapeptide repeats	2e-102
TRINITY_DN23310_c1_g3_i1	26.6953	19.3827	23.8711	53.7615	41.0019	32.1658	7.73917	12.1945	10.2653	19.707	19.3565	12.9272	3	2.39218e-09	–	–	–
TRINITY_DN23525_c1_g1_i6	125.442	44.0656	101.327	253.139	229.526	166.089	96.0209	22.7036	20.6587	59.9258	62.2991	93.6967	3	6.64183e-07	Glyma.07G197100	Unknown	1e-124
TRINITY_DN19494_c0_g1_i1	6.24632	5.71138	9.78505	14.7028	17.0046	13.8713	4.10248	3.37717	2.56065	6.38319	6.0892	2.14589	3	4.2962e-07	Glyma.14G193600	Elongator subunit Iki1	0
TRINITY_DN19718_c0_g1_i2	8.94243	8.14715	5.69479	27.3436	86.9228	47.6669	7.92349	0.59599	0	4.00538	10.5205	3.91602	3	1.26956e-06	Glyma.02G222800	Unknown	1e-34
TRINITY_DN22941_c0_g1_i1	11.3445	8.25031	12.6772	14.4179	18.3101	14.3093	7.07777	5.8383	11.1711	7.62133	8.69841	6.3694	3	5.05876e-07	Glyma.17G253300	RING/U-box superfamily protein	0
TRINITY_DN22904_c0_g1_i2	0	0	1.0057	4.79666	7.95411	6.72871	0.375228	0.21308	0.53748	55.4967	34.2119	10.9398	4	6.99526e-13	Glyma.07G184000	Leucine-rich repeat receptor like protein	0
TRINITY_DN15459_c0_g1_i2	2.27142	1.56858	0	19.0815	28.5775	17.415	0.92398	1.17043	1.71278	8.02171	9.66835	7.75884	4	1.60784e-09	Glyma.10G004200	Protein phosphatase 2C	0
TRINITY_DN19184_c0_g1_i1	4.07972	3.67854	5.73904	3.61261	9.25976	27.6431	4.88156	1.53836	1.47816	3.01245	1.77399	7.41868	4	5.18679e-05	Glyma.07G008800	GH32 β-fructofuranosidase	0
TRINITY_DN20572_c0_g1_i1	11.8733	12.8388	12.9756	59.9312	106.33	122.213	19.5461	14.3649	15.2328	25.2745	37.1641	73.3161	4	4.98205e-10	Glyma.08G035300	Sugar transporter	0
TRINITY_DN21392_c0_g2_i1	7.44855	16.1674	21.2476	59.3246	573.775	1312.82	7.10841	4.43513	5.79828	8.7173	29.2937	708.672	4	1.26037e-07	Glyma.05G169100	RmlC-like cupins superfamily protein	3e-124
TRINITY_DN11973_c0_g1_i1	0	0.314361	0	4.03503	4.08502	1.521	0	0	0	7.49829	21.7142	34.37	4	2.78402e-11	Glyma.13G285200	Terpene synthase	0
TRINITY_DN24066_c2_g1_i4	0	0	0	15.3581	12.0564	11.7706	0	0	0	6.64367	4.96297	2.52292	4	8.63465e-18	–	–	–
TRINITY_DN19390_c0_g1_i1	31.2669	26.9648	43.7385	145.786	152.892	110.677	36.959	41.8997	49.9237	319.348	572.643	204.541	4	4.6819e-14	Glyma.18G234600	Cysteine synthase	0
TRINITY_DN21392_c0_g1_i1	10.2052	19.882	13.1719	43.7779	384.043	962.124	1.83872	2.07156	4.21338	5.15794	17.9355	450.759	4	5.95138e-07	Glyma.08G127600	RmlC-like cupins superfamily protein	4e-115
TRINITY_DN8238_c0_g1_i1	0.94024	0	0	251.714	936.813	268.944	3.52535	0	1.04599	10.9251	59.0733	6.17983	4	4.54974e-09	Glyma.20G171900	Peroxidase superfamily protein	0
TRINITY_DN21577_c0_g1_i1	4.62519	0.861331	1.35421	22.2228	54.2327	63.752	2.00529	1.44185	0.72256	1.61883	4.05944	32.9764	4	1.21242e-06	Glyma.13G049700	Methylenetetrahydrofolate reductase family protein	0
TRINITY_DN11508_c0_g1_i1	7.37	1.75899	10.589	28.2109	172.675	211.347	9.2632	7.49015	9.74526	9.47462	22.9128	57.2415	4	6.28803e-07	Glyma.01G241700	Unknown	6e-42
TRINITY_DN20509_c0_g1_i1	0.926025	0	0	39.9616	79.3143	60.5806	0	1.35633	0.85222	13.4979	27.8026	31.3803	4	4.62176e-13	Glyma.05G127600	WRKY DNA-binding protein 28	2e-142
TRINITY_DN21524_c0_g1_i1	94.0331	113.806	185.675	526.751	1897.85	1943.65	139.569	63.2383	83.9335	69.0845	116.963	1387.01	4	1.39142e-06	Glyma.05G224500	Myo-inositol oxygenase	0
TRINITY_DN16303_c0_g1_i1	0	1.32798	1.65903	165.736	540.913	339.087	0	0	0	10.0479	39.0951	204.933	4	3.65512e-12	Glyma.13G168200	Glyoxalase/Bleomycin resistance protein/Dioxygenase superfamily	6e-64
TRINITY_DN23515_c1_g1_i4	16.6352	2.55663	5.20999	38.4992	167.406	651.894	1.60015	0.413092	5.15067	11.0363	31.5092	257.07	4	2.46831e-09	Glyma.12G053900	β-glucosidase	0
TRINITY_DN18211_c2_g1_i1	16.0877	27.6141	30.6303	54.7474	75.6167	46.8608	15.7294	21.5637	18.6789	10.114	10.7459	31.359	4	1.65308e-05	Glyma.11G235900	Alanine/glyoxylate aminotransferase	2e-07
TRINITY_DN19942_c0_g1_i4	5.04978	7.61311	9.75775	4.84721	7.79355	16.1009	3.61096	4.87526	7.11015	12.5369	18.4637	23.2209	4	8.20386e-09	Glyma.13G174300	Cellulose synthase	0
TRINITY_DN4777_c0_g1_i1	1.25303	2.22789	1.96607	2.58226	3.70079	6.38482	1.37014	1.02292	1.12498	1.16938	1.23701	2.32227	4	3.02508e-06	Glyma.03G052400	Leucine-rich repeat receptor like protein	0
TRINITY_DN8451_c0_g1_i1	10.2426	10.4814	8.28941	40.5812	34.9603	71.895	10.2047	4.51059	8.29227	13.3541	11.4168	43.0727	4	2.32863e-09	Glyma.07G236000	β-fructofuranosidase	0
TRINITY_DN22603_c0_g1_i2	0	1.16773	1.30956	5.40411	30.049	68.3036	0	0	0	1.46906	4.90475	18.4815	4	1.30915e-10	Glyma.03G070300	Serine carboxypeptidase	0
TRINITY_DN6116_c0_g1_i1	3.80641	5.89875	5.14018	9.35894	14.6503	10.7533	4.91017	3.5523	2.95808	2.60112	2.74964	6.42435	4	1.52636e-05	Glyma.19G030900	TCP family transcription factor	1e-89
TRINITY_DN22661_c1_g2_i1	9.00976	28.0041	44.6054	60.7345	104.5	119.196	7.08587	5.93375	3.84078	20.2372	51.9011	48.2569	4	5.95217e-10	Glyma.09G027000	Tetrahydroberberine oxidase	9e-110
TRINITY_DN2878_c0_g1_i1	17.4293	7.30204	6.64835	68.6009	405.038	423.822	19.3919	8.90183	12.0871	32.1073	48.6267	75.7339	4	5.92875e-07	Glyma.01G036300	Unknown	3e-21
TRINITY_DN22490_c0_g1_i4	2.31847	2.02123	1.66366	10.3748	11.256	12.7406	0.728328	0.24998	0.810135	1.73772	2.88033	2.05133	4	1.94291e-08	–	–	–
TRINITY_DN11923_c0_g1_i1	0	0	0	20.1454	29.6884	9.10562	2.63849	0.415435	1.04184	74.4271	110.44	38.0889	4	3.65622e-14	Glyma.18G288900	Delta(3), delta(2)-enoyl CoA isomerase	1e-118
TRINITY_DN8332_c0_g1_i1	1.65004	1.01716	2.22181	13.4595	15.6359	16.3793	1.80559	2.97923	2.05544	1.69092	0.941461	13.3586	4	8.79762e-06	Glyma.17G148000	Glutamate dehydrogenase	0
TRINITY_DN654_c0_g1_i2	2.01044	0	0	15.6982	20.6069	18.7125	0	0	0	3.93712	5.47143	4.55129	4	1.12144e-12	Glyma.20G116400	Alpha/beta-hydrolases superfamily protein	0
TRINITY_DN14504_c0_g1_i2	0	0.7149	0	7.23067	9.15539	2.89939	0	0	1.35217	24.0433	50.747	19.3056	4	4.34038e-12	Glyma.04G027300	Voltage-dependent anion channel	0
TRINITY_DN15066_c0_g1_i1	14.9574	9.10656	23.0175	53.4513	32.7822	21.1121	29.0513	22.3853	30.9528	108.993	109.196	29.2695	4	2.84249e-10	Glyma.15G085500	Unknown	3e-138
TRINITY_DN8195_c0_g1_i1	8.10107	18.8642	11.4049	30.9682	28.0741	14.9302	21.9597	23.6278	18.2629	50.9186	58.3745	28.0074	4	3.78968e-09	Glyma.12G017200	Mitochondrial import inner membrane translocase	1e-173
#Unit of expression in the table is transcripts per million (TPM)
#Each expression is avearged from two biological replicates
